# Supplementary material for: Cyanobacteria newly isolated from marine volcanic seeps display rapid sinking and robust, high-density growth
Source: Appl Environ Microbiol. 2024 Oct 29;90(11):e00841-24. doi: 10.1128/aem.00841-24 (PMC11577773; doi:10.1128/aem.00841-24)
Supplement: Supplemental Data 1 — Conditions of sites sampled at the Baia di Levante. [file aem.00841-24-s0001.xlsx]

## Sheet: Table SX
												Calculated			Measured
Date	pCO2 level	Location	GPS coordinates (Lat, Long)	Site	Sample size, n	Salinity	Total Alkalinity, µmol/kg		Sample size, n	Temperature, °C	pH total scale	Dissolved Inorganic Carbon (DIC), µmol/kg	pCO2, µatm		Sample size, n	pCO2, µatm
2022-09-27	Low	Vulcanello (control)	38.427474°N, 14.967111°E	1	3	37,74 (±0,04)	2503,67 (±9,94)		320	25,06 (± 0,002)	8,051 (±0,0002)	2159,95 (± 0,10)	418,08 (± 0,002)		24	435,73 (± 2,28)
2022-09-27	Low	Vulcanello (control)	38.427929°N, 14.966182°E	2	3	37,74 (±0,04)	2503,67 (±9,94)		460	24,96 (± 0,001)	8,055 (±0,0001)	2158,09 (± 0,25)	413,10 (± 0,04)		24	421,25 (± 0,33)
2022-09-28	Mid	Kayak	38.421125°N, 14.965618°E	3	3	38,26 (±0,03)	2543,33 (± 12,17)		260	24,97 (± 0,005)	8,020 (±0,0004)	2213,025 (± 0,27)	462,38 (± 0,56)		50	478,45 (± 0,40)
2022-09-28	Mid	Kayak	38.421360°N, 14.965893°E	4	3	38,26 (±0,03)	2543,33 (± 12,17)		500	24,77 (± 0,001)	8,023 (±0,0003)	2212,92 (± 0,21)	458,65 (± 0,41)		60	449,50 (± 0,46)
2022-09-29	High	Pontile	38.419747°N, 14.962183°E	5	3	38,25 (±0,03)	2534,00 (± 4,93)		220	24,85 (± 0,001)	7,568 (±0,0054)	2432,19 (± 2,18)	1530,58 (± 21,80)		24	1552,88 (± 0,55)
2022-09-29	High	Pontile	38.419837°N, 14.962366°E	6	3	38,25 (±0,03)	2534,00 (± 4,93)		520	24,85 (± 0,0001)	7,565 (±0,0015)	2436,73 (± 0,60)	1542,42 (± 5,89)		27	1568,79 (± 1,45)
2022-09-29	Extreme	Vents	38.417473°N, 14.959984°E	7	3	38,35 (±0,03)	2517,33 (± 6,77)		280	24,69 (± 0,002)	6,628 (±0,0051)	2924,16 (± 5,09)	14548,12 (± 174,65)		-	n.a.
2022-09-29	Extreme	Vents	38.417730°N, 14.959969°E	8	3	38,35 (±0,03)	2517,33 (± 6,77)		520	24,91 (± 0,006)	6,435 (±0,0040)	3158,789 (± 5,63)	22818,55 (± 200,04)		-	n.a.
Table S1 - Seawater chemistry of the sampling sites at Baia di Levante, Vulcano Island. Values are reported as mean (±SE). DIC and pCO2 are calculated using the R package SeaCarb from pH, temperature, salinity, TA. The dissociation constants used for calculations with seacarb are from Lueker et al. (2000) for carbonic acid (K1 and K2), Perez and Fraga (1987) for hydrogen fluoride and those recomm…

## Sheet: pCO2 logger
		CO2-0812-019	CO2-0812-019	CO2-0812-019	CO2-0812-019	CO2-0812-019	CO2-0812-019	CO2-0812-019	CO2-0812-019	CO2-0812-019	CO2-0812-019	CO2-0812-019	CO2-0812-019	CO2-0812-019	CO2-0812-019	CO2-0812-019	CO2-0812-019	CO2-0812-019	CO2-0812-019	CO2-0812-019	CO2-0812-019
		CO2-0812-019	CO2-0812-019	CO2-0812-019	CO2-0812-019	CO2-0812-019	CO2-0812-019	CO2-0812-019	CO2-0812-019	CO2-0812-019	CO2-0812-019	CO2-0812-019	CO2-0812-019	CO2-0812-019	CO2-0812-019	CO2-0812-019	CO2-0812-019	CO2-0812-019	CO2-0812-019	CO2-0812-019	CO2-0812-019
Location	Site	Date	Time	Weekday	P_pump	p_NDIR	p_in	I_total	U_supply	Zero	Flush	external_pump	Runtime	Signal_raw	Signal_ref	T_sensor	Signal_proc	pCO2_corr	T_control	T_gas	%rH_gas
		-	-	-	W	mbar	mbar	mA	V	-	-	-	s	digits	digits	°C	digits	µatm	°C	°C	%
CTL (Vulcanello)	1	2022-09-27	14:50:54	2	7.107	1114.86	1100.54	1130.65	12.6104	0	0	1	142765	13511	10141	36.4	4684.67	462.02	39.095	30.556	66.21
CTL (Vulcanello)	1	2022-09-27	14:51:04	2	7.027	1115.15	1100.79	1142.3	12.5696	0	0	1	142775	13516	10140	36.5	4658.72	458.76	39.036	30.593	66.063
CTL (Vulcanello)	1	2022-09-27	14:51:14	2	7.156	1115.26	1100.98	1129.92	12.5659	0	0	1	142785	13525	10139	36.6	4613.92	453.33	39.041	30.645	65.942
CTL (Vulcanello)	1	2022-09-27	14:51:24	2	7.157	1115.4	1101.07	1111.05	12.5629	0	0	1	142795	13533	10139	36.7	4581.6	449.41	39.053	30.689	65.815
CTL (Vulcanello)	1	2022-09-27	14:51:34	2	7.193	1115.51	1101.15	1101.15	12.4976	0	0	1	142805	13540	10139	36.72	4557.23	446.49	39.051	30.737	65.705
CTL (Vulcanello)	1	2022-09-27	14:51:44	2	7.203	1115.6	1101.31	1081.53	12.4526	0	0	1	142815	13545	10138	36.8	4533.19	443.6	39.046	30.775	65.607
CTL (Vulcanello)	1	2022-09-27	14:51:54	2	7.16	1115.63	1101.27	1067.25	12.4129	0	0	1	142825	13549	10138	36.82	4509.64	440.81	39.03	30.815	65.503
CTL (Vulcanello)	1	2022-09-27	14:52:04	2	7.108	1115.75	1101.34	1080.78	12.2696	0	0	1	142835	13553	10138	36.9	4492.26	438.73	39.022	30.853	65.429
CTL (Vulcanello)	1	2022-09-27	14:52:14	2	7.209	1115.66	1101.39	1097.35	11.8848	0	0	1	142845	13556	10137	36.9	4474.22	436.66	39.019	30.887	65.342
CTL (Vulcanello)	1	2022-09-27	14:52:24	2	7.113	1115.67	1101.41	1145.3	11.4182	0	0	1	142855	13559	10136	36.9	4457.84	434.73	38.995	30.915	65.248
CTL (Vulcanello)	1	2022-09-27	14:52:34	2	7.206	1115.63	1101.34	1129.53	11.4133	0	0	1	142865	13561	10136	37	4447.97	433.62	38.992	30.941	65.179
CTL (Vulcanello)	1	2022-09-27	14:52:44	2	7.135	1115.63	1101.37	1137.08	11.4186	0	0	1	142875	13564	10136	37	4437.15	432.4	39.001	30.985	65.106
CTL (Vulcanello)	1	2022-09-27	14:52:54	2	7.254	1115.53	1101.32	1132.67	11.4284	0	0	1	142885	13566	10135	37	4429.38	431.56	39.015	31.015	65.049
CTL (Vulcanello)	1	2022-09-27	14:53:04	2	7.214	1115.47	1101.24	1122.03	11.447	0	0	1	142895	13567	10135	37	4417.44	430.21	39.016	31.043	64.979
CTL (Vulcanello)	1	2022-09-27	14:53:14	2	7.208	1115.34	1101.19	1133.58	11.4101	0	0	1	142905	13570	10135	37	4408.29	429.22	39.019	31.073	64.917
CTL (Vulcanello)	1	2022-09-27	14:53:24	2	7.3	1115.25	1101.1	1116.97	11.4592	0	0	1	142915	13570	10134	37.08	4399.48	428.26	39.013	31.099	64.847
CTL (Vulcanello)	1	2022-09-27	14:53:34	2	7.212	1115.12	1100.93	1120.28	11.3703	0	0	1	142925	13572	10134	37.1	4394.51	427.77	39.018	31.127	64.783
CTL (Vulcanello)	1	2022-09-27	14:53:44	2	7.074	1115.02	1100.87	1107.1	11.4109	0	0	1	142935	13573	10134	37.1	4389.51	427.26	39.013	31.151	64.732
CTL (Vulcanello)	1	2022-09-27	14:53:54	2	7.162	1114.86	1100.69	1093.42	11.4017	0	0	1	142945	13574	10133	37.1	4382.01	426.49	39.004	31.175	64.661
CTL (Vulcanello)	1	2022-09-27	14:54:04	2	7.298	1114.73	1100.58	1101.3	11.3622	0	0	1	142955	13575	10133	37.1	4378.68	426.19	39.011	31.201	64.585
CTL (Vulcanello)	1	2022-09-27	14:54:14	2	7.12	1114.57	1100.49	1076.95	11.3512	0	0	1	142965	13575	10132	37.1	4375.33	425.93	39.014	31.231	64.578
CTL (Vulcanello)	1	2022-09-27	14:54:24	2	7.186	1114.46	1100.34	1075.97	11.3294	0	0	1	142975	13576	10132	37.1	4365.88	424.88	39.014	31.255	64.514
CTL (Vulcanello)	1	2022-09-27	14:54:34	2	7.245	1114.3	1100.13	1095.12	11.3241	0	0	1	142985	13577	10132	37.1	4363.4	424.69	39.008	31.271	64.461
CTL (Vulcanello)	1	2022-09-27	14:54:44	2	7.233	1114.11	1100.06	1087.72	11.3324	0	0	1	142995	13578	10133	37.1	4360.64	424.49	39.011	31.297	64.422
CTL (Vulcanello)	2	2022-09-27	14:54:54	2	7.288	1113.96	1099.85	1098.2	11.2953	0	0	1	143005	13579	10132	37.1	4355.36	423.97	39.006	31.317	64.381
CTL (Vulcanello)	2	2022-09-27	14:55:04	2	7.322	1113.8	1099.67	1104.97	11.2554	0	0	1	143015	13580	10132	37.1	4350.07	423.45	38.999	31.339	64.335
CTL (Vulcanello)	2	2022-09-27	14:55:14	2	7.269	1113.53	1099.54	1103.75	11.2698	0	0	1	143025	13581	10132	37.1	4345.91	423.1	39.007	31.355	64.289
CTL (Vulcanello)	2	2022-09-27	14:55:24	2	7.318	1113.34	1099.32	1090.17	11.2185	0	0	1	143035	13581	10131	37.1	4344.79	423.1	39	31.375	64.242
CTL (Vulcanello)	2	2022-09-27	14:55:34	2	7.223	1113.17	1099.15	1122.42	11.2134	0	0	1	143045	13581	10132	37.1	4345.91	423.34	39.006	31.395	64.196
CTL (Vulcanello)	2	2022-09-27	14:55:44	2	7.176	1113	1099	1112.03	11.1906	0	0	1	143055	13581	10131	37.12	4343.7	423.18	39.001	31.411	64.167
CTL (Vulcanello)	2	2022-09-27	14:55:54	2	7.187	1112.84	1098.85	1100.95	11.2079	0	0	1	143065	13582	10131	37.1	4336.17	422.38	38.997	31.427	64.12
CTL (Vulcanello)	2	2022-09-27	14:56:04	2	7.297	1112.67	1098.7	1108.2	11.1211	0	0	1	143075	13582	10131	37.18	4336.25	422.52	39.003	31.455	64.088
CTL (Vulcanello)	2	2022-09-27	14:56:14	2	7.069	1112.46	1098.56	1116.2	11.0742	0	0	1	143085	13582	10131	37.2	4336.27	422.65	38.994	31.475	64.073
CTL (Vulcanello)	2	2022-09-27	14:56:24	2	7.286	1112.37	1098.38	1097.85	11.098	0	0	1	143095	13583	10130	37.2	4330.99	422.07	38.998	31.48	64.042
CTL (Vulcanello)	2	2022-09-27	14:56:34	2	7.206	1112.22	1098.27	1123.92	11.0096	0	0	1	143105	13584	10130	37.2	4323.22	421.24	39	31.497	64.014
CTL (Vulcanello)	2	2022-09-27	14:56:44	2	7.341	1112.04	1098.14	1131.4	10.9882	0	0	1	143115	13585	10130	37.2	4320.72	421.06	38.998	31.513	63.998
CTL (Vulcanello)	2	2022-09-27	14:56:54	2	7.301	1111.9	1097.95	1118.17	10.9633	0	0	1	143125	13586	10131	37.2	4319.63	421.01	39.005	31.523	63.969
CTL (Vulcanello)	2	2022-09-27	14:57:04	2	7.269	1111.68	1097.79	1123.9	10.9148	0	0	1	143135	13587	10130	37.2	4312.12	420.24	39.006	31.539	63.934
CTL (Vulcanello)	2	2022-09-27	14:57:14	2	7.308	1111.53	1097.6	1122.97	10.8981	0	0	1	143145	13587	10130	37.2	4309.89	420.08	38.999	31.56	63.919
CTL (Vulcanello)	2	2022-09-27	14:57:24	2	7.319	1111.34	1097.46	1129.95	10.8553	0	0	1	143155	13587	10130	37.2	4309.05	420.09	39.003	31.577	63.884
CTL (Vulcanello)	2	2022-09-27	14:57:34	2	7.479	1111.16	1097.25	1111.25	10.8009	0	0	1	143165	13588	10131	37.2	4310.46	420.37	39.005	31.591	63.881
CTL (Vulcanello)	2	2022-09-27	14:57:44	2	7.291	1110.95	1097.07	1115.2	10.7909	0	0	1	143175	13589	10131	37.2	4306.3	419.99	39.003	31.599	63.845
CTL (Vulcanello)	2	2022-09-27	14:57:54	2	7.271	1110.77	1096.91	1137.58	10.7625	0	0	1	143185	13590	10131	37.2	4302.98	419.7	39.002	31.619	63.817
CTL (Vulcanello)	2	2022-09-27	14:58:04	2	7.297	1110.57	1096.69	1132.75	10.6454	0	0	1	143195	13590	10131	37.2	4302.98	419.81	38.995	31.629	63.806
CTL (Vulcanello)	2	2022-09-27	14:58:14	2	7.182	1110.4	1096.53	1131.3	10.5644	0	0	1	143205	13590	10130	37.2	4300.74	419.64	39.004	31.641	63.777
CTL (Vulcanello)	2	2022-09-27	14:58:24	2	7.352	1110.23	1096.34	1146.6	10.4644	0	0	1	143215	13590	10130	37.2	4294.06	418.94	38.991	31.653	63.754
CTL (Vulcanello)	2	2022-09-27	14:58:34	2	7.265	1110.07	1096.17	1176.9	10.286	0	0	1	143225	13591	10130	37.2	4293.23	418.93	39.001	31.663	63.749
CTL (Vulcanello)	2	2022-09-27	14:58:44	2	7.323	1109.75	1095.87	1189.15	10.1028	0	0	1	143235	13591	10130	37.2	4293.23	419.1	38.987	31.677	63.714
MID (Kayak)	4	2022-09-28	15:18:23	3	0.423	1087.42	1073.25	470.95	17.4235	0	0	1	145484	13561	10135	35.9	4444.56	442.85	39.097	28.591	71.902
MID (Kayak)	4	2022-09-28	15:18:33	3	0.424	1087.71	1073.56	444.8	17.4408	0	0	1	145494	13559	10134	36.08	4446.4	443.08	39.08	28.675	71.666
MID (Kayak)	4	2022-09-28	15:18:43	3	0.424	1088.04	1073.92	419.15	17.4644	0	0	1	145504	13558	10134	36.2	4452.08	443.75	39.065	28.749	71.434
MID (Kayak)	4	2022-09-28	15:18:53	3	0.424	1088.35	1074.29	391.825	17.4803	0	0	1	145514	13556	10133	36.3	4451.32	443.65	39.055	28.833	71.203
MID (Kayak)	4	2022-09-28	15:19:03	3	0.424	1088.59	1074.6	375.5	17.4956	0	0	1	145524	13555	10132	36.4	4455.57	444.18	39.048	28.901	70.981
MID (Kayak)	4	2022-09-28	15:19:13	3	0.424	1088.88	1074.93	345.8	17.5115	0	0	1	145534	13553	10132	36.5	4461.23	444.86	39.04	28.973	70.784
MID (Kayak)	4	2022-09-28	15:19:23	3	0.425	1089.09	1075.19	335.375	17.5117	0	0	1	145544	13551	10132	36.6	4466.87	445.58	39.031	29.043	70.592
MID (Kayak)	4	2022-09-28	15:19:33	3	0.425	1089.34	1075.42	317.425	17.5238	0	0	1	145554	13550	10131	36.6	4466.3	445.51	39.027	29.113	70.412
MID (Kayak)	4	2022-09-28	15:19:43	3	0.425	1089.53	1075.72	321.65	17.5284	0	0	1	145564	13549	10130	36.7	4468.62	445.82	39.02	29.179	70.207
MID (Kayak)	4	2022-09-28	15:19:53	3	0.425	1089.74	1075.9	312.975	17.5333	0	0	1	145574	13547	10129	36.7	4471.11	446.12	39.021	29.237	70.012
MID (Kayak)	4	2022-09-28	15:20:03	3	0.425	1089.97	1076.15	298.025	17.5437	0	0	1	145584	13547	10129	36.8	4470.37	446.04	39.017	29.307	69.843
MID (Kayak)	4	2022-09-28	15:20:13	3	0.425	1090.17	1076.37	302	17.5411	0	0	1	145594	13545	10128	36.8	4474.53	446.55	39.01	29.357	69.689
MID (Kayak)	4	2022-09-28	15:20:23	3	0.426	1090.41	1076.57	285.375	17.5484	0	0	1	145604	13542	10126	36.8	4475.6	446.66	39.014	29.413	69.524
MID (Kayak)	4	2022-09-28	15:20:33	3	0.425	1090.66	1076.78	282.325	17.5476	0	0	1	145614	13541	10126	36.9	4478.76	447.04	39.014	29.475	69.384
MID (Kayak)	4	2022-09-28	15:20:43	3	0.426	1090.83	1076.99	279.425	17.5437	0	0	1	145624	13540	10125	36.9	4481.8	447.44	39.009	29.535	69.218
MID (Kayak)	4	2022-09-28	15:20:53	3	0.426	1090.99	1077.23	281.325	17.5478	0	0	1	145634	13539	10125	36.9	4483.19	447.62	39.009	29.587	69.082
MID (Kayak)	4	2022-09-28	15:21:03	3	0.426	1091.17	1077.44	279.925	17.5425	0	0	1	145644	13538	10125	36.9	4485.68	447.94	39.009	29.643	68.934
MID (Kayak)	4	2022-09-28	15:21:13	3	0.426	1091.35	1077.63	270.05	17.546	0	0	1	145654	13537	10126	36.9	4492.08	448.73	39.009	29.693	68.785
MID (Kayak)	4	2022-09-28	15:21:23	3	0.426	1091.48	1077.82	272.65	17.5413	0	0	1	145664	13537	10126	37	4494.68	449.06	39.002	29.731	68.665
MID (Kayak)	4	2022-09-28	15:21:33	3	0.426	1091.61	1078	262.3	17.5478	0	0	1	145674	13536	10124	37	4488.54	448.33	39.004	29.783	68.521
MID (Kayak)	4	2022-09-28	15:21:43	3	0.427	1091.84	1078.13	263.1	17.5547	0	0	1	145684	13535	10124	37	4492.71	448.82	39.009	29.837	68.391
MID (Kayak)	4	2022-09-28	15:21:53	3	0.427	1091.97	1078.32	264.35	17.5405	0	0	1	145694	13534	10124	37	4496.88	449.37	39.008	29.889	68.272
MID (Kayak)	4	2022-09-28	15:22:03	3	0.427	1092.11	1078.52	263.25	17.5486	0	0	1	145704	13533	10124	37	4501.04	449.88	39.003	29.927	68.145
MID (Kayak)	4	2022-09-28	15:22:13	3	0.428	1092.32	1078.72	246.175	17.5446	0	0	1	145714	13532	10123	37	4499.64	449.68	39.001	29.967	68.037
MID (Kayak)	4	2022-09-28	15:22:23	3	0.427	1092.42	1078.85	240.775	17.5507	0	0	1	145724	13531	10122	37	4498.24	449.52	39.006	30.005	67.903
MID (Kayak)	4	2022-09-28	15:22:33	3	0.427	1092.54	1079.01	245.825	17.5513	0	0	1	145734	13530	10123	37	4507.97	450.76	39.005	30.053	67.802
MID (Kayak)	4	2022-09-28	15:22:43	3	0.428	1092.74	1079.17	245.725	17.5431	0	0	1	145744	13529	10122	37	4507.68	450.69	39.005	30.095	67.705
MID (Kayak)	4	2022-09-28	15:22:53	3	0.428	1092.84	1079.3	247.025	17.5427	0	0	1	145754	13528	10121	37	4505.17	450.41	38.999	30.135	67.584
MID (Kayak)	4	2022-09-28	15:23:03	3	0.428	1093	1079.47	241.475	17.5407	0	0	1	145764	13528	10121	37	4507.12	450.61	39.004	30.161	67.491
MID (Kayak)	4	2022-09-28	15:23:13	3	0.428	1093.19	1079.67	241.325	17.5386	0	0	1	145774	13527	10121	37.06	4509.39	450.89	39.006	30.213	67.359
MID (Kayak)	4	2022-09-28	15:23:23	3	0.428	1093.39	1079.83	238.675	17.5366	0	0	1	145784	13526	10121	37.1	4512.76	451.27	39.002	30.245	67.297
MID (Kayak)	4	2022-09-28	15:23:33	3	0.429	1093.48	1079.97	236.05	17.5315	0	0	1	145794	13526	10121	37.1	4513.6	451.38	39.001	30.273	67.18
MID (Kayak)	4	2022-09-28	15:23:43	3	0.429	1093.64	1080.09	226.85	17.5319	0	0	1	145804	13525	10121	37.1	4521.11	452.3	39.002	30.315	67.083
MID (Kayak)	4	2022-09-28	15:23:53	3	0.429	1093.72	1080.17	242.975	17.5252	0	0	1	145814	13525	10122	37.1	4520.83	452.29	39.002	30.351	66.991
MID (Kayak)	4	2022-09-28	15:24:03	3	0.429	1093.85	1080.35	250.075	17.5227	0	0	1	145824	13524	10121	37.1	4523.89	452.67	38.998	30.385	66.899
MID (Kayak)	4	2022-09-28	15:24:13	3	0.429	1094.03	1080.5	241.225	17.5231	0	0	1	145834	13524	10121	37.1	4523.05	452.54	39.002	30.421	66.807
MID (Kayak)	4	2022-09-28	15:24:23	3	0.429	1094.17	1080.67	242.325	17.5148	0	0	1	145844	13523	10120	37.1	4520.53	452.22	39.003	30.455	66.739
MID (Kayak)	4	2022-09-28	15:24:33	3	0.429	1094.35	1080.77	234.725	17.5178	0	0	1	145854	13522	10119	37.1	4519.13	452.01	39.004	30.485	66.658
MID (Kayak)	4	2022-09-28	15:24:43	3	0.43	1094.5	1080.91	221.4	17.5126	0	0	1	145864	13521	10119	37.1	4523.3	452.5	39	30.515	66.59
MID (Kayak)	4	2022-09-28	15:24:53	3	0.43	1094.45	1080.92	243.35	17.5073	0	0	1	145874	13520	10118	37.1	4521.9	452.41	39.003	30.545	66.509
MID (Kayak)	4	2022-09-28	15:25:03	3	0.429	1094.64	1081.06	238.55	17.507	0	0	1	145884	13520	10119	37.1	4525.79	452.86	38.999	30.579	66.442
MID (Kayak)	4	2022-09-28	15:25:13	3	0.43	1094.71	1081.18	243.475	17.5005	0	0	1	145894	13520	10119	37.1	4527.46	453.09	39.002	30.613	66.38
MID (Kayak)	4	2022-09-28	15:25:23	3	0.43	1094.86	1081.31	234.075	17.5034	0	0	1	145904	13520	10119	37.1	4528.58	453.2	39.005	30.639	66.292
MID (Kayak)	4	2022-09-28	15:25:33	3	0.43	1094.97	1081.44	223.725	17.505	0	0	1	145914	13521	10120	37.1	4528.87	453.23	39	30.665	66.235
MID (Kayak)	4	2022-09-28	15:25:43	3	0.43	1095.04	1081.53	226.45	17.5026	0	0	1	145924	13520	10119	37.1	4527.46	453.06	39.002	30.687	66.177
MID (Kayak)	4	2022-09-28	15:25:53	3	0.43	1095.12	1081.67	225	17.5005	0	0	1	145934	13519	10118	37.1	4526.9	453	38.998	30.715	66.108
MID (Kayak)	4	2022-09-28	15:26:03	3	0.43	1095.23	1081.75	225.3	17.4926	0	0	1	145944	13520	10119	37.1	4528.57	453.2	39.002	30.743	66.046
MID (Kayak)	4	2022-09-28	15:26:13	3	0.43	1095.25	1081.79	217.825	17.4938	0	0	1	145954	13520	10119	37.1	4527.46	453.11	39.001	30.773	65.976
MID (Kayak)	4	2022-09-28	15:26:23	3	0.43	1095.34	1081.87	222.85	17.4928	0	0	1	145964	13519	10119	37.1	4531.35	453.59	39.003	30.791	65.906
MID (Kayak)	4	2022-09-28	15:26:33	3	0.43	1095.93	1082.46	226.65	17.4893	0	0	1	145974	13519	10120	37.1	4534.69	453.74	39.001	30.817	65.842
MID (Kayak)	3	2022-09-28	16:38:03	3	0.439	1094.79	1081.52	211.025	15.745	0	0	1	150264	13475	10117	37.2	4703.96	478.57	38.998	32.365	62.603
MID (Kayak)	3	2022-09-28	16:38:13	3	0.438	1094.93	1081.41	203.2	15.7455	0	0	1	150274	13474	10116	37.2	4703.4	478.41	39	32.361	62.659
MID (Kayak)	3	2022-09-28	16:38:23	3	0.439	1095.02	1081.6	203.2	15.7369	0	0	1	150284	13475	10117	37.2	4703.96	478.44	38.997	32.365	62.654
MID (Kayak)	3	2022-09-28	16:38:33	3	0.439	1095.02	1081.54	216.65	15.7234	0	0	1	150294	13476	10117	37.2	4704.23	478.5	39	32.373	62.661
MID (Kayak)	3	2022-09-28	16:38:43	3	0.438	1094.93	1081.63	205.75	15.7251	0	0	1	150304	13475	10117	37.2	4703.67	478.46	39.001	32.365	62.666
MID (Kayak)	3	2022-09-28	16:38:53	3	0.439	1094.99	1081.56	211.9	15.7163	0	0	1	150314	13474	10117	37.2	4705.62	478.67	39.001	32.363	62.622
MID (Kayak)	3	2022-09-28	16:39:03	3	0.439	1095.07	1081.65	213.575	15.7082	0	0	1	150324	13475	10117	37.2	4705.07	478.57	39	32.369	62.623
MID (Kayak)	3	2022-09-28	16:39:13	3	0.439	1094.92	1081.54	207.55	15.7049	0	0	1	150334	13475	10117	37.2	4703.96	478.51	39.003	32.371	62.617
MID (Kayak)	3	2022-09-28	16:39:23	3	0.439	1094.99	1081.63	205.05	15.6994	0	0	1	150344	13475	10117	37.2	4701.45	478.14	39.001	32.365	62.635
MID (Kayak)	3	2022-09-28	16:39:33	3	0.439	1095.05	1081.72	200.2	15.6974	0	0	1	150354	13476	10117	37.2	4701.45	478.13	39.001	32.377	62.649
MID (Kayak)	3	2022-09-28	16:39:43	3	0.439	1095.13	1081.59	206.8	15.6861	0	0	1	150364	13477	10118	37.2	4701.17	478.05	39.001	32.379	62.643
MID (Kayak)	3	2022-09-28	16:39:53	3	0.439	1095	1081.69	200.5	15.6825	0	0	1	150374	13476	10117	37.2	4698.12	477.73	38.998	32.373	62.648
MID (Kayak)	3	2022-09-28	16:40:03	3	0.438	1095.04	1081.67	197.775	15.6727	0	0	1	150384	13476	10116	37.2	4697.57	477.64	38.999	32.375	62.661
MID (Kayak)	3	2022-09-28	16:40:13	3	0.439	1095.16	1081.64	207.375	15.6654	0	0	1	150394	13476	10116	37.2	4694.24	477.14	39.001	32.369	62.648
MID (Kayak)	3	2022-09-28	16:40:23	3	0.439	1095.19	1081.84	194.525	15.6621	0	0	1	150404	13477	10117	37.2	4695.62	477.28	39.001	32.361	62.659
MID (Kayak)	3	2022-09-28	16:40:33	3	0.44	1095.27	1081.72	204.575	15.6462	0	0	1	150414	13477	10116	37.2	4692.29	476.83	38.998	32.369	62.642
MID (Kayak)	3	2022-09-28	16:40:43	3	0.439	1095.13	1081.75	202.775	15.6444	0	0	1	150424	13477	10117	37.2	4695.62	477.32	39.003	32.365	62.641
MID (Kayak)	3	2022-09-28	16:40:53	3	0.439	1095.07	1081.84	202.475	15.6374	0	0	1	150434	13477	10116	37.2	4692.29	476.91	39.004	32.359	62.659
MID (Kayak)	3	2022-09-28	16:41:03	3	0.439	1095.23	1081.77	215.175	15.6244	0	0	1	150444	13476	10117	37.2	4696.45	477.38	38.999	32.367	62.66
MID (Kayak)	3	2022-09-28	16:41:13	3	0.439	1095.26	1081.9	205.6	15.6191	0	0	1	150454	13476	10117	37.2	4698.95	477.69	38.996	32.375	62.642
MID (Kayak)	3	2022-09-28	16:41:23	3	0.439	1095.35	1081.86	220.5	15.604	0	0	1	150464	13476	10117	37.2	4696.45	477.31	38.999	32.367	62.66
MID (Kayak)	3	2022-09-28	16:41:33	3	0.439	1095.35	1081.99	208.55	15.6046	0	0	1	150474	13477	10117	37.2	4695.62	477.2	39	32.367	62.666
MID (Kayak)	3	2022-09-28	16:41:43	3	0.439	1095.23	1082.04	214.2	15.592	0	0	1	150484	13476	10116	37.2	4693.4	476.99	38.997	32.367	62.66
MID (Kayak)	3	2022-09-28	16:41:53	3	0.439	1095.34	1081.9	212.375	15.5887	0	0	1	150494	13477	10117	37.2	4698.39	477.58	39.003	32.373	62.667
MID (Kayak)	3	2022-09-28	16:42:03	3	0.439	1095.36	1082.01	207.6	15.583	0	0	1	150504	13477	10118	37.2	4697.84	477.48	38.999	32.367	62.641
MID (Kayak)	3	2022-09-28	16:42:13	3	0.438	1095.45	1082.1	218.425	15.57	0	0	1	150514	13478	10117	37.2	4691.45	476.63	39.003	32.373	62.68
MID (Kayak)	3	2022-09-28	16:42:23	3	0.439	1095.46	1081.94	207.775	15.5671	0	0	1	150524	13477	10117	37.2	4693.11	476.84	38.999	32.373	62.673
MID (Kayak)	3	2022-09-28	16:42:33	3	0.439	1095.42	1081.97	204.65	15.5604	0	0	1	150534	13477	10117	37.2	4695.62	477.18	38.998	32.371	62.648
MID (Kayak)	3	2022-09-28	16:42:43	3	0.439	1095.34	1082.12	202.45	15.5567	0	0	1	150544	13477	10117	37.2	4695.62	477.24	39.003	32.379	62.656
MID (Kayak)	3	2022-09-28	16:42:53	3	0.439	1095.47	1082	199.975	15.551	0	0	1	150554	13476	10117	37.2	4699.79	477.68	38.998	32.371	62.654
MID (Kayak)	3	2022-09-28	16:43:03	3	0.439	1095.5	1082.12	212.15	15.5367	0	0	1	150564	13476	10117	37.2	4699.79	477.66	38.997	32.371	62.654
MID (Kayak)	3	2022-09-28	16:43:13	3	0.439	1095.61	1082.08	200.55	15.5386	0	0	1	150574	13476	10117	37.2	4699.79	477.6	39.002	32.369	62.641
MID (Kayak)	3	2022-09-28	16:43:23	3	0.439	1095.48	1082.06	207.175	15.5253	0	0	1	150584	13476	10117	37.2	4703.12	478.09	38.996	32.369	62.673
MID (Kayak)	3	2022-09-28	16:43:33	3	0.439	1095.52	1082.29	205.4	15.5168	0	0	1	150594	13476	10118	37.2	4705.34	478.36	39	32.373	62.661
MID (Kayak)	3	2022-09-28	16:43:43	3	0.439	1095.58	1082.23	194.75	15.5145	0	0	1	150604	13476	10118	37.2	4705.34	478.31	38.999	32.363	62.659
MID (Kayak)	3	2022-09-28	16:43:53	3	0.439	1095.65	1082.29	210.325	15.5021	0	0	1	150614	13475	10117	37.2	4703.12	478.01	39.002	32.373	62.686
MID (Kayak)	3	2022-09-28	16:44:03	3	0.439	1095.56	1082.33	200.275	15.4968	0	0	1	150624	13476	10117	37.2	4699.79	477.61	38.996	32.365	62.672
MID (Kayak)	3	2022-09-28	16:44:13	3	0.439	1095.56	1082.19	215.75	15.4795	0	0	1	150634	13476	10118	37.2	4705.34	478.34	39.001	32.369	62.654
MID (Kayak)	3	2022-09-28	16:44:23	3	0.439	1095.69	1082.36	212.575	15.477	0	0	1	150644	13476	10117	37.2	4704.23	478.13	39	32.377	62.687
MID (Kayak)	3	2022-09-28	16:44:33	3	0.439	1095.63	1082.31	213	15.4666	0	0	1	150654	13476	10117	37.2	4701.17	477.77	38.993	32.373	62.692
MID (Kayak)	3	2022-09-28	16:44:43	3	0.439	1095.75	1082.43	219.375	15.4542	0	0	1	150664	13476	10117	37.2	4702.01	477.82	39.003	32.379	62.706
MID (Kayak)	3	2022-09-28	16:44:53	3	0.439	1095.79	1082.35	211.3	15.453	0	0	1	150674	13476	10117	37.2	4699.79	477.5	39.001	32.369	62.666
MID (Kayak)	3	2022-09-28	16:45:03	3	0.439	1095.85	1082.52	209.675	15.4424	0	0	1	150684	13476	10117	37.2	4699.79	477.48	39	32.375	62.674
MID (Kayak)	3	2022-09-28	16:45:13	3	0.439	1095.77	1082.57	214.225	15.435	0	0	1	150694	13476	10117	37.2	4704.23	478.09	38.999	32.373	62.679
MID (Kayak)	3	2022-09-28	16:45:23	3	0.439	1095.79	1082.45	212.05	15.4285	0	0	1	150704	13476	10118	37.2	4705.34	478.23	39.001	32.379	62.687
MID (Kayak)	3	2022-09-28	16:45:33	3	0.438	1095.85	1082.55	222.325	15.4151	0	0	1	150714	13475	10118	37.22	4709.53	478.72	39	32.377	62.693
MID (Kayak)	3	2022-09-28	16:45:43	3	0.439	1095.92	1082.62	200.8	15.4165	0	0	1	150724	13474	10117	37.2	4704.79	478.06	39.001	32.369	62.666
MID (Kayak)	3	2022-09-28	16:45:53	3	0.438	1095.81	1082.47	204.45	15.4083	0	0	1	150734	13475	10117	37.2	4703.96	478.04	38.998	32.381	62.662
MID (Kayak)	3	2022-09-28	16:46:03	3	0.439	1095.82	1082.55	205.3	15.4016	0	0	1	150744	13475	10118	37.2	4707.84	478.53	38.999	32.38	62.674
MID (Kayak)	3	2022-09-28	16:46:13	3	0.439	1095.91	1082.54	203.4	15.3927	0	0	1	150754	13475	10117	37.2	4701.73	477.67	39	32.363	62.659
MID (Kayak)	3	2022-09-28	16:46:23	3	0.439	1096	1082.55	213.45	15.3792	0	0	1	150764	13475	10118	37.2	4707.84	478.42	38.998	32.373	62.692
MID (Kayak)	3	2022-09-28	16:46:33	3	0.439	1096.04	1082.7	202.05	15.3782	0	0	1	150774	13475	10118	37.2	4709.51	478.6	39.002	32.367	62.666
MID (Kayak)	3	2022-09-28	16:46:43	3	0.439	1095.87	1082.69	202.6	15.3651	0	0	1	150784	13474	10117	37.2	4708.67	478.58	39.001	32.363	62.678
MID (Kayak)	3	2022-09-28	16:46:53	3	0.439	1095.99	1082.58	206.6	15.358	0	0	1	150794	13474	10117	37.2	4709.78	478.65	39.001	32.365	62.678
MID (Kayak)	3	2022-09-28	16:47:03	3	0.438	1096.02	1082.75	204.275	15.3501	0	0	1	150804	13473	10116	37.2	4708.68	478.49	38.998	32.363	62.659
MID (Kayak)	3	2022-09-28	16:47:13	3	0.439	1096.1	1082.69	211.6	15.3346	0	0	1	150814	13472	10116	37.2	4712.29	478.91	38.997	32.365	62.666
MID (Kayak)	3	2022-09-28	16:47:23	3	0.439	1096.18	1082.94	212.55	15.3266	0	0	1	150824	13472	10116	37.2	4714.51	479.16	38.996	32.369	62.667
MID (Kayak)	3	2022-09-28	16:47:33	3	0.439	1066.26	1053.75	215.15	15.315	0	0	1	150834	13475	10117	37.2	4701.45	494.54	39	32.375	62.649
MID (Kayak)	3	2022-09-28	16:47:43	3	0.439	1027.25	1015.78	206.475	15.3089	0	0	1	150844	13523	10122	37.2	4530.66	494.52	39.002	32.359	62.683
MID (Kayak)	3	2022-09-28	16:47:53	3	0.439	1030.27	1018.98	206.375	15.2993	0	0	1	150854	13559	10127	37.2	4413.33	476.72	39	32.347	62.863
HIGH (pontile)	5	2022-09-29	14:54:27	4	8.415	1055.83	1042.68	628.625	18.2363	0	0	1	417592	8484	9674	38.2	1218.3	1548.12	38.971	32.917	71.714
HIGH (pontile)	5	2022-09-29	14:54:37	4	8.62	1055.88	1042.77	613.35	18.2693	0	0	1	417622	8485	9676	38.2	1218.51	1548.65	38.971	32.929	71.711
HIGH (pontile)	5	2022-09-29	14:54:47	4	8.498	1055.81	1042.67	634.55	18.2347	0	0	1	417612	8483	9674	38.2	1218.54	1548.7	38.951	32.927	71.71
HIGH (pontile)	5	2022-09-29	14:54:57	4	8.457	1055.87	1042.72	640.125	18.2328	0	0	1	417872	8479	9671	38.2	1219.22	1550.05	38.953	32.927	71.686
HIGH (pontile)	5	2022-09-29	14:55:07	4	8.5	1055.84	1042.65	608.7	18.2877	0	0	1	417662	8480	9673	38.2	1219.44	1550.37	39.002	32.919	71.703
HIGH (pontile)	5	2022-09-29	14:55:17	4	8.496	1055.86	1042.72	601.075	18.2901	0	0	1	417892	8480	9673	38.2	1219.42	1550.45	39.008	32.927	71.674
HIGH (pontile)	5	2022-09-29	14:55:27	4	8.444	1055.83	1042.65	606.75	18.2979	0	0	1	417602	8482	9676	38.2	1219.65	1550.88	39.04	32.923	71.728
HIGH (pontile)	5	2022-09-29	14:55:37	4	8.536	1052.53	1039.46	612.85	18.2791	0	0	1	418292	8486	9678	38.2	1218.31	1551.07	39.049	32.913	71.068
HIGH (pontile)	5	2022-09-29	14:55:47	4	8.662	1052.94	1039.87	595.2	18.3107	0	0	1	418262	8481	9672	38.2	1218.57	1551.3	39.036	32.917	71.075
HIGH (pontile)	5	2022-09-29	14:55:57	4	8.587	1052.62	1039.59	650.25	18.2253	0	0	1	418282	8484	9675	38.2	1218.58	1551.62	38.972	32.917	71.082
HIGH (pontile)	5	2022-09-29	14:56:07	4	8.671	1052.83	1039.69	619.85	18.2936	0	0	1	418272	8484	9676	38.2	1219.03	1552.23	38.967	32.921	71.088
HIGH (pontile)	5	2022-09-29	14:56:17	4	8.61	1055.89	1042.73	601.925	18.3144	0	0	1	417902	8479	9675	38.2	1220.67	1552.98	39	32.931	71.668
HIGH (pontile)	5	2022-09-29	14:56:27	4	8.537	1055.89	1042.75	638.025	18.2194	0	0	1	417912	8477	9673	38.2	1221.1	1553.91	38.941	32.935	71.669
HIGH (pontile)	5	2022-09-29	14:56:37	4	8.482	1055.86	1042.77	610.4	18.2956	0	0	1	417632	8480	9677	38.2	1221.27	1554.31	38.994	32.927	71.71
HIGH (pontile)	5	2022-09-29	14:56:47	4	8.627	1055.79	1042.66	657.4	18.2159	0	0	1	417852	8476	9673	38.2	1221.31	1554.4	38.936	32.929	71.68
HIGH (pontile)	5	2022-09-29	14:56:57	4	8.58	1055.84	1042.72	608.2	18.2777	0	0	1	417882	8480	9677	38.2	1221.38	1554.5	39.003	32.927	71.686
HIGH (pontile)	5	2022-09-29	14:57:07	4	8.579	1055.86	1042.8	596.55	18.3064	0	0	1	417642	8478	9675	38.2	1221.4	1554.57	39.03	32.923	71.709
HIGH (pontile)	5	2022-09-29	14:57:17	4	8.569	1053.33	1040.27	650.725	18.2139	0	0	1	418242	8479	9674	38.2	1220.42	1554.73	38.923	32.917	71.118
HIGH (pontile)	5	2022-09-29	14:57:27	4	8.656	1055.89	1042.78	609.625	18.297	0	0	1	417652	8479	9677	38.2	1221.78	1555.27	39.034	32.927	71.71
HIGH (pontile)	5	2022-09-29	14:57:37	4	8.482	1055.79	1042.72	617.025	18.285	0	0	1	417862	8480	9678	38.2	1221.7	1555.33	39.004	32.933	71.687
HIGH (pontile)	5	2022-09-29	14:57:47	4	8.445	1053.43	1040.38	616.8	18.2636	0	0	1	418232	8480	9676	38.2	1221.01	1555.92	39.053	32.925	71.108
HIGH (pontile)	5	2022-09-29	14:57:57	4	8.584	1055.85	1042.64	610.675	18.2926	0	0	1	417672	8478	9676	38.2	1222.33	1556.28	38.98	32.927	71.704
HIGH (pontile)	5	2022-09-29	14:58:07	4	8.475	1055.82	1042.66	584.625	18.3154	0	0	1	417842	8475	9674	38.2	1222.39	1556.48	38.999	32.923	71.673
HIGH (pontile)	5	2022-09-29	14:58:17	4	8.507	1055.89	1042.69	621.95	18.2687	0	0	1	417682	8477	9676	38.2	1222.66	1556.99	38.945	32.933	71.693
HIGH (pontile)	6	2022-09-29	14:58:27	4	8.54	1053.59	1040.51	604.1	18.2964	0	0	1	418222	8476	9675	38.2	1222.32	1558.45	39.022	32.929	71.102
HIGH (pontile)	6	2022-09-29	14:58:37	4	8.413	1055.76	1042.65	626.325	18.2567	0	0	1	417832	8472	9672	38.2	1223.24	1558.49	38.961	32.94	71.682
HIGH (pontile)	6	2022-09-29	14:58:47	4	8.464	1053.15	1040.06	612.65	18.2795	0	0	1	418252	8479	9678	38.2	1222.43	1558.93	39.05	32.915	71.081
HIGH (pontile)	6	2022-09-29	14:58:57	4	8.642	1053.69	1040.67	620.05	18.2687	0	0	1	418212	8472	9671	38.2	1222.9	1559.59	38.939	32.925	71.138
HIGH (pontile)	6	2022-09-29	14:59:07	4	8.525	1055.92	1042.77	591.275	18.3156	0	0	1	417692	8471	9674	38.2	1224.55	1560.84	39.026	32.927	71.698
HIGH (pontile)	6	2022-09-29	14:59:17	4	8.515	1055.87	1042.72	619.8	18.2708	0	0	1	417822	8468	9671	38.2	1224.67	1561.15	39.055	32.929	71.687
HIGH (pontile)	6	2022-09-29	14:59:27	4	8.523	1055.88	1042.73	623.875	18.2608	0	0	1	417702	8469	9672	38.2	1224.7	1561.26	38.976	32.937	71.694
HIGH (pontile)	6	2022-09-29	14:59:37	4	8.55	1055.98	1042.81	634.675	18.2504	0	0	1	417922	8470	9674	38.2	1225.1	1561.93	38.996	32.933	71.656
HIGH (pontile)	6	2022-09-29	14:59:47	4	8.515	1055.9	1042.73	587.275	18.3197	0	0	1	417732	8465	9669	38.2	1225.8	1563.41	39.064	32.931	71.687
HIGH (pontile)	6	2022-09-29	14:59:57	4	8.655	1055.95	1042.76	677.95	18.1919	0	0	1	417712	8468	9674	38.2	1226.4	1564.55	38.938	32.929	71.698
HIGH (pontile)	6	2022-09-29	15:00:07	4	8.568	1055.89	1042.76	624.3	18.2683	0	0	1	417812	8463	9670	38.2	1226.91	1565.8	39.006	32.933	71.687
HIGH (pontile)	6	2022-09-29	15:00:17	4	8.495	1055.96	1042.75	598.2	18.3019	0	0	1	417722	8467	9675	38.2	1227.11	1565.94	39.02	32.925	71.698
HIGH (pontile)	6	2022-09-29	15:00:27	4	8.374	1055.95	1042.73	590	18.3021	0	0	1	417742	8463	9673	38.2	1228.15	1568.2	39.027	32.94	71.694
HIGH (pontile)	6	2022-09-29	15:00:37	4	8.385	1056.03	1042.77	603.1	18.2979	0	0	1	417932	8460	9671	38.2	1228.81	1569.27	39.049	32.923	71.685
HIGH (pontile)	6	2022-09-29	15:00:47	4	8.516	1055.95	1042.75	612.85	18.2921	0	0	1	417752	8460	9671	38.2	1228.89	1569.72	38.983	32.94	71.694
HIGH (pontile)	6	2022-09-29	15:00:57	4	8.459	1053.86	1040.84	588.575	18.3101	0	0	1	418202	8463	9673	38.2	1228.07	1570.06	39.012	32.925	71.174
HIGH (pontile)	6	2022-09-29	15:01:07	4	8.545	1055.96	1042.79	600.075	18.2854	0	0	1	417802	8462	9674	38.2	1229.24	1570.44	39.007	32.933	71.693
HIGH (pontile)	6	2022-09-29	15:01:17	4	8.586	1055.94	1042.83	618.05	18.2868	0	0	1	417792	8459	9675	38.2	1231.04	1574.16	38.995	32.925	71.698
HIGH (pontile)	6	2022-09-29	15:01:27	4	8.59	1055.93	1042.79	621.675	18.271	0	0	1	417762	8458	9674	38.2	1231.12	1574.41	38.986	32.94	71.7
HIGH (pontile)	6	2022-09-29	15:01:37	4	8.453	1055.94	1042.82	621.15	18.2563	0	0	1	417782	8457	9672	38.2	1231.22	1574.61	38.948	32.933	71.693
HIGH (pontile)	6	2022-09-29	15:01:47	4	8.605	1055.97	1042.85	622.4	18.2667	0	0	1	417942	8456	9671	38.2	1231.26	1574.61	38.977	32.927	71.668
HIGH (pontile)	6	2022-09-29	15:01:57	4	8.471	1055.97	1042.8	616.775	18.2689	0	0	1	417962	8455	9671	38.2	1231.69	1575.43	38.982	32.929	71.68
HIGH (pontile)	6	2022-09-29	15:02:07	4	8.569	1055.89	1042.84	627.85	18.2524	0	0	1	417972	8456	9673	38.2	1231.88	1576.08	38.956	32.929	71.668
HIGH (pontile)	6	2022-09-29	15:02:17	4	8.586	1055.96	1042.9	608	18.2877	0	0	1	417952	8455	9672	38.2	1231.93	1576.16	39	32.933	71.668
HIGH (pontile)	6	2022-09-29	15:02:27	4	8.635	1055.99	1042.86	603.825	18.2893	0	0	1	417772	8456	9674	38.2	1232.34	1576.86	39.017	32.935	71.706
HIGH (pontile)	6	2022-09-29	15:02:37	4	8.53	1054.07	1040.94	606.6	18.296	0	0	1	418192	8452	9675	38.2	1234.58	1583.13	39.044	32.927	71.242
HIGH (pontile)	6	2022-09-29	15:02:47	4	8.468	1055.86	1042.76	614.525	18.2673	0	0	1	417982	8448	9672	38.2	1235.66	1583.87	38.982	32.935	71.675

## Sheet: Hobo 1 4 zones
Location	Site	flag	S	T	Patm	P	pH	CO2	fCO2	pCO2	fCO2pot	pCO2pot	fCO2insitu	pCO2insitu	HCO3	CO3	DIC	ALK	OmegaAragonite	OmegaCalcite
Vulcanello	1	8	37.74	25.14	1	0	8.04447	1.18e-05	424.403	425.759	424.403	425.759	424.403	425.759	0.00190745	0.00024414	0.00216342	0.00250367	3.80014	5.74388
Vulcanello	1	8	37.74	25.14	1	0	8.04447	1.18e-05	424.403	425.759	424.403	425.759	424.403	425.759	0.00190745	0.00024414	0.00216342	0.00250367	3.80014	5.74388
Vulcanello	1	8	37.74	25.14	1	0	8.04447	1.18e-05	424.403	425.759	424.403	425.759	424.403	425.759	0.00190745	0.00024414	0.00216342	0.00250367	3.80014	5.74388
Vulcanello	1	8	37.74	25.14	1	0	8.04447	1.18e-05	424.403	425.759	424.403	425.759	424.403	425.759	0.00190745	0.00024414	0.00216342	0.00250367	3.80014	5.74388
Vulcanello	1	8	37.74	25.14	1	0	8.04447	1.18e-05	424.403	425.759	424.403	425.759	424.403	425.759	0.00190745	0.00024414	0.00216342	0.00250367	3.80014	5.74388
Vulcanello	1	8	37.74	25.14	1	0	8.04447	1.18e-05	424.403	425.759	424.403	425.759	424.403	425.759	0.00190745	0.00024414	0.00216342	0.00250367	3.80014	5.74388
Vulcanello	1	8	37.74	25.14	1	0	8.04479	1.18e-05	424.01	425.365	424.01	425.365	424.01	425.365	0.00190711	0.000244279	0.00216321	0.00250367	3.8023	5.74714
Vulcanello	1	8	37.74	25.14	1	0	8.04479	1.18e-05	424.01	425.365	424.01	425.365	424.01	425.365	0.00190711	0.000244279	0.00216321	0.00250367	3.8023	5.74714
Vulcanello	1	8	37.74	25.14	1	0	8.04479	1.18e-05	424.01	425.365	424.01	425.365	424.01	425.365	0.00190711	0.000244279	0.00216321	0.00250367	3.8023	5.74714
Vulcanello	1	8	37.74	25.14	1	0	8.04479	1.18e-05	424.01	425.365	424.01	425.365	424.01	425.365	0.00190711	0.000244279	0.00216321	0.00250367	3.8023	5.74714
Vulcanello	1	8	37.74	25.14	1	0	8.04512	1.18e-05	423.618	424.972	423.618	424.972	423.618	424.972	0.00190676	0.000244418	0.002163	0.00250367	3.80446	5.7504
Vulcanello	1	8	37.74	25.14	1	0	8.04512	1.18e-05	423.618	424.972	423.618	424.972	423.618	424.972	0.00190676	0.000244418	0.002163	0.00250367	3.80446	5.7504
Vulcanello	1	8	37.74	25.14	1	0	8.04512	1.18e-05	423.618	424.972	423.618	424.972	423.618	424.972	0.00190676	0.000244418	0.002163	0.00250367	3.80446	5.7504
Vulcanello	1	8	37.74	25.14	1	0	8.04512	1.18e-05	423.618	424.972	423.618	424.972	423.618	424.972	0.00190676	0.000244418	0.002163	0.00250367	3.80446	5.7504
Vulcanello	1	8	37.74	25.14	1	0	8.04528	1.18e-05	423.422	424.775	423.422	424.775	423.422	424.775	0.00190659	0.000244487	0.00216289	0.00250367	3.80554	5.75204
Vulcanello	1	8	37.74	25.14	1	0	8.04512	1.18e-05	423.618	424.972	423.618	424.972	423.618	424.972	0.00190676	0.000244418	0.002163	0.00250367	3.80446	5.7504
Vulcanello	1	8	37.74	25.14	1	0	8.04512	1.18e-05	423.618	424.972	423.618	424.972	423.618	424.972	0.00190676	0.000244418	0.002163	0.00250367	3.80446	5.7504
Vulcanello	1	8	37.74	25.14	1	0	8.04512	1.18e-05	423.618	424.972	423.618	424.972	423.618	424.972	0.00190676	0.000244418	0.002163	0.00250367	3.80446	5.7504
Vulcanello	1	8	37.74	25.14	1	0	8.04512	1.18e-05	423.618	424.972	423.618	424.972	423.618	424.972	0.00190676	0.000244418	0.002163	0.00250367	3.80446	5.7504
Vulcanello	1	8	37.74	25.14	1	0	8.04528	1.18e-05	423.422	424.775	423.422	424.775	423.422	424.775	0.00190659	0.000244487	0.00216289	0.00250367	3.80554	5.75204
Vulcanello	1	8	37.74	25.14	1	0	8.04528	1.18e-05	423.422	424.775	423.422	424.775	423.422	424.775	0.00190659	0.000244487	0.00216289	0.00250367	3.80554	5.75204
Vulcanello	1	8	37.74	25.11	1	0	8.04654	1.18e-05	421.936	423.285	421.936	423.285	421.936	423.285	0.00190576	0.000244822	0.00216236	0.00250367	3.81026	5.75971
Vulcanello	1	8	37.74	25.11	1	0	8.04622	1.18e-05	422.326	423.677	422.326	423.677	422.326	423.677	0.0019061	0.000244683	0.00216257	0.00250367	3.8081	5.75644
Vulcanello	1	8	37.74	25.11	1	0	8.04622	1.18e-05	422.326	423.677	422.326	423.677	422.326	423.677	0.0019061	0.000244683	0.00216257	0.00250367	3.8081	5.75644
Vulcanello	1	8	37.74	25.11	1	0	8.04622	1.18e-05	422.326	423.677	422.326	423.677	422.326	423.677	0.0019061	0.000244683	0.00216257	0.00250367	3.8081	5.75644
Vulcanello	1	8	37.74	25.11	1	0	8.04654	1.18e-05	421.936	423.285	421.936	423.285	421.936	423.285	0.00190576	0.000244822	0.00216236	0.00250367	3.81026	5.75971
Vulcanello	1	8	37.74	25.11	1	0	8.04654	1.18e-05	421.936	423.285	421.936	423.285	421.936	423.285	0.00190576	0.000244822	0.00216236	0.00250367	3.81026	5.75971
Vulcanello	1	8	37.74	25.11	1	0	8.04671	1.18e-05	421.74	423.089	421.74	423.089	421.74	423.089	0.00190559	0.000244891	0.00216225	0.00250367	3.81134	5.76134
Vulcanello	1	8	37.74	25.11	1	0	8.04654	1.18e-05	421.936	423.285	421.936	423.285	421.936	423.285	0.00190576	0.000244822	0.00216236	0.00250367	3.81026	5.75971
Vulcanello	1	8	37.74	25.11	1	0	8.04654	1.18e-05	421.936	423.285	421.936	423.285	421.936	423.285	0.00190576	0.000244822	0.00216236	0.00250367	3.81026	5.75971
Vulcanello	1	8	37.74	25.11	1	0	8.04671	1.18e-05	421.74	423.089	421.74	423.089	421.74	423.089	0.00190559	0.000244891	0.00216225	0.00250367	3.81134	5.76134
Vulcanello	1	8	37.74	25.11	1	0	8.04671	1.18e-05	421.74	423.089	421.74	423.089	421.74	423.089	0.00190559	0.000244891	0.00216225	0.00250367	3.81134	5.76134
Vulcanello	1	8	37.74	25.11	1	0	8.04671	1.18e-05	421.74	423.089	421.74	423.089	421.74	423.089	0.00190559	0.000244891	0.00216225	0.00250367	3.81134	5.76134
Vulcanello	1	8	37.74	25.11	1	0	8.04671	1.18e-05	421.74	423.089	421.74	423.089	421.74	423.089	0.00190559	0.000244891	0.00216225	0.00250367	3.81134	5.76134
Vulcanello	1	8	37.74	25.11	1	0	8.04703	1.18e-05	421.35	422.697	421.35	422.697	421.35	422.697	0.00190525	0.00024503	0.00216204	0.00250367	3.8135	5.76461
Vulcanello	1	8	37.74	25.11	1	0	8.04671	1.18e-05	421.74	423.089	421.74	423.089	421.74	423.089	0.00190559	0.000244891	0.00216225	0.00250367	3.81134	5.76134
Vulcanello	1	8	37.74	25.11	1	0	8.04671	1.18e-05	421.74	423.089	421.74	423.089	421.74	423.089	0.00190559	0.000244891	0.00216225	0.00250367	3.81134	5.76134
Vulcanello	1	8	37.74	25.11	1	0	8.04703	1.18e-05	421.35	422.697	421.35	422.697	421.35	422.697	0.00190525	0.00024503	0.00216204	0.00250367	3.8135	5.76461
Vulcanello	1	8	37.74	25.11	1	0	8.04703	1.18e-05	421.35	422.697	421.35	422.697	421.35	422.697	0.00190525	0.00024503	0.00216204	0.00250367	3.8135	5.76461
Vulcanello	1	8	37.74	25.11	1	0	8.04703	1.18e-05	421.35	422.697	421.35	422.697	421.35	422.697	0.00190525	0.00024503	0.00216204	0.00250367	3.8135	5.76461
Vulcanello	1	8	37.74	25.11	1	0	8.04703	1.18e-05	421.35	422.697	421.35	422.697	421.35	422.697	0.00190525	0.00024503	0.00216204	0.00250367	3.8135	5.76461
Vulcanello	1	8	37.74	25.11	1	0	8.04719	1.18e-05	421.155	422.502	421.155	422.502	421.155	422.502	0.00190507	0.000245099	0.00216193	0.00250367	3.81458	5.76624
Vulcanello	1	8	37.74	25.11	1	0	8.04719	1.18e-05	421.155	422.502	421.155	422.502	421.155	422.502	0.00190507	0.000245099	0.00216193	0.00250367	3.81458	5.76624
Vulcanello	1	8	37.74	25.11	1	0	8.04752	1.17e-05	420.765	422.111	420.765	422.111	420.765	422.111	0.00190473	0.000245238	0.00216172	0.00250367	3.81675	5.76951
Vulcanello	1	8	37.74	25.11	1	0	8.04719	1.18e-05	421.155	422.502	421.155	422.502	421.155	422.502	0.00190507	0.000245099	0.00216193	0.00250367	3.81458	5.76624
Vulcanello	1	8	37.74	25.11	1	0	8.04752	1.17e-05	420.765	422.111	420.765	422.111	420.765	422.111	0.00190473	0.000245238	0.00216172	0.00250367	3.81675	5.76951
Vulcanello	1	8	37.74	25.11	1	0	8.04719	1.18e-05	421.155	422.502	421.155	422.502	421.155	422.502	0.00190507	0.000245099	0.00216193	0.00250367	3.81458	5.76624
Vulcanello	1	8	37.74	25.11	1	0	8.04719	1.18e-05	421.155	422.502	421.155	422.502	421.155	422.502	0.00190507	0.000245099	0.00216193	0.00250367	3.81458	5.76624
Vulcanello	1	8	37.74	25.11	1	0	8.04719	1.18e-05	421.155	422.502	421.155	422.502	421.155	422.502	0.00190507	0.000245099	0.00216193	0.00250367	3.81458	5.76624
Vulcanello	1	8	37.74	25.11	1	0	8.04719	1.18e-05	421.155	422.502	421.155	422.502	421.155	422.502	0.00190507	0.000245099	0.00216193	0.00250367	3.81458	5.76624
Vulcanello	1	8	37.74	25.11	1	0	8.04752	1.17e-05	420.765	422.111	420.765	422.111	420.765	422.111	0.00190473	0.000245238	0.00216172	0.00250367	3.81675	5.76951
Vulcanello	1	8	37.74	25.11	1	0	8.04752	1.17e-05	420.765	422.111	420.765	422.111	420.765	422.111	0.00190473	0.000245238	0.00216172	0.00250367	3.81675	5.76951
Vulcanello	1	8	37.74	25.11	1	0	8.04752	1.17e-05	420.765	422.111	420.765	422.111	420.765	422.111	0.00190473	0.000245238	0.00216172	0.00250367	3.81675	5.76951
Vulcanello	1	8	37.74	25.09	1	0	8.04814	1.17e-05	420.039	421.382	420.039	421.382	420.039	421.382	0.0019044	0.000245369	0.0021615	0.00250367	3.81846	5.77245
Vulcanello	1	8	37.74	25.09	1	0	8.04814	1.17e-05	420.039	421.382	420.039	421.382	420.039	421.382	0.0019044	0.000245369	0.0021615	0.00250367	3.81846	5.77245
Vulcanello	1	8	37.74	25.09	1	0	8.04814	1.17e-05	420.039	421.382	420.039	421.382	420.039	421.382	0.0019044	0.000245369	0.0021615	0.00250367	3.81846	5.77245
Vulcanello	1	8	37.74	25.09	1	0	8.04814	1.17e-05	420.039	421.382	420.039	421.382	420.039	421.382	0.0019044	0.000245369	0.0021615	0.00250367	3.81846	5.77245
Vulcanello	1	8	37.74	25.09	1	0	8.04814	1.17e-05	420.039	421.382	420.039	421.382	420.039	421.382	0.0019044	0.000245369	0.0021615	0.00250367	3.81846	5.77245
Vulcanello	1	8	37.74	25.09	1	0	8.04814	1.17e-05	420.039	421.382	420.039	421.382	420.039	421.382	0.0019044	0.000245369	0.0021615	0.00250367	3.81846	5.77245
Vulcanello	1	8	37.74	25.09	1	0	8.04814	1.17e-05	420.039	421.382	420.039	421.382	420.039	421.382	0.0019044	0.000245369	0.0021615	0.00250367	3.81846	5.77245
Vulcanello	1	8	37.74	25.09	1	0	8.04814	1.17e-05	420.039	421.382	420.039	421.382	420.039	421.382	0.0019044	0.000245369	0.0021615	0.00250367	3.81846	5.77245
Vulcanello	1	8	37.74	25.09	1	0	8.04814	1.17e-05	420.039	421.382	420.039	421.382	420.039	421.382	0.0019044	0.000245369	0.0021615	0.00250367	3.81846	5.77245
Vulcanello	1	8	37.74	25.09	1	0	8.04814	1.17e-05	420.039	421.382	420.039	421.382	420.039	421.382	0.0019044	0.000245369	0.0021615	0.00250367	3.81846	5.77245
Vulcanello	1	8	37.74	25.09	1	0	8.04814	1.17e-05	420.039	421.382	420.039	421.382	420.039	421.382	0.0019044	0.000245369	0.0021615	0.00250367	3.81846	5.77245
Vulcanello	1	8	37.74	25.09	1	0	8.04814	1.17e-05	420.039	421.382	420.039	421.382	420.039	421.382	0.0019044	0.000245369	0.0021615	0.00250367	3.81846	5.77245
Vulcanello	1	8	37.74	25.09	1	0	8.04814	1.17e-05	420.039	421.382	420.039	421.382	420.039	421.382	0.0019044	0.000245369	0.0021615	0.00250367	3.81846	5.77245
Vulcanello	1	8	37.74	25.09	1	0	8.04847	1.17e-05	419.65	420.992	419.65	420.992	419.65	420.992	0.00190406	0.000245508	0.00216129	0.00250367	3.82062	5.77573
Vulcanello	1	8	37.74	25.09	1	0	8.04814	1.17e-05	420.039	421.382	420.039	421.382	420.039	421.382	0.0019044	0.000245369	0.0021615	0.00250367	3.81846	5.77245
Vulcanello	1	8	37.74	25.09	1	0	8.04847	1.17e-05	419.65	420.992	419.65	420.992	419.65	420.992	0.00190406	0.000245508	0.00216129	0.00250367	3.82062	5.77573
Vulcanello	1	8	37.74	25.09	1	0	8.04814	1.17e-05	420.039	421.382	420.039	421.382	420.039	421.382	0.0019044	0.000245369	0.0021615	0.00250367	3.81846	5.77245
Vulcanello	1	8	37.74	25.09	1	0	8.04847	1.17e-05	419.65	420.992	419.65	420.992	419.65	420.992	0.00190406	0.000245508	0.00216129	0.00250367	3.82062	5.77573
Vulcanello	1	8	37.74	25.09	1	0	8.04847	1.17e-05	419.65	420.992	419.65	420.992	419.65	420.992	0.00190406	0.000245508	0.00216129	0.00250367	3.82062	5.77573
Vulcanello	1	8	37.74	25.09	1	0	8.04847	1.17e-05	419.65	420.992	419.65	420.992	419.65	420.992	0.00190406	0.000245508	0.00216129	0.00250367	3.82062	5.77573
Vulcanello	1	8	37.74	25.09	1	0	8.04863	1.17e-05	419.456	420.797	419.456	420.797	419.456	420.797	0.00190389	0.000245578	0.00216118	0.00250367	3.8217	5.77736
Vulcanello	1	8	37.74	25.09	1	0	8.04863	1.17e-05	419.456	420.797	419.456	420.797	419.456	420.797	0.00190389	0.000245578	0.00216118	0.00250367	3.8217	5.77736
Vulcanello	1	8	37.74	25.09	1	0	8.04863	1.17e-05	419.456	420.797	419.456	420.797	419.456	420.797	0.00190389	0.000245578	0.00216118	0.00250367	3.8217	5.77736
Vulcanello	1	8	37.74	25.09	1	0	8.04895	1.17e-05	419.067	420.408	419.067	420.408	419.067	420.408	0.00190355	0.000245717	0.00216097	0.00250367	3.82387	5.78064
Vulcanello	1	8	37.74	25.09	1	0	8.04863	1.17e-05	419.456	420.797	419.456	420.797	419.456	420.797	0.00190389	0.000245578	0.00216118	0.00250367	3.8217	5.77736
Vulcanello	1	8	37.74	25.09	1	0	8.04863	1.17e-05	419.456	420.797	419.456	420.797	419.456	420.797	0.00190389	0.000245578	0.00216118	0.00250367	3.8217	5.77736
Vulcanello	1	8	37.74	25.09	1	0	8.04863	1.17e-05	419.456	420.797	419.456	420.797	419.456	420.797	0.00190389	0.000245578	0.00216118	0.00250367	3.8217	5.77736
Vulcanello	1	8	37.74	25.09	1	0	8.04895	1.17e-05	419.067	420.408	419.067	420.408	419.067	420.408	0.00190355	0.000245717	0.00216097	0.00250367	3.82387	5.78064
Vulcanello	1	8	37.74	25.09	1	0	8.04863	1.17e-05	419.456	420.797	419.456	420.797	419.456	420.797	0.00190389	0.000245578	0.00216118	0.00250367	3.8217	5.77736
Vulcanello	1	8	37.74	25.09	1	0	8.04895	1.17e-05	419.067	420.408	419.067	420.408	419.067	420.408	0.00190355	0.000245717	0.00216097	0.00250367	3.82387	5.78064
Vulcanello	1	8	37.74	25.09	1	0	8.04895	1.17e-05	419.067	420.408	419.067	420.408	419.067	420.408	0.00190355	0.000245717	0.00216097	0.00250367	3.82387	5.78064
Vulcanello	1	8	37.74	25.09	1	0	8.04895	1.17e-05	419.067	420.408	419.067	420.408	419.067	420.408	0.00190355	0.000245717	0.00216097	0.00250367	3.82387	5.78064
Vulcanello	1	8	37.74	25.09	1	0	8.04895	1.17e-05	419.067	420.408	419.067	420.408	419.067	420.408	0.00190355	0.000245717	0.00216097	0.00250367	3.82387	5.78064
Vulcanello	1	8	37.74	25.09	1	0	8.04895	1.17e-05	419.067	420.408	419.067	420.408	419.067	420.408	0.00190355	0.000245717	0.00216097	0.00250367	3.82387	5.78064
Vulcanello	1	8	37.74	25.09	1	0	8.04911	1.17e-05	418.873	420.213	418.873	420.213	418.873	420.213	0.00190338	0.000245787	0.00216086	0.00250367	3.82495	5.78228
Vulcanello	1	8	37.74	25.09	1	0	8.04911	1.17e-05	418.873	420.213	418.873	420.213	418.873	420.213	0.00190338	0.000245787	0.00216086	0.00250367	3.82495	5.78228
Vulcanello	1	8	37.74	25.09	1	0	8.04911	1.17e-05	418.873	420.213	418.873	420.213	418.873	420.213	0.00190338	0.000245787	0.00216086	0.00250367	3.82495	5.78228
Vulcanello	1	8	37.74	25.09	1	0	8.04911	1.17e-05	418.873	420.213	418.873	420.213	418.873	420.213	0.00190338	0.000245787	0.00216086	0.00250367	3.82495	5.78228
Vulcanello	1	8	37.74	25.09	1	0	8.04911	1.17e-05	418.873	420.213	418.873	420.213	418.873	420.213	0.00190338	0.000245787	0.00216086	0.00250367	3.82495	5.78228
Vulcanello	1	8	37.74	25.09	1	0	8.04911	1.17e-05	418.873	420.213	418.873	420.213	418.873	420.213	0.00190338	0.000245787	0.00216086	0.00250367	3.82495	5.78228
Vulcanello	1	8	37.74	25.09	1	0	8.04911	1.17e-05	418.873	420.213	418.873	420.213	418.873	420.213	0.00190338	0.000245787	0.00216086	0.00250367	3.82495	5.78228
Vulcanello	1	8	37.74	25.09	1	0	8.04911	1.17e-05	418.873	420.213	418.873	420.213	418.873	420.213	0.00190338	0.000245787	0.00216086	0.00250367	3.82495	5.78228
Vulcanello	1	8	37.74	25.09	1	0	8.04944	1.17e-05	418.486	419.824	418.486	419.824	418.486	419.824	0.00190303	0.000245926	0.00216065	0.00250367	3.82712	5.78555
Vulcanello	1	8	37.74	25.06	1	0	8.05038	1.17e-05	417.402	418.737	417.402	418.737	417.402	418.737	0.00190254	0.000246123	0.00216033	0.00250367	3.82969	5.78997
Vulcanello	1	8	37.74	25.09	1	0	8.0496	1.17e-05	418.292	419.629	418.292	419.629	418.292	419.629	0.00190286	0.000245996	0.00216054	0.00250367	3.8282	5.78719
Vulcanello	1	8	37.74	25.09	1	0	8.04944	1.17e-05	418.486	419.824	418.486	419.824	418.486	419.824	0.00190303	0.000245926	0.00216065	0.00250367	3.82712	5.78555
Vulcanello	1	8	37.74	25.09	1	0	8.04944	1.17e-05	418.486	419.824	418.486	419.824	418.486	419.824	0.00190303	0.000245926	0.00216065	0.00250367	3.82712	5.78555
Vulcanello	1	8	37.74	25.06	1	0	8.05038	1.17e-05	417.402	418.737	417.402	418.737	417.402	418.737	0.00190254	0.000246123	0.00216033	0.00250367	3.82969	5.78997
Vulcanello	1	8	37.74	25.09	1	0	8.04944	1.17e-05	418.486	419.824	418.486	419.824	418.486	419.824	0.00190303	0.000245926	0.00216065	0.00250367	3.82712	5.78555
Vulcanello	1	8	37.74	25.06	1	0	8.05054	1.17e-05	417.208	418.543	417.208	418.543	417.208	418.543	0.00190237	0.000246192	0.00216022	0.00250367	3.83078	5.79161
Vulcanello	1	8	37.74	25.09	1	0	8.0496	1.17e-05	418.292	419.629	418.292	419.629	418.292	419.629	0.00190286	0.000245996	0.00216054	0.00250367	3.8282	5.78719
Vulcanello	1	8	37.74	25.06	1	0	8.05054	1.17e-05	417.208	418.543	417.208	418.543	417.208	418.543	0.00190237	0.000246192	0.00216022	0.00250367	3.83078	5.79161
Vulcanello	1	8	37.74	25.06	1	0	8.05054	1.17e-05	417.208	418.543	417.208	418.543	417.208	418.543	0.00190237	0.000246192	0.00216022	0.00250367	3.83078	5.79161
Vulcanello	1	8	37.74	25.06	1	0	8.05054	1.17e-05	417.208	418.543	417.208	418.543	417.208	418.543	0.00190237	0.000246192	0.00216022	0.00250367	3.83078	5.79161
Vulcanello	1	8	37.74	25.06	1	0	8.05054	1.17e-05	417.208	418.543	417.208	418.543	417.208	418.543	0.00190237	0.000246192	0.00216022	0.00250367	3.83078	5.79161
Vulcanello	1	8	37.74	25.06	1	0	8.05054	1.17e-05	417.208	418.543	417.208	418.543	417.208	418.543	0.00190237	0.000246192	0.00216022	0.00250367	3.83078	5.79161
Vulcanello	1	8	37.74	25.06	1	0	8.05086	1.16e-05	416.822	418.155	416.822	418.155	416.822	418.155	0.00190202	0.000246332	0.00216	0.00250367	3.83294	5.79489
Vulcanello	1	8	37.74	25.06	1	0	8.05086	1.16e-05	416.822	418.155	416.822	418.155	416.822	418.155	0.00190202	0.000246332	0.00216	0.00250367	3.83294	5.79489
Vulcanello	1	8	37.74	25.06	1	0	8.05086	1.16e-05	416.822	418.155	416.822	418.155	416.822	418.155	0.00190202	0.000246332	0.00216	0.00250367	3.83294	5.79489
Vulcanello	1	8	37.74	25.06	1	0	8.05086	1.16e-05	416.822	418.155	416.822	418.155	416.822	418.155	0.00190202	0.000246332	0.00216	0.00250367	3.83294	5.79489
Vulcanello	1	8	37.74	25.06	1	0	8.05086	1.16e-05	416.822	418.155	416.822	418.155	416.822	418.155	0.00190202	0.000246332	0.00216	0.00250367	3.83294	5.79489
Vulcanello	1	8	37.74	25.06	1	0	8.05102	1.16e-05	416.629	417.962	416.629	417.962	416.629	417.962	0.00190185	0.000246402	0.0021599	0.00250367	3.83403	5.79653
Vulcanello	1	8	37.74	25.06	1	0	8.05086	1.16e-05	416.822	418.155	416.822	418.155	416.822	418.155	0.00190202	0.000246332	0.00216	0.00250367	3.83294	5.79489
Vulcanello	1	8	37.74	25.06	1	0	8.05102	1.16e-05	416.629	417.962	416.629	417.962	416.629	417.962	0.00190185	0.000246402	0.0021599	0.00250367	3.83403	5.79653
Vulcanello	1	8	37.74	25.06	1	0	8.05102	1.16e-05	416.629	417.962	416.629	417.962	416.629	417.962	0.00190185	0.000246402	0.0021599	0.00250367	3.83403	5.79653
Vulcanello	1	8	37.74	25.06	1	0	8.05102	1.16e-05	416.629	417.962	416.629	417.962	416.629	417.962	0.00190185	0.000246402	0.0021599	0.00250367	3.83403	5.79653
Vulcanello	1	8	37.74	25.06	1	0	8.05102	1.16e-05	416.629	417.962	416.629	417.962	416.629	417.962	0.00190185	0.000246402	0.0021599	0.00250367	3.83403	5.79653
Vulcanello	1	8	37.74	25.06	1	0	8.05135	1.16e-05	416.243	417.574	416.243	417.574	416.243	417.574	0.00190151	0.000246541	0.00215968	0.00250367	3.8362	5.79982
Vulcanello	1	8	37.74	25.06	1	0	8.05135	1.16e-05	416.243	417.574	416.243	417.574	416.243	417.574	0.00190151	0.000246541	0.00215968	0.00250367	3.8362	5.79982
Vulcanello	1	8	37.74	25.06	1	0	8.05135	1.16e-05	416.243	417.574	416.243	417.574	416.243	417.574	0.00190151	0.000246541	0.00215968	0.00250367	3.8362	5.79982
Vulcanello	1	8	37.74	25.06	1	0	8.05135	1.16e-05	416.243	417.574	416.243	417.574	416.243	417.574	0.00190151	0.000246541	0.00215968	0.00250367	3.8362	5.79982
Vulcanello	1	8	37.74	25.06	1	0	8.05167	1.16e-05	415.857	417.187	415.857	417.187	415.857	417.187	0.00190117	0.000246681	0.00215947	0.00250367	3.83837	5.8031
Vulcanello	1	8	37.74	25.06	1	0	8.05167	1.16e-05	415.857	417.187	415.857	417.187	415.857	417.187	0.00190117	0.000246681	0.00215947	0.00250367	3.83837	5.8031
Vulcanello	1	8	37.74	25.06	1	0	8.05167	1.16e-05	415.857	417.187	415.857	417.187	415.857	417.187	0.00190117	0.000246681	0.00215947	0.00250367	3.83837	5.8031
Vulcanello	1	8	37.74	25.06	1	0	8.05184	1.16e-05	415.664	416.994	415.664	416.994	415.664	416.994	0.00190099	0.00024675	0.00215936	0.00250367	3.83946	5.80474
Vulcanello	1	8	37.74	25.06	1	0	8.05184	1.16e-05	415.664	416.994	415.664	416.994	415.664	416.994	0.00190099	0.00024675	0.00215936	0.00250367	3.83946	5.80474
Vulcanello	1	8	37.74	25.06	1	0	8.05184	1.16e-05	415.664	416.994	415.664	416.994	415.664	416.994	0.00190099	0.00024675	0.00215936	0.00250367	3.83946	5.80474
Vulcanello	1	8	37.74	25.06	1	0	8.05184	1.16e-05	415.664	416.994	415.664	416.994	415.664	416.994	0.00190099	0.00024675	0.00215936	0.00250367	3.83946	5.80474
Vulcanello	1	8	37.74	25.06	1	0	8.05184	1.16e-05	415.664	416.994	415.664	416.994	415.664	416.994	0.00190099	0.00024675	0.00215936	0.00250367	3.83946	5.80474
Vulcanello	1	8	37.74	25.06	1	0	8.05184	1.16e-05	415.664	416.994	415.664	416.994	415.664	416.994	0.00190099	0.00024675	0.00215936	0.00250367	3.83946	5.80474
Vulcanello	1	8	37.74	25.06	1	0	8.05184	1.16e-05	415.664	416.994	415.664	416.994	415.664	416.994	0.00190099	0.00024675	0.00215936	0.00250367	3.83946	5.80474
Vulcanello	1	8	37.74	25.06	1	0	8.05184	1.16e-05	415.664	416.994	415.664	416.994	415.664	416.994	0.00190099	0.00024675	0.00215936	0.00250367	3.83946	5.80474
Vulcanello	1	8	37.74	25.06	1	0	8.05167	1.16e-05	415.857	417.187	415.857	417.187	415.857	417.187	0.00190117	0.000246681	0.00215947	0.00250367	3.83837	5.8031
Vulcanello	1	8	37.74	25.06	1	0	8.05184	1.16e-05	415.664	416.994	415.664	416.994	415.664	416.994	0.00190099	0.00024675	0.00215936	0.00250367	3.83946	5.80474
Vulcanello	1	8	37.74	25.06	1	0	8.05184	1.16e-05	415.664	416.994	415.664	416.994	415.664	416.994	0.00190099	0.00024675	0.00215936	0.00250367	3.83946	5.80474
Vulcanello	1	8	37.74	25.06	1	0	8.05184	1.16e-05	415.664	416.994	415.664	416.994	415.664	416.994	0.00190099	0.00024675	0.00215936	0.00250367	3.83946	5.80474
Vulcanello	1	8	37.74	25.06	1	0	8.05184	1.16e-05	415.664	416.994	415.664	416.994	415.664	416.994	0.00190099	0.00024675	0.00215936	0.00250367	3.83946	5.80474
Vulcanello	1	8	37.74	25.06	1	0	8.05184	1.16e-05	415.664	416.994	415.664	416.994	415.664	416.994	0.00190099	0.00024675	0.00215936	0.00250367	3.83946	5.80474
Vulcanello	1	8	37.74	25.06	1	0	8.05184	1.16e-05	415.664	416.994	415.664	416.994	415.664	416.994	0.00190099	0.00024675	0.00215936	0.00250367	3.83946	5.80474
Vulcanello	1	8	37.74	25.06	1	0	8.05216	1.16e-05	415.279	416.608	415.279	416.608	415.279	416.608	0.00190065	0.00024689	0.00215915	0.00250367	3.84163	5.80803
Vulcanello	1	8	37.74	25.06	1	0	8.05184	1.16e-05	415.664	416.994	415.664	416.994	415.664	416.994	0.00190099	0.00024675	0.00215936	0.00250367	3.83946	5.80474
Vulcanello	1	8	37.74	25.06	1	0	8.05216	1.16e-05	415.279	416.608	415.279	416.608	415.279	416.608	0.00190065	0.00024689	0.00215915	0.00250367	3.84163	5.80803
Vulcanello	1	8	37.74	25.06	1	0	8.05216	1.16e-05	415.279	416.608	415.279	416.608	415.279	416.608	0.00190065	0.00024689	0.00215915	0.00250367	3.84163	5.80803
Vulcanello	1	8	37.74	25.06	1	0	8.05216	1.16e-05	415.279	416.608	415.279	416.608	415.279	416.608	0.00190065	0.00024689	0.00215915	0.00250367	3.84163	5.80803
Vulcanello	1	8	37.74	25.06	1	0	8.05232	1.16e-05	415.087	416.415	415.087	416.415	415.087	416.415	0.00190048	0.00024696	0.00215904	0.00250367	3.84272	5.80967
Vulcanello	1	8	37.74	25.06	1	0	8.05265	1.16e-05	414.702	416.029	414.702	416.029	414.702	416.029	0.00190014	0.0002471	0.00215883	0.00250367	3.84489	5.81295
Vulcanello	1	8	37.74	25.06	1	0	8.05265	1.16e-05	414.702	416.029	414.702	416.029	414.702	416.029	0.00190014	0.0002471	0.00215883	0.00250367	3.84489	5.81295
Vulcanello	1	8	37.74	25.06	1	0	8.05265	1.16e-05	414.702	416.029	414.702	416.029	414.702	416.029	0.00190014	0.0002471	0.00215883	0.00250367	3.84489	5.81295
Vulcanello	1	8	37.74	25.06	1	0	8.05232	1.16e-05	415.087	416.415	415.087	416.415	415.087	416.415	0.00190048	0.00024696	0.00215904	0.00250367	3.84272	5.80967
Vulcanello	1	8	37.74	25.06	1	0	8.05232	1.16e-05	415.087	416.415	415.087	416.415	415.087	416.415	0.00190048	0.00024696	0.00215904	0.00250367	3.84272	5.80967
Vulcanello	1	8	37.74	25.06	1	0	8.05232	1.16e-05	415.087	416.415	415.087	416.415	415.087	416.415	0.00190048	0.00024696	0.00215904	0.00250367	3.84272	5.80967
Vulcanello	1	8	37.74	25.06	1	0	8.05265	1.16e-05	414.702	416.029	414.702	416.029	414.702	416.029	0.00190014	0.0002471	0.00215883	0.00250367	3.84489	5.81295
Vulcanello	1	8	37.74	25.06	1	0	8.05265	1.16e-05	414.702	416.029	414.702	416.029	414.702	416.029	0.00190014	0.0002471	0.00215883	0.00250367	3.84489	5.81295
Vulcanello	1	8	37.74	25.06	1	0	8.05265	1.16e-05	414.702	416.029	414.702	416.029	414.702	416.029	0.00190014	0.0002471	0.00215883	0.00250367	3.84489	5.81295
Vulcanello	1	8	37.74	25.06	1	0	8.05265	1.16e-05	414.702	416.029	414.702	416.029	414.702	416.029	0.00190014	0.0002471	0.00215883	0.00250367	3.84489	5.81295
Vulcanello	1	8	37.74	25.06	1	0	8.05265	1.16e-05	414.702	416.029	414.702	416.029	414.702	416.029	0.00190014	0.0002471	0.00215883	0.00250367	3.84489	5.81295
Vulcanello	1	8	37.74	25.06	1	0	8.05265	1.16e-05	414.702	416.029	414.702	416.029	414.702	416.029	0.00190014	0.0002471	0.00215883	0.00250367	3.84489	5.81295
Vulcanello	1	8	37.74	25.06	1	0	8.05265	1.16e-05	414.702	416.029	414.702	416.029	414.702	416.029	0.00190014	0.0002471	0.00215883	0.00250367	3.84489	5.81295
Vulcanello	1	8	37.74	25.06	1	0	8.05265	1.16e-05	414.702	416.029	414.702	416.029	414.702	416.029	0.00190014	0.0002471	0.00215883	0.00250367	3.84489	5.81295
Vulcanello	1	8	37.74	25.06	1	0	8.05265	1.16e-05	414.702	416.029	414.702	416.029	414.702	416.029	0.00190014	0.0002471	0.00215883	0.00250367	3.84489	5.81295
Vulcanello	1	8	37.74	25.06	1	0	8.05265	1.16e-05	414.702	416.029	414.702	416.029	414.702	416.029	0.00190014	0.0002471	0.00215883	0.00250367	3.84489	5.81295
Vulcanello	1	8	37.74	25.06	1	0	8.05281	1.16e-05	414.51	415.836	414.51	415.836	414.51	415.836	0.00189996	0.000247169	0.00215872	0.00250367	3.84598	5.8146
Vulcanello	1	8	37.74	25.06	1	0	8.05281	1.16e-05	414.51	415.836	414.51	415.836	414.51	415.836	0.00189996	0.000247169	0.00215872	0.00250367	3.84598	5.8146
Vulcanello	1	8	37.74	25.04	1	0	8.05343	1.16e-05	413.793	415.117	413.793	415.117	413.793	415.117	0.00189963	0.000247301	0.0021585	0.00250367	3.8477	5.81756
Vulcanello	1	8	37.74	25.04	1	0	8.05343	1.16e-05	413.793	415.117	413.793	415.117	413.793	415.117	0.00189963	0.000247301	0.0021585	0.00250367	3.8477	5.81756
Vulcanello	1	8	37.74	25.04	1	0	8.05343	1.16e-05	413.793	415.117	413.793	415.117	413.793	415.117	0.00189963	0.000247301	0.0021585	0.00250367	3.8477	5.81756
Vulcanello	1	8	37.74	25.04	1	0	8.05343	1.16e-05	413.793	415.117	413.793	415.117	413.793	415.117	0.00189963	0.000247301	0.0021585	0.00250367	3.8477	5.81756
Vulcanello	1	8	37.74	25.04	1	0	8.05343	1.16e-05	413.793	415.117	413.793	415.117	413.793	415.117	0.00189963	0.000247301	0.0021585	0.00250367	3.8477	5.81756
Vulcanello	1	8	37.74	25.04	1	0	8.05343	1.16e-05	413.793	415.117	413.793	415.117	413.793	415.117	0.00189963	0.000247301	0.0021585	0.00250367	3.8477	5.81756
Vulcanello	1	8	37.74	25.04	1	0	8.05343	1.16e-05	413.793	415.117	413.793	415.117	413.793	415.117	0.00189963	0.000247301	0.0021585	0.00250367	3.8477	5.81756
Vulcanello	1	8	37.74	25.04	1	0	8.05343	1.16e-05	413.793	415.117	413.793	415.117	413.793	415.117	0.00189963	0.000247301	0.0021585	0.00250367	3.8477	5.81756
Vulcanello	1	8	37.74	25.04	1	0	8.05343	1.16e-05	413.793	415.117	413.793	415.117	413.793	415.117	0.00189963	0.000247301	0.0021585	0.00250367	3.8477	5.81756
Vulcanello	1	8	37.74	25.04	1	0	8.05343	1.16e-05	413.793	415.117	413.793	415.117	413.793	415.117	0.00189963	0.000247301	0.0021585	0.00250367	3.8477	5.81756
Vulcanello	1	8	37.74	25.04	1	0	8.05343	1.16e-05	413.793	415.117	413.793	415.117	413.793	415.117	0.00189963	0.000247301	0.0021585	0.00250367	3.8477	5.81756
Vulcanello	1	8	37.74	25.04	1	0	8.05343	1.16e-05	413.793	415.117	413.793	415.117	413.793	415.117	0.00189963	0.000247301	0.0021585	0.00250367	3.8477	5.81756
Vulcanello	1	8	37.74	25.04	1	0	8.05343	1.16e-05	413.793	415.117	413.793	415.117	413.793	415.117	0.00189963	0.000247301	0.0021585	0.00250367	3.8477	5.81756
Vulcanello	1	8	37.74	25.04	1	0	8.05343	1.16e-05	413.793	415.117	413.793	415.117	413.793	415.117	0.00189963	0.000247301	0.0021585	0.00250367	3.8477	5.81756
Vulcanello	1	8	37.74	25.04	1	0	8.05376	1.16e-05	413.41	414.733	413.41	414.733	413.41	414.733	0.00189929	0.000247441	0.00215829	0.00250367	3.84987	5.82085
Vulcanello	1	8	37.74	25.04	1	0	8.05376	1.16e-05	413.41	414.733	413.41	414.733	413.41	414.733	0.00189929	0.000247441	0.00215829	0.00250367	3.84987	5.82085
Vulcanello	1	8	37.74	25.04	1	0	8.05376	1.16e-05	413.41	414.733	413.41	414.733	413.41	414.733	0.00189929	0.000247441	0.00215829	0.00250367	3.84987	5.82085
Vulcanello	1	8	37.74	25.04	1	0	8.05376	1.16e-05	413.41	414.733	413.41	414.733	413.41	414.733	0.00189929	0.000247441	0.00215829	0.00250367	3.84987	5.82085
Vulcanello	1	8	37.74	25.04	1	0	8.05343	1.16e-05	413.793	415.117	413.793	415.117	413.793	415.117	0.00189963	0.000247301	0.0021585	0.00250367	3.8477	5.81756
Vulcanello	1	8	37.74	25.04	1	0	8.05343	1.16e-05	413.793	415.117	413.793	415.117	413.793	415.117	0.00189963	0.000247301	0.0021585	0.00250367	3.8477	5.81756
Vulcanello	1	8	37.74	25.04	1	0	8.05376	1.16e-05	413.41	414.733	413.41	414.733	413.41	414.733	0.00189929	0.000247441	0.00215829	0.00250367	3.84987	5.82085
Vulcanello	1	8	37.74	25.04	1	0	8.05343	1.16e-05	413.793	415.117	413.793	415.117	413.793	415.117	0.00189963	0.000247301	0.0021585	0.00250367	3.8477	5.81756
Vulcanello	1	8	37.74	25.04	1	0	8.05376	1.16e-05	413.41	414.733	413.41	414.733	413.41	414.733	0.00189929	0.000247441	0.00215829	0.00250367	3.84987	5.82085
Vulcanello	1	8	37.74	25.04	1	0	8.05376	1.16e-05	413.41	414.733	413.41	414.733	413.41	414.733	0.00189929	0.000247441	0.00215829	0.00250367	3.84987	5.82085
Vulcanello	1	8	37.74	25.04	1	0	8.05376	1.16e-05	413.41	414.733	413.41	414.733	413.41	414.733	0.00189929	0.000247441	0.00215829	0.00250367	3.84987	5.82085
Vulcanello	1	8	37.74	25.04	1	0	8.05376	1.16e-05	413.41	414.733	413.41	414.733	413.41	414.733	0.00189929	0.000247441	0.00215829	0.00250367	3.84987	5.82085
Vulcanello	1	8	37.74	25.04	1	0	8.05376	1.16e-05	413.41	414.733	413.41	414.733	413.41	414.733	0.00189929	0.000247441	0.00215829	0.00250367	3.84987	5.82085
Vulcanello	1	8	37.74	25.04	1	0	8.05376	1.16e-05	413.41	414.733	413.41	414.733	413.41	414.733	0.00189929	0.000247441	0.00215829	0.00250367	3.84987	5.82085
Vulcanello	1	8	37.74	25.04	1	0	8.05408	1.15e-05	413.026	414.348	413.026	414.348	413.026	414.348	0.00189894	0.000247581	0.00215807	0.00250367	3.85205	5.82414
Vulcanello	1	8	37.74	25.04	1	0	8.05408	1.15e-05	413.026	414.348	413.026	414.348	413.026	414.348	0.00189894	0.000247581	0.00215807	0.00250367	3.85205	5.82414
Vulcanello	1	8	37.74	25.04	1	0	8.05408	1.15e-05	413.026	414.348	413.026	414.348	413.026	414.348	0.00189894	0.000247581	0.00215807	0.00250367	3.85205	5.82414
Vulcanello	1	8	37.74	25.04	1	0	8.05408	1.15e-05	413.026	414.348	413.026	414.348	413.026	414.348	0.00189894	0.000247581	0.00215807	0.00250367	3.85205	5.82414
Vulcanello	1	8	37.74	25.04	1	0	8.05424	1.15e-05	412.835	414.156	412.835	414.156	412.835	414.156	0.00189877	0.000247651	0.00215797	0.00250367	3.85314	5.82578
Vulcanello	1	8	37.74	25.04	1	0	8.05424	1.15e-05	412.835	414.156	412.835	414.156	412.835	414.156	0.00189877	0.000247651	0.00215797	0.00250367	3.85314	5.82578
Vulcanello	1	8	37.74	25.02	1	0	8.05584	1.15e-05	410.975	412.291	410.975	412.291	410.975	412.291	0.00189741	0.000248203	0.00215711	0.00250367	3.8614	5.83863
Vulcanello	1	8	37.74	25.02	1	0	8.05633	1.15e-05	410.404	411.717	410.404	411.717	410.404	411.717	0.00189689	0.000248413	0.00215678	0.00250367	3.86467	5.84358
Vulcanello	1	8	37.74	25.02	1	0	8.05438	1.15e-05	412.695	414.016	412.695	414.016	412.695	414.016	0.00189896	0.000247573	0.00215807	0.00250367	3.8516	5.82381
Vulcanello	1	8	37.74	25.02	1	0	8.05406	1.16e-05	413.078	414.4	413.078	414.4	413.078	414.4	0.0018993	0.000247433	0.00215829	0.00250367	3.84942	5.82052
Vulcanello	1	8	37.74	25.02	1	0	8.05438	1.15e-05	412.695	414.016	412.695	414.016	412.695	414.016	0.00189896	0.000247573	0.00215807	0.00250367	3.8516	5.82381
Vulcanello	1	8	37.74	25.02	1	0	8.0539	1.16e-05	413.27	414.592	413.27	414.592	413.27	414.592	0.00189947	0.000247363	0.0021584	0.00250367	3.84833	5.81887
Vulcanello	1	8	37.74	25.02	1	0	8.05309	1.16e-05	414.229	415.555	414.229	415.555	414.229	415.555	0.00190033	0.000247013	0.00215893	0.00250367	3.84289	5.81065
Vulcanello	1	8	37.74	25.02	1	0	8.05292	1.16e-05	414.421	415.747	414.421	415.747	414.421	415.747	0.0019005	0.000246943	0.00215904	0.00250367	3.84181	5.80901
Vulcanello	1	8	37.74	25.02	1	0	8.0526	1.16e-05	414.805	416.133	414.805	416.133	414.805	416.133	0.00190085	0.000246804	0.00215926	0.00250367	3.83963	5.80572
Vulcanello	1	8	37.74	25.02	1	0	8.05309	1.16e-05	414.229	415.555	414.229	415.555	414.229	415.555	0.00190033	0.000247013	0.00215893	0.00250367	3.84289	5.81065
Vulcanello	1	8	37.74	25.02	1	0	8.05228	1.16e-05	415.19	416.519	415.19	416.519	415.19	416.519	0.00190119	0.000246664	0.00215947	0.00250367	3.83746	5.80244
Vulcanello	1	8	37.74	25.02	1	0	8.0526	1.16e-05	414.805	416.133	414.805	416.133	414.805	416.133	0.00190085	0.000246804	0.00215926	0.00250367	3.83963	5.80572
Vulcanello	1	8	37.74	25.02	1	0	8.05357	1.16e-05	413.653	414.977	413.653	414.977	413.653	414.977	0.00189982	0.000247223	0.00215861	0.00250367	3.84616	5.81558
Vulcanello	1	8	37.74	25.02	1	0	8.05228	1.16e-05	415.19	416.519	415.19	416.519	415.19	416.519	0.00190119	0.000246664	0.00215947	0.00250367	3.83746	5.80244
Vulcanello	1	8	37.74	25.02	1	0	8.05292	1.16e-05	414.421	415.747	414.421	415.747	414.421	415.747	0.0019005	0.000246943	0.00215904	0.00250367	3.84181	5.80901
Vulcanello	1	8	37.74	25.02	1	0	8.05228	1.16e-05	415.19	416.519	415.19	416.519	415.19	416.519	0.00190119	0.000246664	0.00215947	0.00250367	3.83746	5.80244
Vulcanello	1	8	37.74	25.02	1	0	8.05292	1.16e-05	414.421	415.747	414.421	415.747	414.421	415.747	0.0019005	0.000246943	0.00215904	0.00250367	3.84181	5.80901
Vulcanello	1	8	37.74	25.02	1	0	8.05292	1.16e-05	414.421	415.747	414.421	415.747	414.421	415.747	0.0019005	0.000246943	0.00215904	0.00250367	3.84181	5.80901
Vulcanello	1	8	37.74	25.02	1	0	8.05309	1.16e-05	414.229	415.555	414.229	415.555	414.229	415.555	0.00190033	0.000247013	0.00215893	0.00250367	3.84289	5.81065
Vulcanello	1	8	37.74	25.02	1	0	8.05292	1.16e-05	414.421	415.747	414.421	415.747	414.421	415.747	0.0019005	0.000246943	0.00215904	0.00250367	3.84181	5.80901
Vulcanello	1	8	37.74	25.02	1	0	8.05292	1.16e-05	414.421	415.747	414.421	415.747	414.421	415.747	0.0019005	0.000246943	0.00215904	0.00250367	3.84181	5.80901
Vulcanello	1	8	37.74	25.02	1	0	8.05292	1.16e-05	414.421	415.747	414.421	415.747	414.421	415.747	0.0019005	0.000246943	0.00215904	0.00250367	3.84181	5.80901
Vulcanello	1	8	37.74	25.02	1	0	8.05292	1.16e-05	414.421	415.747	414.421	415.747	414.421	415.747	0.0019005	0.000246943	0.00215904	0.00250367	3.84181	5.80901
Vulcanello	1	8	37.74	25.02	1	0	8.0526	1.16e-05	414.805	416.133	414.805	416.133	414.805	416.133	0.00190085	0.000246804	0.00215926	0.00250367	3.83963	5.80572
Vulcanello	1	8	37.74	25.02	1	0	8.0526	1.16e-05	414.805	416.133	414.805	416.133	414.805	416.133	0.00190085	0.000246804	0.00215926	0.00250367	3.83963	5.80572
Vulcanello	1	8	37.74	25.02	1	0	8.0526	1.16e-05	414.805	416.133	414.805	416.133	414.805	416.133	0.00190085	0.000246804	0.00215926	0.00250367	3.83963	5.80572
Vulcanello	1	8	37.74	25.02	1	0	8.0526	1.16e-05	414.805	416.133	414.805	416.133	414.805	416.133	0.00190085	0.000246804	0.00215926	0.00250367	3.83963	5.80572
Vulcanello	1	8	37.74	25.02	1	0	8.0526	1.16e-05	414.805	416.133	414.805	416.133	414.805	416.133	0.00190085	0.000246804	0.00215926	0.00250367	3.83963	5.80572
Vulcanello	1	8	37.74	25.02	1	0	8.0526	1.16e-05	414.805	416.133	414.805	416.133	414.805	416.133	0.00190085	0.000246804	0.00215926	0.00250367	3.83963	5.80572
Vulcanello	1	8	37.74	25.02	1	0	8.0526	1.16e-05	414.805	416.133	414.805	416.133	414.805	416.133	0.00190085	0.000246804	0.00215926	0.00250367	3.83963	5.80572
Vulcanello	1	8	37.74	25.02	1	0	8.0526	1.16e-05	414.805	416.133	414.805	416.133	414.805	416.133	0.00190085	0.000246804	0.00215926	0.00250367	3.83963	5.80572
Vulcanello	1	8	37.74	25.02	1	0	8.0526	1.16e-05	414.805	416.133	414.805	416.133	414.805	416.133	0.00190085	0.000246804	0.00215926	0.00250367	3.83963	5.80572
Vulcanello	1	8	37.74	25.02	1	0	8.0526	1.16e-05	414.805	416.133	414.805	416.133	414.805	416.133	0.00190085	0.000246804	0.00215926	0.00250367	3.83963	5.80572
Vulcanello	1	8	37.74	25.02	1	0	8.0526	1.16e-05	414.805	416.133	414.805	416.133	414.805	416.133	0.00190085	0.000246804	0.00215926	0.00250367	3.83963	5.80572
Vulcanello	1	8	37.74	25.02	1	0	8.05228	1.16e-05	415.19	416.519	415.19	416.519	415.19	416.519	0.00190119	0.000246664	0.00215947	0.00250367	3.83746	5.80244
Vulcanello	1	8	37.74	25.02	1	0	8.05228	1.16e-05	415.19	416.519	415.19	416.519	415.19	416.519	0.00190119	0.000246664	0.00215947	0.00250367	3.83746	5.80244
Vulcanello	1	8	37.74	25.04	1	0	8.05165	1.16e-05	415.909	417.24	415.909	417.24	415.909	417.24	0.00190152	0.000246533	0.00215968	0.00250367	3.83575	5.79948
Vulcanello	1	8	37.74	25.04	1	0	8.05149	1.16e-05	416.102	417.433	416.102	417.433	416.102	417.433	0.00190169	0.000246463	0.00215979	0.00250367	3.83466	5.79784
Vulcanello	1	8	37.74	25.04	1	0	8.05149	1.16e-05	416.102	417.433	416.102	417.433	416.102	417.433	0.00190169	0.000246463	0.00215979	0.00250367	3.83466	5.79784
Vulcanello	1	8	37.74	25.04	1	0	8.05149	1.16e-05	416.102	417.433	416.102	417.433	416.102	417.433	0.00190169	0.000246463	0.00215979	0.00250367	3.83466	5.79784
Vulcanello	1	8	37.74	25.04	1	0	8.05149	1.16e-05	416.102	417.433	416.102	417.433	416.102	417.433	0.00190169	0.000246463	0.00215979	0.00250367	3.83466	5.79784
Vulcanello	1	8	37.74	25.04	1	0	8.05165	1.16e-05	415.909	417.24	415.909	417.24	415.909	417.24	0.00190152	0.000246533	0.00215968	0.00250367	3.83575	5.79948
Vulcanello	1	8	37.74	25.04	1	0	8.05165	1.16e-05	415.909	417.24	415.909	417.24	415.909	417.24	0.00190152	0.000246533	0.00215968	0.00250367	3.83575	5.79948
Vulcanello	1	8	37.74	25.04	1	0	8.05165	1.16e-05	415.909	417.24	415.909	417.24	415.909	417.24	0.00190152	0.000246533	0.00215968	0.00250367	3.83575	5.79948
Vulcanello	1	8	37.74	25.04	1	0	8.05149	1.16e-05	416.102	417.433	416.102	417.433	416.102	417.433	0.00190169	0.000246463	0.00215979	0.00250367	3.83466	5.79784
Vulcanello	1	8	37.74	25.04	1	0	8.05149	1.16e-05	416.102	417.433	416.102	417.433	416.102	417.433	0.00190169	0.000246463	0.00215979	0.00250367	3.83466	5.79784
Vulcanello	1	8	37.74	25.04	1	0	8.05165	1.16e-05	415.909	417.24	415.909	417.24	415.909	417.24	0.00190152	0.000246533	0.00215968	0.00250367	3.83575	5.79948
Vulcanello	1	8	37.74	25.04	1	0	8.05149	1.16e-05	416.102	417.433	416.102	417.433	416.102	417.433	0.00190169	0.000246463	0.00215979	0.00250367	3.83466	5.79784
Vulcanello	1	8	37.74	25.04	1	0	8.05165	1.16e-05	415.909	417.24	415.909	417.24	415.909	417.24	0.00190152	0.000246533	0.00215968	0.00250367	3.83575	5.79948
Vulcanello	1	8	37.74	25.04	1	0	8.05165	1.16e-05	415.909	417.24	415.909	417.24	415.909	417.24	0.00190152	0.000246533	0.00215968	0.00250367	3.83575	5.79948
Vulcanello	1	8	37.74	25.04	1	0	8.05165	1.16e-05	415.909	417.24	415.909	417.24	415.909	417.24	0.00190152	0.000246533	0.00215968	0.00250367	3.83575	5.79948
Vulcanello	1	8	37.74	25.04	1	0	8.05149	1.16e-05	416.102	417.433	416.102	417.433	416.102	417.433	0.00190169	0.000246463	0.00215979	0.00250367	3.83466	5.79784
Vulcanello	1	8	37.74	25.04	1	0	8.05165	1.16e-05	415.909	417.24	415.909	417.24	415.909	417.24	0.00190152	0.000246533	0.00215968	0.00250367	3.83575	5.79948
Vulcanello	1	8	37.74	25.04	1	0	8.05165	1.16e-05	415.909	417.24	415.909	417.24	415.909	417.24	0.00190152	0.000246533	0.00215968	0.00250367	3.83575	5.79948
Vulcanello	1	8	37.74	25.04	1	0	8.05246	1.16e-05	414.946	416.274	414.946	416.274	414.946	416.274	0.00190066	0.000246882	0.00215915	0.00250367	3.84118	5.80769
Vulcanello	1	8	37.74	25.04	1	0	8.0523	1.16e-05	415.138	416.467	415.138	416.467	415.138	416.467	0.00190084	0.000246812	0.00215926	0.00250367	3.84009	5.80605
Vulcanello	1	8	37.74	25.04	1	0	8.05197	1.16e-05	415.524	416.853	415.524	416.853	415.524	416.853	0.00190118	0.000246672	0.00215947	0.00250367	3.83792	5.80277
Vulcanello	1	8	37.74	25.04	1	0	8.05197	1.16e-05	415.524	416.853	415.524	416.853	415.524	416.853	0.00190118	0.000246672	0.00215947	0.00250367	3.83792	5.80277
Vulcanello	1	8	37.74	25.04	1	0	8.05197	1.16e-05	415.524	416.853	415.524	416.853	415.524	416.853	0.00190118	0.000246672	0.00215947	0.00250367	3.83792	5.80277
Vulcanello	1	8	37.74	25.04	1	0	8.05197	1.16e-05	415.524	416.853	415.524	416.853	415.524	416.853	0.00190118	0.000246672	0.00215947	0.00250367	3.83792	5.80277
Vulcanello	1	8	37.74	25.04	1	0	8.05197	1.16e-05	415.524	416.853	415.524	416.853	415.524	416.853	0.00190118	0.000246672	0.00215947	0.00250367	3.83792	5.80277
Vulcanello	1	8	37.74	25.04	1	0	8.05197	1.16e-05	415.524	416.853	415.524	416.853	415.524	416.853	0.00190118	0.000246672	0.00215947	0.00250367	3.83792	5.80277
Vulcanello	1	8	37.74	25.04	1	0	8.05197	1.16e-05	415.524	416.853	415.524	416.853	415.524	416.853	0.00190118	0.000246672	0.00215947	0.00250367	3.83792	5.80277
Vulcanello	1	8	37.74	25.04	1	0	8.05197	1.16e-05	415.524	416.853	415.524	416.853	415.524	416.853	0.00190118	0.000246672	0.00215947	0.00250367	3.83792	5.80277
Vulcanello	1	8	37.74	25.04	1	0	8.05197	1.16e-05	415.524	416.853	415.524	416.853	415.524	416.853	0.00190118	0.000246672	0.00215947	0.00250367	3.83792	5.80277
Vulcanello	1	8	37.74	25.04	1	0	8.0523	1.16e-05	415.138	416.467	415.138	416.467	415.138	416.467	0.00190084	0.000246812	0.00215926	0.00250367	3.84009	5.80605
Vulcanello	1	8	37.74	25.04	1	0	8.0523	1.16e-05	415.138	416.467	415.138	416.467	415.138	416.467	0.00190084	0.000246812	0.00215926	0.00250367	3.84009	5.80605
Vulcanello	1	8	37.74	25.02	1	0	8.05292	1.16e-05	414.421	415.747	414.421	415.747	414.421	415.747	0.0019005	0.000246943	0.00215904	0.00250367	3.84181	5.80901
Vulcanello	1	8	37.74	25.04	1	0	8.0523	1.16e-05	415.138	416.467	415.138	416.467	415.138	416.467	0.00190084	0.000246812	0.00215926	0.00250367	3.84009	5.80605
Vulcanello	1	8	37.74	25.04	1	0	8.0523	1.16e-05	415.138	416.467	415.138	416.467	415.138	416.467	0.00190084	0.000246812	0.00215926	0.00250367	3.84009	5.80605
Vulcanello	1	8	37.74	25.04	1	0	8.0523	1.16e-05	415.138	416.467	415.138	416.467	415.138	416.467	0.00190084	0.000246812	0.00215926	0.00250367	3.84009	5.80605
Vulcanello	1	8	37.74	25.04	1	0	8.0523	1.16e-05	415.138	416.467	415.138	416.467	415.138	416.467	0.00190084	0.000246812	0.00215926	0.00250367	3.84009	5.80605
Vulcanello	1	8	37.74	25.04	1	0	8.0523	1.16e-05	415.138	416.467	415.138	416.467	415.138	416.467	0.00190084	0.000246812	0.00215926	0.00250367	3.84009	5.80605
Vulcanello	1	8	37.74	25.04	1	0	8.0523	1.16e-05	415.138	416.467	415.138	416.467	415.138	416.467	0.00190084	0.000246812	0.00215926	0.00250367	3.84009	5.80605
Vulcanello	1	8	37.74	25.04	1	0	8.0523	1.16e-05	415.138	416.467	415.138	416.467	415.138	416.467	0.00190084	0.000246812	0.00215926	0.00250367	3.84009	5.80605
Vulcanello	1	8	37.74	25.04	1	0	8.0523	1.16e-05	415.138	416.467	415.138	416.467	415.138	416.467	0.00190084	0.000246812	0.00215926	0.00250367	3.84009	5.80605
Vulcanello	1	8	37.74	25.04	1	0	8.0523	1.16e-05	415.138	416.467	415.138	416.467	415.138	416.467	0.00190084	0.000246812	0.00215926	0.00250367	3.84009	5.80605
Vulcanello	1	8	37.74	25.04	1	0	8.0523	1.16e-05	415.138	416.467	415.138	416.467	415.138	416.467	0.00190084	0.000246812	0.00215926	0.00250367	3.84009	5.80605
Vulcanello	1	8	37.74	25.04	1	0	8.0523	1.16e-05	415.138	416.467	415.138	416.467	415.138	416.467	0.00190084	0.000246812	0.00215926	0.00250367	3.84009	5.80605
Vulcanello	1	8	37.74	25.04	1	0	8.0523	1.16e-05	415.138	416.467	415.138	416.467	415.138	416.467	0.00190084	0.000246812	0.00215926	0.00250367	3.84009	5.80605
Vulcanello	1	8	37.74	25.04	1	0	8.0523	1.16e-05	415.138	416.467	415.138	416.467	415.138	416.467	0.00190084	0.000246812	0.00215926	0.00250367	3.84009	5.80605
Vulcanello	1	8	37.74	25.04	1	0	8.0523	1.16e-05	415.138	416.467	415.138	416.467	415.138	416.467	0.00190084	0.000246812	0.00215926	0.00250367	3.84009	5.80605
Vulcanello	1	8	37.74	25.04	1	0	8.0523	1.16e-05	415.138	416.467	415.138	416.467	415.138	416.467	0.00190084	0.000246812	0.00215926	0.00250367	3.84009	5.80605
Vulcanello	1	8	37.74	25.04	1	0	8.05246	1.16e-05	414.946	416.274	414.946	416.274	414.946	416.274	0.00190066	0.000246882	0.00215915	0.00250367	3.84118	5.80769
Vulcanello	1	8	37.74	25.04	1	0	8.0523	1.16e-05	415.138	416.467	415.138	416.467	415.138	416.467	0.00190084	0.000246812	0.00215926	0.00250367	3.84009	5.80605
Vulcanello	1	8	37.74	25.04	1	0	8.05246	1.16e-05	414.946	416.274	414.946	416.274	414.946	416.274	0.00190066	0.000246882	0.00215915	0.00250367	3.84118	5.80769
Vulcanello	1	8	37.74	25.04	1	0	8.05246	1.16e-05	414.946	416.274	414.946	416.274	414.946	416.274	0.00190066	0.000246882	0.00215915	0.00250367	3.84118	5.80769
Vulcanello	1	8	37.74	25.04	1	0	8.05246	1.16e-05	414.946	416.274	414.946	416.274	414.946	416.274	0.00190066	0.000246882	0.00215915	0.00250367	3.84118	5.80769
Vulcanello	1	8	37.74	25.04	1	0	8.05246	1.16e-05	414.946	416.274	414.946	416.274	414.946	416.274	0.00190066	0.000246882	0.00215915	0.00250367	3.84118	5.80769
Vulcanello	1	8	37.74	25.04	1	0	8.05246	1.16e-05	414.946	416.274	414.946	416.274	414.946	416.274	0.00190066	0.000246882	0.00215915	0.00250367	3.84118	5.80769
Vulcanello	1	8	37.74	25.02	1	0	8.05341	1.16e-05	413.845	415.169	413.845	415.169	413.845	415.169	0.00189999	0.000247153	0.00215872	0.00250367	3.84507	5.81394
Vulcanello	1	8	37.74	25.04	1	0	8.05279	1.16e-05	414.562	415.888	414.562	415.888	414.562	415.888	0.00190032	0.000247021	0.00215893	0.00250367	3.84335	5.81098
Vulcanello	1	8	37.74	25.04	1	0	8.05295	1.16e-05	414.369	415.695	414.369	415.695	414.369	415.695	0.00190015	0.000247091	0.00215883	0.00250367	3.84444	5.81262
Vulcanello	1	8	37.74	25.02	1	0	8.05357	1.16e-05	413.653	414.977	413.653	414.977	413.653	414.977	0.00189982	0.000247223	0.00215861	0.00250367	3.84616	5.81558
Vulcanello	1	8	37.74	25.02	1	0	8.05357	1.16e-05	413.653	414.977	413.653	414.977	413.653	414.977	0.00189982	0.000247223	0.00215861	0.00250367	3.84616	5.81558
Vulcanello	1	8	37.74	25.02	1	0	8.05357	1.16e-05	413.653	414.977	413.653	414.977	413.653	414.977	0.00189982	0.000247223	0.00215861	0.00250367	3.84616	5.81558
Vulcanello	1	8	37.74	25.02	1	0	8.05357	1.16e-05	413.653	414.977	413.653	414.977	413.653	414.977	0.00189982	0.000247223	0.00215861	0.00250367	3.84616	5.81558
Vulcanello	1	8	37.74	25.04	1	0	8.05295	1.16e-05	414.369	415.695	414.369	415.695	414.369	415.695	0.00190015	0.000247091	0.00215883	0.00250367	3.84444	5.81262
Vulcanello	1	8	37.74	25.04	1	0	8.05295	1.16e-05	414.369	415.695	414.369	415.695	414.369	415.695	0.00190015	0.000247091	0.00215883	0.00250367	3.84444	5.81262
Vulcanello	1	8	37.74	25.02	1	0	8.05357	1.16e-05	413.653	414.977	413.653	414.977	413.653	414.977	0.00189982	0.000247223	0.00215861	0.00250367	3.84616	5.81558
Vulcanello	1	8	37.74	25.02	1	0	8.05357	1.16e-05	413.653	414.977	413.653	414.977	413.653	414.977	0.00189982	0.000247223	0.00215861	0.00250367	3.84616	5.81558
Vulcanello	1	8	37.74	25.02	1	0	8.0539	1.16e-05	413.27	414.592	413.27	414.592	413.27	414.592	0.00189947	0.000247363	0.0021584	0.00250367	3.84833	5.81887
Vulcanello	1	8	37.74	25.02	1	0	8.05357	1.16e-05	413.653	414.977	413.653	414.977	413.653	414.977	0.00189982	0.000247223	0.00215861	0.00250367	3.84616	5.81558
Vulcanello	1	8	37.74	25.02	1	0	8.0539	1.16e-05	413.27	414.592	413.27	414.592	413.27	414.592	0.00189947	0.000247363	0.0021584	0.00250367	3.84833	5.81887
Vulcanello	1	8	37.74	25.02	1	0	8.0539	1.16e-05	413.27	414.592	413.27	414.592	413.27	414.592	0.00189947	0.000247363	0.0021584	0.00250367	3.84833	5.81887
Vulcanello	1	8	37.74	25.02	1	0	8.0539	1.16e-05	413.27	414.592	413.27	414.592	413.27	414.592	0.00189947	0.000247363	0.0021584	0.00250367	3.84833	5.81887
Vulcanello	1	8	37.74	25.02	1	0	8.0539	1.16e-05	413.27	414.592	413.27	414.592	413.27	414.592	0.00189947	0.000247363	0.0021584	0.00250367	3.84833	5.81887
Vulcanello	1	8	37.74	25.02	1	0	8.0539	1.16e-05	413.27	414.592	413.27	414.592	413.27	414.592	0.00189947	0.000247363	0.0021584	0.00250367	3.84833	5.81887
Vulcanello	1	8	37.74	25.02	1	0	8.05357	1.16e-05	413.653	414.977	413.653	414.977	413.653	414.977	0.00189982	0.000247223	0.00215861	0.00250367	3.84616	5.81558
Vulcanello	1	8	37.74	25.02	1	0	8.0539	1.16e-05	413.27	414.592	413.27	414.592	413.27	414.592	0.00189947	0.000247363	0.0021584	0.00250367	3.84833	5.81887
Vulcanello	1	8	37.74	25.02	1	0	8.0539	1.16e-05	413.27	414.592	413.27	414.592	413.27	414.592	0.00189947	0.000247363	0.0021584	0.00250367	3.84833	5.81887
Vulcanello	1	8	37.74	25.02	1	0	8.0539	1.16e-05	413.27	414.592	413.27	414.592	413.27	414.592	0.00189947	0.000247363	0.0021584	0.00250367	3.84833	5.81887
Vulcanello	1	8	37.74	25.02	1	0	8.0539	1.16e-05	413.27	414.592	413.27	414.592	413.27	414.592	0.00189947	0.000247363	0.0021584	0.00250367	3.84833	5.81887
Vulcanello	1	8	37.74	25.02	1	0	8.0539	1.16e-05	413.27	414.592	413.27	414.592	413.27	414.592	0.00189947	0.000247363	0.0021584	0.00250367	3.84833	5.81887
Vulcanello	1	8	37.74	25.02	1	0	8.0539	1.16e-05	413.27	414.592	413.27	414.592	413.27	414.592	0.00189947	0.000247363	0.0021584	0.00250367	3.84833	5.81887
Vulcanello	1	8	37.74	25.02	1	0	8.05406	1.16e-05	413.078	414.4	413.078	414.4	413.078	414.4	0.0018993	0.000247433	0.00215829	0.00250367	3.84942	5.82052
Vulcanello	1	8	37.74	25.02	1	0	8.0539	1.16e-05	413.27	414.592	413.27	414.592	413.27	414.592	0.00189947	0.000247363	0.0021584	0.00250367	3.84833	5.81887
Vulcanello	1	8	37.74	25.02	1	0	8.0539	1.16e-05	413.27	414.592	413.27	414.592	413.27	414.592	0.00189947	0.000247363	0.0021584	0.00250367	3.84833	5.81887
Vulcanello	1	8	37.74	25.02	1	0	8.0539	1.16e-05	413.27	414.592	413.27	414.592	413.27	414.592	0.00189947	0.000247363	0.0021584	0.00250367	3.84833	5.81887
Vulcanello	1	8	37.74	25.02	1	0	8.05406	1.16e-05	413.078	414.4	413.078	414.4	413.078	414.4	0.0018993	0.000247433	0.00215829	0.00250367	3.84942	5.82052
Vulcanello	2	8	37.74	24.99	1	0	8.05406	1.16e-05	413.12	414.442	413.12	414.442	413.12	414.442	0.0018998	0.000247223	0.00215859	0.00250367	3.84567	5.81539
Vulcanello	2	8	37.74	24.99	1	0	8.05406	1.16e-05	413.12	414.442	413.12	414.442	413.12	414.442	0.0018998	0.000247223	0.00215859	0.00250367	3.84567	5.81539
Vulcanello	2	8	37.74	24.99	1	0	8.05406	1.16e-05	413.12	414.442	413.12	414.442	413.12	414.442	0.0018998	0.000247223	0.00215859	0.00250367	3.84567	5.81539
Vulcanello	2	8	37.74	24.99	1	0	8.05406	1.16e-05	413.12	414.442	413.12	414.442	413.12	414.442	0.0018998	0.000247223	0.00215859	0.00250367	3.84567	5.81539
Vulcanello	2	8	37.74	24.99	1	0	8.05406	1.16e-05	413.12	414.442	413.12	414.442	413.12	414.442	0.0018998	0.000247223	0.00215859	0.00250367	3.84567	5.81539
Vulcanello	2	8	37.74	24.99	1	0	8.05406	1.16e-05	413.12	414.442	413.12	414.442	413.12	414.442	0.0018998	0.000247223	0.00215859	0.00250367	3.84567	5.81539
Vulcanello	2	8	37.74	24.99	1	0	8.05406	1.16e-05	413.12	414.442	413.12	414.442	413.12	414.442	0.0018998	0.000247223	0.00215859	0.00250367	3.84567	5.81539
Vulcanello	2	8	37.74	24.99	1	0	8.05406	1.16e-05	413.12	414.442	413.12	414.442	413.12	414.442	0.0018998	0.000247223	0.00215859	0.00250367	3.84567	5.81539
Vulcanello	2	8	37.74	24.99	1	0	8.05406	1.16e-05	413.12	414.442	413.12	414.442	413.12	414.442	0.0018998	0.000247223	0.00215859	0.00250367	3.84567	5.81539
Vulcanello	2	8	37.74	24.99	1	0	8.05406	1.16e-05	413.12	414.442	413.12	414.442	413.12	414.442	0.0018998	0.000247223	0.00215859	0.00250367	3.84567	5.81539
Vulcanello	2	8	37.74	24.99	1	0	8.05406	1.16e-05	413.12	414.442	413.12	414.442	413.12	414.442	0.0018998	0.000247223	0.00215859	0.00250367	3.84567	5.81539
Vulcanello	2	8	37.74	24.99	1	0	8.05406	1.16e-05	413.12	414.442	413.12	414.442	413.12	414.442	0.0018998	0.000247223	0.00215859	0.00250367	3.84567	5.81539
Vulcanello	2	8	37.74	24.99	1	0	8.05406	1.16e-05	413.12	414.442	413.12	414.442	413.12	414.442	0.0018998	0.000247223	0.00215859	0.00250367	3.84567	5.81539
Vulcanello	2	8	37.74	24.99	1	0	8.05406	1.16e-05	413.12	414.442	413.12	414.442	413.12	414.442	0.0018998	0.000247223	0.00215859	0.00250367	3.84567	5.81539
Vulcanello	2	8	37.74	24.99	1	0	8.05406	1.16e-05	413.12	414.442	413.12	414.442	413.12	414.442	0.0018998	0.000247223	0.00215859	0.00250367	3.84567	5.81539
Vulcanello	2	8	37.74	24.99	1	0	8.05406	1.16e-05	413.12	414.442	413.12	414.442	413.12	414.442	0.0018998	0.000247223	0.00215859	0.00250367	3.84567	5.81539
Vulcanello	2	8	37.74	24.99	1	0	8.05406	1.16e-05	413.12	414.442	413.12	414.442	413.12	414.442	0.0018998	0.000247223	0.00215859	0.00250367	3.84567	5.81539
Vulcanello	2	8	37.74	24.97	1	0	8.05468	1.16e-05	412.405	413.726	412.405	413.726	412.405	413.726	0.00189947	0.000247355	0.00215838	0.00250367	3.8474	5.81835
Vulcanello	2	8	37.74	24.97	1	0	8.05468	1.16e-05	412.405	413.726	412.405	413.726	412.405	413.726	0.00189947	0.000247355	0.00215838	0.00250367	3.8474	5.81835
Vulcanello	2	8	37.74	24.97	1	0	8.05468	1.16e-05	412.405	413.726	412.405	413.726	412.405	413.726	0.00189947	0.000247355	0.00215838	0.00250367	3.8474	5.81835
Vulcanello	2	8	37.74	24.97	1	0	8.05468	1.16e-05	412.405	413.726	412.405	413.726	412.405	413.726	0.00189947	0.000247355	0.00215838	0.00250367	3.8474	5.81835
Vulcanello	2	8	37.74	24.97	1	0	8.05468	1.16e-05	412.405	413.726	412.405	413.726	412.405	413.726	0.00189947	0.000247355	0.00215838	0.00250367	3.8474	5.81835
Vulcanello	2	8	37.74	24.97	1	0	8.05468	1.16e-05	412.405	413.726	412.405	413.726	412.405	413.726	0.00189947	0.000247355	0.00215838	0.00250367	3.8474	5.81835
Vulcanello	2	8	37.74	24.97	1	0	8.05468	1.16e-05	412.405	413.726	412.405	413.726	412.405	413.726	0.00189947	0.000247355	0.00215838	0.00250367	3.8474	5.81835
Vulcanello	2	8	37.74	24.97	1	0	8.05468	1.16e-05	412.405	413.726	412.405	413.726	412.405	413.726	0.00189947	0.000247355	0.00215838	0.00250367	3.8474	5.81835
Vulcanello	2	8	37.74	24.97	1	0	8.05468	1.16e-05	412.405	413.726	412.405	413.726	412.405	413.726	0.00189947	0.000247355	0.00215838	0.00250367	3.8474	5.81835
Vulcanello	2	8	37.74	24.97	1	0	8.05468	1.16e-05	412.405	413.726	412.405	413.726	412.405	413.726	0.00189947	0.000247355	0.00215838	0.00250367	3.8474	5.81835
Vulcanello	2	8	37.74	24.97	1	0	8.05468	1.16e-05	412.405	413.726	412.405	413.726	412.405	413.726	0.00189947	0.000247355	0.00215838	0.00250367	3.8474	5.81835
Vulcanello	2	8	37.74	24.97	1	0	8.05468	1.16e-05	412.405	413.726	412.405	413.726	412.405	413.726	0.00189947	0.000247355	0.00215838	0.00250367	3.8474	5.81835
Vulcanello	2	8	37.74	24.97	1	0	8.05443	1.16e-05	412.704	414.026	412.704	414.026	412.704	414.026	0.00189974	0.000247246	0.00215854	0.00250367	3.8457	5.81578
Vulcanello	2	8	37.74	24.97	1	0	8.05443	1.16e-05	412.704	414.026	412.704	414.026	412.704	414.026	0.00189974	0.000247246	0.00215854	0.00250367	3.8457	5.81578
Vulcanello	2	8	37.74	24.97	1	0	8.05443	1.16e-05	412.704	414.026	412.704	414.026	412.704	414.026	0.00189974	0.000247246	0.00215854	0.00250367	3.8457	5.81578
Vulcanello	2	8	37.74	24.97	1	0	8.05443	1.16e-05	412.704	414.026	412.704	414.026	412.704	414.026	0.00189974	0.000247246	0.00215854	0.00250367	3.8457	5.81578
Vulcanello	2	8	37.74	24.97	1	0	8.05443	1.16e-05	412.704	414.026	412.704	414.026	412.704	414.026	0.00189974	0.000247246	0.00215854	0.00250367	3.8457	5.81578
Vulcanello	2	8	37.74	24.97	1	0	8.05443	1.16e-05	412.704	414.026	412.704	414.026	412.704	414.026	0.00189974	0.000247246	0.00215854	0.00250367	3.8457	5.81578
Vulcanello	2	8	37.74	24.97	1	0	8.05443	1.16e-05	412.704	414.026	412.704	414.026	412.704	414.026	0.00189974	0.000247246	0.00215854	0.00250367	3.8457	5.81578
Vulcanello	2	8	37.74	24.97	1	0	8.05468	1.16e-05	412.405	413.726	412.405	413.726	412.405	413.726	0.00189947	0.000247355	0.00215838	0.00250367	3.8474	5.81835
Vulcanello	2	8	37.74	24.97	1	0	8.05443	1.16e-05	412.704	414.026	412.704	414.026	412.704	414.026	0.00189974	0.000247246	0.00215854	0.00250367	3.8457	5.81578
Vulcanello	2	8	37.74	24.97	1	0	8.05468	1.16e-05	412.405	413.726	412.405	413.726	412.405	413.726	0.00189947	0.000247355	0.00215838	0.00250367	3.8474	5.81835
Vulcanello	2	8	37.74	24.97	1	0	8.05468	1.16e-05	412.405	413.726	412.405	413.726	412.405	413.726	0.00189947	0.000247355	0.00215838	0.00250367	3.8474	5.81835
Vulcanello	2	8	37.74	24.97	1	0	8.05468	1.16e-05	412.405	413.726	412.405	413.726	412.405	413.726	0.00189947	0.000247355	0.00215838	0.00250367	3.8474	5.81835
Vulcanello	2	8	37.74	24.97	1	0	8.05468	1.16e-05	412.405	413.726	412.405	413.726	412.405	413.726	0.00189947	0.000247355	0.00215838	0.00250367	3.8474	5.81835
Vulcanello	2	8	37.74	24.97	1	0	8.05443	1.16e-05	412.704	414.026	412.704	414.026	412.704	414.026	0.00189974	0.000247246	0.00215854	0.00250367	3.8457	5.81578
Vulcanello	2	8	37.74	24.97	1	0	8.05468	1.16e-05	412.405	413.726	412.405	413.726	412.405	413.726	0.00189947	0.000247355	0.00215838	0.00250367	3.8474	5.81835
Vulcanello	2	8	37.74	24.97	1	0	8.05468	1.16e-05	412.405	413.726	412.405	413.726	412.405	413.726	0.00189947	0.000247355	0.00215838	0.00250367	3.8474	5.81835
Vulcanello	2	8	37.74	24.97	1	0	8.05468	1.16e-05	412.405	413.726	412.405	413.726	412.405	413.726	0.00189947	0.000247355	0.00215838	0.00250367	3.8474	5.81835
Vulcanello	2	8	37.74	24.97	1	0	8.05468	1.16e-05	412.405	413.726	412.405	413.726	412.405	413.726	0.00189947	0.000247355	0.00215838	0.00250367	3.8474	5.81835
Vulcanello	2	8	37.74	24.97	1	0	8.05468	1.16e-05	412.405	413.726	412.405	413.726	412.405	413.726	0.00189947	0.000247355	0.00215838	0.00250367	3.8474	5.81835
Vulcanello	2	8	37.74	24.97	1	0	8.05468	1.16e-05	412.405	413.726	412.405	413.726	412.405	413.726	0.00189947	0.000247355	0.00215838	0.00250367	3.8474	5.81835
Vulcanello	2	8	37.74	24.97	1	0	8.05493	1.15e-05	412.107	413.426	412.107	413.426	412.107	413.426	0.0018992	0.000247464	0.00215821	0.00250367	3.84909	5.82092
Vulcanello	2	8	37.74	24.97	1	0	8.05493	1.15e-05	412.107	413.426	412.107	413.426	412.107	413.426	0.0018992	0.000247464	0.00215821	0.00250367	3.84909	5.82092
Vulcanello	2	8	37.74	24.97	1	0	8.05493	1.15e-05	412.107	413.426	412.107	413.426	412.107	413.426	0.0018992	0.000247464	0.00215821	0.00250367	3.84909	5.82092
Vulcanello	2	8	37.74	24.97	1	0	8.05493	1.15e-05	412.107	413.426	412.107	413.426	412.107	413.426	0.0018992	0.000247464	0.00215821	0.00250367	3.84909	5.82092
Vulcanello	2	8	37.74	24.97	1	0	8.05493	1.15e-05	412.107	413.426	412.107	413.426	412.107	413.426	0.0018992	0.000247464	0.00215821	0.00250367	3.84909	5.82092
Vulcanello	2	8	37.74	24.97	1	0	8.05493	1.15e-05	412.107	413.426	412.107	413.426	412.107	413.426	0.0018992	0.000247464	0.00215821	0.00250367	3.84909	5.82092
Vulcanello	2	8	37.74	24.97	1	0	8.05493	1.15e-05	412.107	413.426	412.107	413.426	412.107	413.426	0.0018992	0.000247464	0.00215821	0.00250367	3.84909	5.82092
Vulcanello	2	8	37.74	24.97	1	0	8.05493	1.15e-05	412.107	413.426	412.107	413.426	412.107	413.426	0.0018992	0.000247464	0.00215821	0.00250367	3.84909	5.82092
Vulcanello	2	8	37.74	24.97	1	0	8.05493	1.15e-05	412.107	413.426	412.107	413.426	412.107	413.426	0.0018992	0.000247464	0.00215821	0.00250367	3.84909	5.82092
Vulcanello	2	8	37.74	24.97	1	0	8.05493	1.15e-05	412.107	413.426	412.107	413.426	412.107	413.426	0.0018992	0.000247464	0.00215821	0.00250367	3.84909	5.82092
Vulcanello	2	8	37.74	24.97	1	0	8.05493	1.15e-05	412.107	413.426	412.107	413.426	412.107	413.426	0.0018992	0.000247464	0.00215821	0.00250367	3.84909	5.82092
Vulcanello	2	8	37.74	24.97	1	0	8.05493	1.15e-05	412.107	413.426	412.107	413.426	412.107	413.426	0.0018992	0.000247464	0.00215821	0.00250367	3.84909	5.82092
Vulcanello	2	8	37.74	24.97	1	0	8.05493	1.15e-05	412.107	413.426	412.107	413.426	412.107	413.426	0.0018992	0.000247464	0.00215821	0.00250367	3.84909	5.82092
Vulcanello	2	8	37.74	24.97	1	0	8.05493	1.15e-05	412.107	413.426	412.107	413.426	412.107	413.426	0.0018992	0.000247464	0.00215821	0.00250367	3.84909	5.82092
Vulcanello	2	8	37.74	24.97	1	0	8.05493	1.15e-05	412.107	413.426	412.107	413.426	412.107	413.426	0.0018992	0.000247464	0.00215821	0.00250367	3.84909	5.82092
Vulcanello	2	8	37.74	24.97	1	0	8.05493	1.15e-05	412.107	413.426	412.107	413.426	412.107	413.426	0.0018992	0.000247464	0.00215821	0.00250367	3.84909	5.82092
Vulcanello	2	8	37.74	24.97	1	0	8.05493	1.15e-05	412.107	413.426	412.107	413.426	412.107	413.426	0.0018992	0.000247464	0.00215821	0.00250367	3.84909	5.82092
Vulcanello	2	8	37.74	24.97	1	0	8.05493	1.15e-05	412.107	413.426	412.107	413.426	412.107	413.426	0.0018992	0.000247464	0.00215821	0.00250367	3.84909	5.82092
Vulcanello	2	8	37.74	24.97	1	0	8.05493	1.15e-05	412.107	413.426	412.107	413.426	412.107	413.426	0.0018992	0.000247464	0.00215821	0.00250367	3.84909	5.82092
Vulcanello	2	8	37.74	24.97	1	0	8.05493	1.15e-05	412.107	413.426	412.107	413.426	412.107	413.426	0.0018992	0.000247464	0.00215821	0.00250367	3.84909	5.82092
Vulcanello	2	8	37.74	24.97	1	0	8.05493	1.15e-05	412.107	413.426	412.107	413.426	412.107	413.426	0.0018992	0.000247464	0.00215821	0.00250367	3.84909	5.82092
Vulcanello	2	8	37.74	24.97	1	0	8.05519	1.15e-05	411.808	413.127	411.808	413.127	411.808	413.127	0.00189893	0.000247574	0.00215804	0.00250367	3.8508	5.82349
Vulcanello	2	8	37.74	24.97	1	0	8.05519	1.15e-05	411.808	413.127	411.808	413.127	411.808	413.127	0.00189893	0.000247574	0.00215804	0.00250367	3.8508	5.82349
Vulcanello	2	8	37.74	24.97	1	0	8.05519	1.15e-05	411.808	413.127	411.808	413.127	411.808	413.127	0.00189893	0.000247574	0.00215804	0.00250367	3.8508	5.82349
Vulcanello	2	8	37.74	24.97	1	0	8.05519	1.15e-05	411.808	413.127	411.808	413.127	411.808	413.127	0.00189893	0.000247574	0.00215804	0.00250367	3.8508	5.82349
Vulcanello	2	8	37.74	24.97	1	0	8.05519	1.15e-05	411.808	413.127	411.808	413.127	411.808	413.127	0.00189893	0.000247574	0.00215804	0.00250367	3.8508	5.82349
Vulcanello	2	8	37.74	24.97	1	0	8.05519	1.15e-05	411.808	413.127	411.808	413.127	411.808	413.127	0.00189893	0.000247574	0.00215804	0.00250367	3.8508	5.82349
Vulcanello	2	8	37.74	24.97	1	0	8.05519	1.15e-05	411.808	413.127	411.808	413.127	411.808	413.127	0.00189893	0.000247574	0.00215804	0.00250367	3.8508	5.82349
Vulcanello	2	8	37.74	24.97	1	0	8.05519	1.15e-05	411.808	413.127	411.808	413.127	411.808	413.127	0.00189893	0.000247574	0.00215804	0.00250367	3.8508	5.82349
Vulcanello	2	8	37.74	24.97	1	0	8.05519	1.15e-05	411.808	413.127	411.808	413.127	411.808	413.127	0.00189893	0.000247574	0.00215804	0.00250367	3.8508	5.82349
Vulcanello	2	8	37.74	24.97	1	0	8.05519	1.15e-05	411.808	413.127	411.808	413.127	411.808	413.127	0.00189893	0.000247574	0.00215804	0.00250367	3.8508	5.82349
Vulcanello	2	8	37.74	24.97	1	0	8.05519	1.15e-05	411.808	413.127	411.808	413.127	411.808	413.127	0.00189893	0.000247574	0.00215804	0.00250367	3.8508	5.82349
Vulcanello	2	8	37.74	24.97	1	0	8.05519	1.15e-05	411.808	413.127	411.808	413.127	411.808	413.127	0.00189893	0.000247574	0.00215804	0.00250367	3.8508	5.82349
Vulcanello	2	8	37.74	24.97	1	0	8.05519	1.15e-05	411.808	413.127	411.808	413.127	411.808	413.127	0.00189893	0.000247574	0.00215804	0.00250367	3.8508	5.82349
Vulcanello	2	8	37.74	24.97	1	0	8.05519	1.15e-05	411.808	413.127	411.808	413.127	411.808	413.127	0.00189893	0.000247574	0.00215804	0.00250367	3.8508	5.82349
Vulcanello	2	8	37.74	24.97	1	0	8.05519	1.15e-05	411.808	413.127	411.808	413.127	411.808	413.127	0.00189893	0.000247574	0.00215804	0.00250367	3.8508	5.82349
Vulcanello	2	8	37.74	24.97	1	0	8.05519	1.15e-05	411.808	413.127	411.808	413.127	411.808	413.127	0.00189893	0.000247574	0.00215804	0.00250367	3.8508	5.82349
Vulcanello	2	8	37.74	24.97	1	0	8.05519	1.15e-05	411.808	413.127	411.808	413.127	411.808	413.127	0.00189893	0.000247574	0.00215804	0.00250367	3.8508	5.82349
Vulcanello	2	8	37.74	24.97	1	0	8.05519	1.15e-05	411.808	413.127	411.808	413.127	411.808	413.127	0.00189893	0.000247574	0.00215804	0.00250367	3.8508	5.82349
Vulcanello	2	8	37.74	24.97	1	0	8.05493	1.15e-05	412.107	413.426	412.107	413.426	412.107	413.426	0.0018992	0.000247464	0.00215821	0.00250367	3.84909	5.82092
Vulcanello	2	8	37.74	24.97	1	0	8.05493	1.15e-05	412.107	413.426	412.107	413.426	412.107	413.426	0.0018992	0.000247464	0.00215821	0.00250367	3.84909	5.82092
Vulcanello	2	8	37.74	24.97	1	0	8.05519	1.15e-05	411.808	413.127	411.808	413.127	411.808	413.127	0.00189893	0.000247574	0.00215804	0.00250367	3.8508	5.82349
Vulcanello	2	8	37.74	24.97	1	0	8.05519	1.15e-05	411.808	413.127	411.808	413.127	411.808	413.127	0.00189893	0.000247574	0.00215804	0.00250367	3.8508	5.82349
Vulcanello	2	8	37.74	24.97	1	0	8.05519	1.15e-05	411.808	413.127	411.808	413.127	411.808	413.127	0.00189893	0.000247574	0.00215804	0.00250367	3.8508	5.82349
Vulcanello	2	8	37.74	24.97	1	0	8.05493	1.15e-05	412.107	413.426	412.107	413.426	412.107	413.426	0.0018992	0.000247464	0.00215821	0.00250367	3.84909	5.82092
Vulcanello	2	8	37.74	24.97	1	0	8.05493	1.15e-05	412.107	413.426	412.107	413.426	412.107	413.426	0.0018992	0.000247464	0.00215821	0.00250367	3.84909	5.82092
Vulcanello	2	8	37.74	24.97	1	0	8.05519	1.15e-05	411.808	413.127	411.808	413.127	411.808	413.127	0.00189893	0.000247574	0.00215804	0.00250367	3.8508	5.82349
Vulcanello	2	8	37.74	24.97	1	0	8.05519	1.15e-05	411.808	413.127	411.808	413.127	411.808	413.127	0.00189893	0.000247574	0.00215804	0.00250367	3.8508	5.82349
Vulcanello	2	8	37.74	24.94	1	0	8.05613	1.15e-05	410.74	412.056	410.74	412.056	410.74	412.056	0.00189843	0.000247771	0.00215772	0.00250367	3.85338	5.82794
Vulcanello	2	8	37.74	24.94	1	0	8.05587	1.15e-05	411.038	412.355	411.038	412.355	411.038	412.355	0.0018987	0.000247662	0.00215789	0.00250367	3.85168	5.82537
Vulcanello	2	8	37.74	24.94	1	0	8.05613	1.15e-05	410.74	412.056	410.74	412.056	410.74	412.056	0.00189843	0.000247771	0.00215772	0.00250367	3.85338	5.82794
Vulcanello	2	8	37.74	24.94	1	0	8.05613	1.15e-05	410.74	412.056	410.74	412.056	410.74	412.056	0.00189843	0.000247771	0.00215772	0.00250367	3.85338	5.82794
Vulcanello	2	8	37.74	24.97	1	0	8.05519	1.15e-05	411.808	413.127	411.808	413.127	411.808	413.127	0.00189893	0.000247574	0.00215804	0.00250367	3.8508	5.82349
Vulcanello	2	8	37.74	24.94	1	0	8.05613	1.15e-05	410.74	412.056	410.74	412.056	410.74	412.056	0.00189843	0.000247771	0.00215772	0.00250367	3.85338	5.82794
Vulcanello	2	8	37.74	24.94	1	0	8.05613	1.15e-05	410.74	412.056	410.74	412.056	410.74	412.056	0.00189843	0.000247771	0.00215772	0.00250367	3.85338	5.82794
Vulcanello	2	8	37.74	24.97	1	0	8.05519	1.15e-05	411.808	413.127	411.808	413.127	411.808	413.127	0.00189893	0.000247574	0.00215804	0.00250367	3.8508	5.82349
Vulcanello	2	8	37.74	24.94	1	0	8.05613	1.15e-05	410.74	412.056	410.74	412.056	410.74	412.056	0.00189843	0.000247771	0.00215772	0.00250367	3.85338	5.82794
Vulcanello	2	8	37.74	24.94	1	0	8.05613	1.15e-05	410.74	412.056	410.74	412.056	410.74	412.056	0.00189843	0.000247771	0.00215772	0.00250367	3.85338	5.82794
Vulcanello	2	8	37.74	24.94	1	0	8.05613	1.15e-05	410.74	412.056	410.74	412.056	410.74	412.056	0.00189843	0.000247771	0.00215772	0.00250367	3.85338	5.82794
Vulcanello	2	8	37.74	24.94	1	0	8.05638	1.15e-05	410.442	411.757	410.442	411.757	410.442	411.757	0.00189816	0.000247881	0.00215755	0.00250367	3.85508	5.83051
Vulcanello	2	8	37.74	24.94	1	0	8.05359	1.16e-05	413.727	415.052	413.727	415.052	413.727	415.052	0.00190112	0.000246679	0.0021594	0.00250367	3.83639	5.80225
Vulcanello	2	8	37.74	24.94	1	0	8.05435	1.16e-05	412.829	414.151	412.829	414.151	412.829	414.151	0.00190031	0.000247006	0.00215889	0.00250367	3.84148	5.80995
Vulcanello	2	8	37.74	24.94	1	0	8.05309	1.16e-05	414.327	415.654	414.327	415.654	414.327	415.654	0.00190166	0.000246461	0.00215973	0.00250367	3.833	5.79712
Vulcanello	2	8	37.74	24.94	1	0	8.05359	1.16e-05	413.727	415.052	413.727	415.052	413.727	415.052	0.00190112	0.000246679	0.0021594	0.00250367	3.83639	5.80225
Vulcanello	2	8	37.74	24.94	1	0	8.0541	1.16e-05	413.128	414.452	413.128	414.452	413.128	414.452	0.00190058	0.000246897	0.00215906	0.00250367	3.83979	5.80738
Vulcanello	2	8	37.74	24.94	1	0	8.05435	1.16e-05	412.829	414.151	412.829	414.151	412.829	414.151	0.00190031	0.000247006	0.00215889	0.00250367	3.84148	5.80995
Vulcanello	2	8	37.74	24.94	1	0	8.05461	1.16e-05	412.53	413.852	412.53	413.852	412.53	413.852	0.00190005	0.000247116	0.00215873	0.00250367	3.84318	5.81252
Vulcanello	2	8	37.74	24.94	1	0	8.05486	1.16e-05	412.231	413.552	412.231	413.552	412.231	413.552	0.00189978	0.000247225	0.00215856	0.00250367	3.84488	5.81508
Vulcanello	2	8	37.74	24.94	1	0	8.05486	1.16e-05	412.231	413.552	412.231	413.552	412.231	413.552	0.00189978	0.000247225	0.00215856	0.00250367	3.84488	5.81508
Vulcanello	2	8	37.74	24.94	1	0	8.05511	1.15e-05	411.933	413.252	411.933	413.252	411.933	413.252	0.00189951	0.000247334	0.00215839	0.00250367	3.84658	5.81765
Vulcanello	2	8	37.74	24.94	1	0	8.05511	1.15e-05	411.933	413.252	411.933	413.252	411.933	413.252	0.00189951	0.000247334	0.00215839	0.00250367	3.84658	5.81765
Vulcanello	2	8	37.74	24.94	1	0	8.05537	1.15e-05	411.634	412.953	411.634	412.953	411.634	412.953	0.00189924	0.000247443	0.00215822	0.00250367	3.84828	5.82022
Vulcanello	2	8	37.74	24.94	1	0	8.05537	1.15e-05	411.634	412.953	411.634	412.953	411.634	412.953	0.00189924	0.000247443	0.00215822	0.00250367	3.84828	5.82022
Vulcanello	2	8	37.74	24.94	1	0	8.05537	1.15e-05	411.634	412.953	411.634	412.953	411.634	412.953	0.00189924	0.000247443	0.00215822	0.00250367	3.84828	5.82022
Vulcanello	2	8	37.74	24.94	1	0	8.05562	1.15e-05	411.336	412.654	411.336	412.654	411.336	412.654	0.00189897	0.000247553	0.00215805	0.00250367	3.84998	5.82279
Vulcanello	2	8	37.74	24.94	1	0	8.05562	1.15e-05	411.336	412.654	411.336	412.654	411.336	412.654	0.00189897	0.000247553	0.00215805	0.00250367	3.84998	5.82279
Vulcanello	2	8	37.74	24.94	1	0	8.05562	1.15e-05	411.336	412.654	411.336	412.654	411.336	412.654	0.00189897	0.000247553	0.00215805	0.00250367	3.84998	5.82279
Vulcanello	2	8	37.74	24.94	1	0	8.05587	1.15e-05	411.038	412.355	411.038	412.355	411.038	412.355	0.0018987	0.000247662	0.00215789	0.00250367	3.85168	5.82537
Vulcanello	2	8	37.74	24.94	1	0	8.05587	1.15e-05	411.038	412.355	411.038	412.355	411.038	412.355	0.0018987	0.000247662	0.00215789	0.00250367	3.85168	5.82537
Vulcanello	2	8	37.74	24.97	1	0	8.05493	1.15e-05	412.107	413.426	412.107	413.426	412.107	413.426	0.0018992	0.000247464	0.00215821	0.00250367	3.84909	5.82092
Vulcanello	2	8	37.74	24.97	1	0	8.05493	1.15e-05	412.107	413.426	412.107	413.426	412.107	413.426	0.0018992	0.000247464	0.00215821	0.00250367	3.84909	5.82092
Vulcanello	2	8	37.74	24.97	1	0	8.05493	1.15e-05	412.107	413.426	412.107	413.426	412.107	413.426	0.0018992	0.000247464	0.00215821	0.00250367	3.84909	5.82092
Vulcanello	2	8	37.74	24.94	1	0	8.05587	1.15e-05	411.038	412.355	411.038	412.355	411.038	412.355	0.0018987	0.000247662	0.00215789	0.00250367	3.85168	5.82537
Vulcanello	2	8	37.74	24.94	1	0	8.05587	1.15e-05	411.038	412.355	411.038	412.355	411.038	412.355	0.0018987	0.000247662	0.00215789	0.00250367	3.85168	5.82537
Vulcanello	2	8	37.74	24.94	1	0	8.05562	1.15e-05	411.336	412.654	411.336	412.654	411.336	412.654	0.00189897	0.000247553	0.00215805	0.00250367	3.84998	5.82279
Vulcanello	2	8	37.74	24.94	1	0	8.05587	1.15e-05	411.038	412.355	411.038	412.355	411.038	412.355	0.0018987	0.000247662	0.00215789	0.00250367	3.85168	5.82537
Vulcanello	2	8	37.74	24.94	1	0	8.05562	1.15e-05	411.336	412.654	411.336	412.654	411.336	412.654	0.00189897	0.000247553	0.00215805	0.00250367	3.84998	5.82279
Vulcanello	2	8	37.74	24.94	1	0	8.05587	1.15e-05	411.038	412.355	411.038	412.355	411.038	412.355	0.0018987	0.000247662	0.00215789	0.00250367	3.85168	5.82537
Vulcanello	2	8	37.74	24.94	1	0	8.05613	1.15e-05	410.74	412.056	410.74	412.056	410.74	412.056	0.00189843	0.000247771	0.00215772	0.00250367	3.85338	5.82794
Vulcanello	2	8	37.74	24.94	1	0	8.05613	1.15e-05	410.74	412.056	410.74	412.056	410.74	412.056	0.00189843	0.000247771	0.00215772	0.00250367	3.85338	5.82794
Vulcanello	2	8	37.74	24.94	1	0	8.05613	1.15e-05	410.74	412.056	410.74	412.056	410.74	412.056	0.00189843	0.000247771	0.00215772	0.00250367	3.85338	5.82794
Vulcanello	2	8	37.74	24.94	1	0	8.05613	1.15e-05	410.74	412.056	410.74	412.056	410.74	412.056	0.00189843	0.000247771	0.00215772	0.00250367	3.85338	5.82794
Vulcanello	2	8	37.74	24.94	1	0	8.05613	1.15e-05	410.74	412.056	410.74	412.056	410.74	412.056	0.00189843	0.000247771	0.00215772	0.00250367	3.85338	5.82794
Vulcanello	2	8	37.74	24.94	1	0	8.05689	1.15e-05	409.848	411.161	409.848	411.161	409.848	411.161	0.00189763	0.0002481	0.00215721	0.00250367	3.85849	5.83566
Vulcanello	2	8	37.74	24.94	1	0	8.05714	1.15e-05	409.551	410.863	409.551	410.863	409.551	410.863	0.00189736	0.000248209	0.00215705	0.00250367	3.86019	5.83823
Vulcanello	2	8	37.74	24.94	1	0	8.05714	1.15e-05	409.551	410.863	409.551	410.863	409.551	410.863	0.00189736	0.000248209	0.00215705	0.00250367	3.86019	5.83823
Vulcanello	2	8	37.74	24.94	1	0	8.05663	1.15e-05	410.145	411.459	410.145	411.459	410.145	411.459	0.00189789	0.00024799	0.00215738	0.00250367	3.85678	5.83308
Vulcanello	2	8	37.74	24.94	1	0	8.05638	1.15e-05	410.442	411.757	410.442	411.757	410.442	411.757	0.00189816	0.000247881	0.00215755	0.00250367	3.85508	5.83051
Vulcanello	2	8	37.74	24.94	1	0	8.05689	1.15e-05	409.848	411.161	409.848	411.161	409.848	411.161	0.00189763	0.0002481	0.00215721	0.00250367	3.85849	5.83566
Vulcanello	2	8	37.74	24.94	1	0	8.05689	1.15e-05	409.848	411.161	409.848	411.161	409.848	411.161	0.00189763	0.0002481	0.00215721	0.00250367	3.85849	5.83566
Vulcanello	2	8	37.74	24.94	1	0	8.05334	1.16e-05	414.027	415.353	414.027	415.353	414.027	415.353	0.00190139	0.00024657	0.00215956	0.00250367	3.8347	5.79968
Vulcanello	2	8	37.74	24.94	1	0	8.05157	1.17e-05	416.13	417.463	416.13	417.463	416.13	417.463	0.00190326	0.000245808	0.00216073	0.00250367	3.82284	5.78175
Vulcanello	2	8	37.74	24.94	1	0	8.05207	1.16e-05	415.528	416.859	415.528	416.859	415.528	416.859	0.00190273	0.000246025	0.0021604	0.00250367	3.82623	5.78687
Vulcanello	2	8	37.74	24.94	1	0	8.05258	1.16e-05	414.927	416.256	414.927	416.256	414.927	416.256	0.00190219	0.000246243	0.00216007	0.00250367	3.82961	5.79199
Vulcanello	2	8	37.74	24.94	1	0	8.05309	1.16e-05	414.327	415.654	414.327	415.654	414.327	415.654	0.00190166	0.000246461	0.00215973	0.00250367	3.833	5.79712
Vulcanello	2	8	37.74	24.94	1	0	8.05334	1.16e-05	414.027	415.353	414.027	415.353	414.027	415.353	0.00190139	0.00024657	0.00215956	0.00250367	3.8347	5.79968
Vulcanello	2	8	37.74	24.94	1	0	8.05283	1.16e-05	414.627	415.955	414.627	415.955	414.627	415.955	0.00190192	0.000246352	0.0021599	0.00250367	3.83131	5.79456
Vulcanello	2	8	37.74	24.94	1	0	8.05385	1.16e-05	413.427	414.752	413.427	414.752	413.427	414.752	0.00190085	0.000246788	0.00215923	0.00250367	3.83809	5.80481
Vulcanello	2	8	37.74	24.94	1	0	8.05385	1.16e-05	413.427	414.752	413.427	414.752	413.427	414.752	0.00190085	0.000246788	0.00215923	0.00250367	3.83809	5.80481
Vulcanello	2	8	37.74	24.94	1	0	8.0541	1.16e-05	413.128	414.452	413.128	414.452	413.128	414.452	0.00190058	0.000246897	0.00215906	0.00250367	3.83979	5.80738
Vulcanello	2	8	37.74	24.94	1	0	8.05385	1.16e-05	413.427	414.752	413.427	414.752	413.427	414.752	0.00190085	0.000246788	0.00215923	0.00250367	3.83809	5.80481
Vulcanello	2	8	37.74	24.94	1	0	8.0541	1.16e-05	413.128	414.452	413.128	414.452	413.128	414.452	0.00190058	0.000246897	0.00215906	0.00250367	3.83979	5.80738
Vulcanello	2	8	37.74	24.94	1	0	8.05435	1.16e-05	412.829	414.151	412.829	414.151	412.829	414.151	0.00190031	0.000247006	0.00215889	0.00250367	3.84148	5.80995
Vulcanello	2	8	37.74	24.94	1	0	8.05461	1.16e-05	412.53	413.852	412.53	413.852	412.53	413.852	0.00190005	0.000247116	0.00215873	0.00250367	3.84318	5.81252
Vulcanello	2	8	37.74	24.94	1	0	8.05486	1.16e-05	412.231	413.552	412.231	413.552	412.231	413.552	0.00189978	0.000247225	0.00215856	0.00250367	3.84488	5.81508
Vulcanello	2	8	37.74	24.94	1	0	8.05435	1.16e-05	412.829	414.151	412.829	414.151	412.829	414.151	0.00190031	0.000247006	0.00215889	0.00250367	3.84148	5.80995
Vulcanello	2	8	37.74	24.94	1	0	8.05461	1.16e-05	412.53	413.852	412.53	413.852	412.53	413.852	0.00190005	0.000247116	0.00215873	0.00250367	3.84318	5.81252
Vulcanello	2	8	37.74	24.94	1	0	8.05461	1.16e-05	412.53	413.852	412.53	413.852	412.53	413.852	0.00190005	0.000247116	0.00215873	0.00250367	3.84318	5.81252
Vulcanello	2	8	37.74	24.94	1	0	8.05461	1.16e-05	412.53	413.852	412.53	413.852	412.53	413.852	0.00190005	0.000247116	0.00215873	0.00250367	3.84318	5.81252
Vulcanello	2	8	37.74	24.94	1	0	8.05486	1.16e-05	412.231	413.552	412.231	413.552	412.231	413.552	0.00189978	0.000247225	0.00215856	0.00250367	3.84488	5.81508
Vulcanello	2	8	37.74	24.94	1	0	8.05486	1.16e-05	412.231	413.552	412.231	413.552	412.231	413.552	0.00189978	0.000247225	0.00215856	0.00250367	3.84488	5.81508
Vulcanello	2	8	37.74	24.94	1	0	8.05486	1.16e-05	412.231	413.552	412.231	413.552	412.231	413.552	0.00189978	0.000247225	0.00215856	0.00250367	3.84488	5.81508
Vulcanello	2	8	37.74	24.94	1	0	8.05537	1.15e-05	411.634	412.953	411.634	412.953	411.634	412.953	0.00189924	0.000247443	0.00215822	0.00250367	3.84828	5.82022
Vulcanello	2	8	37.74	24.94	1	0	8.05385	1.16e-05	413.427	414.752	413.427	414.752	413.427	414.752	0.00190085	0.000246788	0.00215923	0.00250367	3.83809	5.80481
Vulcanello	2	8	37.74	24.94	1	0	8.05233	1.16e-05	415.228	416.558	415.228	416.558	415.228	416.558	0.00190246	0.000246134	0.00216023	0.00250367	3.82792	5.78943
Vulcanello	2	8	37.74	24.94	1	0	8.05258	1.16e-05	414.927	416.256	414.927	416.256	414.927	416.256	0.00190219	0.000246243	0.00216007	0.00250367	3.82961	5.79199
Vulcanello	2	8	37.74	24.94	1	0	8.05309	1.16e-05	414.327	415.654	414.327	415.654	414.327	415.654	0.00190166	0.000246461	0.00215973	0.00250367	3.833	5.79712
Vulcanello	2	8	37.74	24.94	1	0	8.05334	1.16e-05	414.027	415.353	414.027	415.353	414.027	415.353	0.00190139	0.00024657	0.00215956	0.00250367	3.8347	5.79968
Vulcanello	2	8	37.74	24.94	1	0	8.05359	1.16e-05	413.727	415.052	413.727	415.052	413.727	415.052	0.00190112	0.000246679	0.0021594	0.00250367	3.83639	5.80225
Vulcanello	2	8	37.74	24.94	1	0	8.05359	1.16e-05	413.727	415.052	413.727	415.052	413.727	415.052	0.00190112	0.000246679	0.0021594	0.00250367	3.83639	5.80225
Vulcanello	2	8	37.74	24.94	1	0	8.05385	1.16e-05	413.427	414.752	413.427	414.752	413.427	414.752	0.00190085	0.000246788	0.00215923	0.00250367	3.83809	5.80481
Vulcanello	2	8	37.74	24.94	1	0	8.05385	1.16e-05	413.427	414.752	413.427	414.752	413.427	414.752	0.00190085	0.000246788	0.00215923	0.00250367	3.83809	5.80481
Vulcanello	2	8	37.74	24.94	1	0	8.0541	1.16e-05	413.128	414.452	413.128	414.452	413.128	414.452	0.00190058	0.000246897	0.00215906	0.00250367	3.83979	5.80738
Vulcanello	2	8	37.74	24.94	1	0	8.0541	1.16e-05	413.128	414.452	413.128	414.452	413.128	414.452	0.00190058	0.000246897	0.00215906	0.00250367	3.83979	5.80738
Vulcanello	2	8	37.74	24.94	1	0	8.0541	1.16e-05	413.128	414.452	413.128	414.452	413.128	414.452	0.00190058	0.000246897	0.00215906	0.00250367	3.83979	5.80738
Vulcanello	2	8	37.74	24.94	1	0	8.05435	1.16e-05	412.829	414.151	412.829	414.151	412.829	414.151	0.00190031	0.000247006	0.00215889	0.00250367	3.84148	5.80995
Vulcanello	2	8	37.74	24.94	1	0	8.05435	1.16e-05	412.829	414.151	412.829	414.151	412.829	414.151	0.00190031	0.000247006	0.00215889	0.00250367	3.84148	5.80995
Vulcanello	2	8	37.74	24.94	1	0	8.05435	1.16e-05	412.829	414.151	412.829	414.151	412.829	414.151	0.00190031	0.000247006	0.00215889	0.00250367	3.84148	5.80995
Vulcanello	2	8	37.74	24.94	1	0	8.05435	1.16e-05	412.829	414.151	412.829	414.151	412.829	414.151	0.00190031	0.000247006	0.00215889	0.00250367	3.84148	5.80995
Vulcanello	2	8	37.74	24.94	1	0	8.05461	1.16e-05	412.53	413.852	412.53	413.852	412.53	413.852	0.00190005	0.000247116	0.00215873	0.00250367	3.84318	5.81252
Vulcanello	2	8	37.74	24.94	1	0	8.05461	1.16e-05	412.53	413.852	412.53	413.852	412.53	413.852	0.00190005	0.000247116	0.00215873	0.00250367	3.84318	5.81252
Vulcanello	2	8	37.74	24.94	1	0	8.05461	1.16e-05	412.53	413.852	412.53	413.852	412.53	413.852	0.00190005	0.000247116	0.00215873	0.00250367	3.84318	5.81252
Vulcanello	2	8	37.74	24.94	1	0	8.05461	1.16e-05	412.53	413.852	412.53	413.852	412.53	413.852	0.00190005	0.000247116	0.00215873	0.00250367	3.84318	5.81252
Vulcanello	2	8	37.74	24.94	1	0	8.05486	1.16e-05	412.231	413.552	412.231	413.552	412.231	413.552	0.00189978	0.000247225	0.00215856	0.00250367	3.84488	5.81508
Vulcanello	2	8	37.74	24.94	1	0	8.05486	1.16e-05	412.231	413.552	412.231	413.552	412.231	413.552	0.00189978	0.000247225	0.00215856	0.00250367	3.84488	5.81508
Vulcanello	2	8	37.74	24.94	1	0	8.05562	1.15e-05	411.336	412.654	411.336	412.654	411.336	412.654	0.00189897	0.000247553	0.00215805	0.00250367	3.84998	5.82279
Vulcanello	2	8	37.74	24.94	1	0	8.05537	1.15e-05	411.634	412.953	411.634	412.953	411.634	412.953	0.00189924	0.000247443	0.00215822	0.00250367	3.84828	5.82022
Vulcanello	2	8	37.74	24.94	1	0	8.05537	1.15e-05	411.634	412.953	411.634	412.953	411.634	412.953	0.00189924	0.000247443	0.00215822	0.00250367	3.84828	5.82022
Vulcanello	2	8	37.74	24.94	1	0	8.05537	1.15e-05	411.634	412.953	411.634	412.953	411.634	412.953	0.00189924	0.000247443	0.00215822	0.00250367	3.84828	5.82022
Vulcanello	2	8	37.74	24.94	1	0	8.05511	1.15e-05	411.933	413.252	411.933	413.252	411.933	413.252	0.00189951	0.000247334	0.00215839	0.00250367	3.84658	5.81765
Vulcanello	2	8	37.74	24.94	1	0	8.05511	1.15e-05	411.933	413.252	411.933	413.252	411.933	413.252	0.00189951	0.000247334	0.00215839	0.00250367	3.84658	5.81765
Vulcanello	2	8	37.74	24.94	1	0	8.05511	1.15e-05	411.933	413.252	411.933	413.252	411.933	413.252	0.00189951	0.000247334	0.00215839	0.00250367	3.84658	5.81765
Vulcanello	2	8	37.74	24.94	1	0	8.05486	1.16e-05	412.231	413.552	412.231	413.552	412.231	413.552	0.00189978	0.000247225	0.00215856	0.00250367	3.84488	5.81508
Vulcanello	2	8	37.74	24.94	1	0	8.05486	1.16e-05	412.231	413.552	412.231	413.552	412.231	413.552	0.00189978	0.000247225	0.00215856	0.00250367	3.84488	5.81508
Vulcanello	2	8	37.74	24.94	1	0	8.05461	1.16e-05	412.53	413.852	412.53	413.852	412.53	413.852	0.00190005	0.000247116	0.00215873	0.00250367	3.84318	5.81252
Vulcanello	2	8	37.74	24.94	1	0	8.05486	1.16e-05	412.231	413.552	412.231	413.552	412.231	413.552	0.00189978	0.000247225	0.00215856	0.00250367	3.84488	5.81508
Vulcanello	2	8	37.74	24.94	1	0	8.05461	1.16e-05	412.53	413.852	412.53	413.852	412.53	413.852	0.00190005	0.000247116	0.00215873	0.00250367	3.84318	5.81252
Vulcanello	2	8	37.74	24.94	1	0	8.05486	1.16e-05	412.231	413.552	412.231	413.552	412.231	413.552	0.00189978	0.000247225	0.00215856	0.00250367	3.84488	5.81508
Vulcanello	2	8	37.74	24.94	1	0	8.05486	1.16e-05	412.231	413.552	412.231	413.552	412.231	413.552	0.00189978	0.000247225	0.00215856	0.00250367	3.84488	5.81508
Vulcanello	2	8	37.74	24.94	1	0	8.05511	1.15e-05	411.933	413.252	411.933	413.252	411.933	413.252	0.00189951	0.000247334	0.00215839	0.00250367	3.84658	5.81765
Vulcanello	2	8	37.74	24.94	1	0	8.05486	1.16e-05	412.231	413.552	412.231	413.552	412.231	413.552	0.00189978	0.000247225	0.00215856	0.00250367	3.84488	5.81508
Vulcanello	2	8	37.74	24.94	1	0	8.05511	1.15e-05	411.933	413.252	411.933	413.252	411.933	413.252	0.00189951	0.000247334	0.00215839	0.00250367	3.84658	5.81765
Vulcanello	2	8	37.74	24.94	1	0	8.05511	1.15e-05	411.933	413.252	411.933	413.252	411.933	413.252	0.00189951	0.000247334	0.00215839	0.00250367	3.84658	5.81765
Vulcanello	2	8	37.74	24.94	1	0	8.05511	1.15e-05	411.933	413.252	411.933	413.252	411.933	413.252	0.00189951	0.000247334	0.00215839	0.00250367	3.84658	5.81765
Vulcanello	2	8	37.74	24.94	1	0	8.05511	1.15e-05	411.933	413.252	411.933	413.252	411.933	413.252	0.00189951	0.000247334	0.00215839	0.00250367	3.84658	5.81765
Vulcanello	2	8	37.74	24.94	1	0	8.05511	1.15e-05	411.933	413.252	411.933	413.252	411.933	413.252	0.00189951	0.000247334	0.00215839	0.00250367	3.84658	5.81765
Vulcanello	2	8	37.74	24.94	1	0	8.0541	1.16e-05	413.128	414.452	413.128	414.452	413.128	414.452	0.00190058	0.000246897	0.00215906	0.00250367	3.83979	5.80738
Vulcanello	2	8	37.74	24.94	1	0	8.05435	1.16e-05	412.829	414.151	412.829	414.151	412.829	414.151	0.00190031	0.000247006	0.00215889	0.00250367	3.84148	5.80995
Vulcanello	2	8	37.74	24.94	1	0	8.05461	1.16e-05	412.53	413.852	412.53	413.852	412.53	413.852	0.00190005	0.000247116	0.00215873	0.00250367	3.84318	5.81252
Vulcanello	2	8	37.74	24.94	1	0	8.05461	1.16e-05	412.53	413.852	412.53	413.852	412.53	413.852	0.00190005	0.000247116	0.00215873	0.00250367	3.84318	5.81252
Vulcanello	2	8	37.74	24.94	1	0	8.05486	1.16e-05	412.231	413.552	412.231	413.552	412.231	413.552	0.00189978	0.000247225	0.00215856	0.00250367	3.84488	5.81508
Vulcanello	2	8	37.74	24.94	1	0	8.05486	1.16e-05	412.231	413.552	412.231	413.552	412.231	413.552	0.00189978	0.000247225	0.00215856	0.00250367	3.84488	5.81508
Vulcanello	2	8	37.74	24.94	1	0	8.05511	1.15e-05	411.933	413.252	411.933	413.252	411.933	413.252	0.00189951	0.000247334	0.00215839	0.00250367	3.84658	5.81765
Vulcanello	2	8	37.74	24.94	1	0	8.05511	1.15e-05	411.933	413.252	411.933	413.252	411.933	413.252	0.00189951	0.000247334	0.00215839	0.00250367	3.84658	5.81765
Vulcanello	2	8	37.74	24.94	1	0	8.05511	1.15e-05	411.933	413.252	411.933	413.252	411.933	413.252	0.00189951	0.000247334	0.00215839	0.00250367	3.84658	5.81765
Vulcanello	2	8	37.74	24.94	1	0	8.05511	1.15e-05	411.933	413.252	411.933	413.252	411.933	413.252	0.00189951	0.000247334	0.00215839	0.00250367	3.84658	5.81765
Vulcanello	2	8	37.74	24.94	1	0	8.05537	1.15e-05	411.634	412.953	411.634	412.953	411.634	412.953	0.00189924	0.000247443	0.00215822	0.00250367	3.84828	5.82022
Vulcanello	2	8	37.74	24.94	1	0	8.05537	1.15e-05	411.634	412.953	411.634	412.953	411.634	412.953	0.00189924	0.000247443	0.00215822	0.00250367	3.84828	5.82022
Vulcanello	2	8	37.74	24.94	1	0	8.05537	1.15e-05	411.634	412.953	411.634	412.953	411.634	412.953	0.00189924	0.000247443	0.00215822	0.00250367	3.84828	5.82022
Vulcanello	2	8	37.74	24.94	1	0	8.05537	1.15e-05	411.634	412.953	411.634	412.953	411.634	412.953	0.00189924	0.000247443	0.00215822	0.00250367	3.84828	5.82022
Vulcanello	2	8	37.74	24.94	1	0	8.05511	1.15e-05	411.933	413.252	411.933	413.252	411.933	413.252	0.00189951	0.000247334	0.00215839	0.00250367	3.84658	5.81765
Vulcanello	2	8	37.74	24.94	1	0	8.05511	1.15e-05	411.933	413.252	411.933	413.252	411.933	413.252	0.00189951	0.000247334	0.00215839	0.00250367	3.84658	5.81765
Vulcanello	2	8	37.74	24.94	1	0	8.05511	1.15e-05	411.933	413.252	411.933	413.252	411.933	413.252	0.00189951	0.000247334	0.00215839	0.00250367	3.84658	5.81765
Vulcanello	2	8	37.74	24.94	1	0	8.05511	1.15e-05	411.933	413.252	411.933	413.252	411.933	413.252	0.00189951	0.000247334	0.00215839	0.00250367	3.84658	5.81765
Vulcanello	2	8	37.74	24.94	1	0	8.05537	1.15e-05	411.634	412.953	411.634	412.953	411.634	412.953	0.00189924	0.000247443	0.00215822	0.00250367	3.84828	5.82022
Vulcanello	2	8	37.74	24.94	1	0	8.05511	1.15e-05	411.933	413.252	411.933	413.252	411.933	413.252	0.00189951	0.000247334	0.00215839	0.00250367	3.84658	5.81765
Vulcanello	2	8	37.74	24.94	1	0	8.05537	1.15e-05	411.634	412.953	411.634	412.953	411.634	412.953	0.00189924	0.000247443	0.00215822	0.00250367	3.84828	5.82022
Vulcanello	2	8	37.74	24.94	1	0	8.05537	1.15e-05	411.634	412.953	411.634	412.953	411.634	412.953	0.00189924	0.000247443	0.00215822	0.00250367	3.84828	5.82022
Vulcanello	2	8	37.74	24.94	1	0	8.05537	1.15e-05	411.634	412.953	411.634	412.953	411.634	412.953	0.00189924	0.000247443	0.00215822	0.00250367	3.84828	5.82022
Vulcanello	2	8	37.74	24.94	1	0	8.05537	1.15e-05	411.634	412.953	411.634	412.953	411.634	412.953	0.00189924	0.000247443	0.00215822	0.00250367	3.84828	5.82022
Vulcanello	2	8	37.74	24.94	1	0	8.05537	1.15e-05	411.634	412.953	411.634	412.953	411.634	412.953	0.00189924	0.000247443	0.00215822	0.00250367	3.84828	5.82022
Vulcanello	2	8	37.74	24.94	1	0	8.05537	1.15e-05	411.634	412.953	411.634	412.953	411.634	412.953	0.00189924	0.000247443	0.00215822	0.00250367	3.84828	5.82022
Vulcanello	2	8	37.74	24.94	1	0	8.05537	1.15e-05	411.634	412.953	411.634	412.953	411.634	412.953	0.00189924	0.000247443	0.00215822	0.00250367	3.84828	5.82022
Vulcanello	2	8	37.74	24.94	1	0	8.05537	1.15e-05	411.634	412.953	411.634	412.953	411.634	412.953	0.00189924	0.000247443	0.00215822	0.00250367	3.84828	5.82022
Vulcanello	2	8	37.74	24.94	1	0	8.05511	1.15e-05	411.933	413.252	411.933	413.252	411.933	413.252	0.00189951	0.000247334	0.00215839	0.00250367	3.84658	5.81765
Vulcanello	2	8	37.74	24.94	1	0	8.05511	1.15e-05	411.933	413.252	411.933	413.252	411.933	413.252	0.00189951	0.000247334	0.00215839	0.00250367	3.84658	5.81765
Vulcanello	2	8	37.74	24.94	1	0	8.05511	1.15e-05	411.933	413.252	411.933	413.252	411.933	413.252	0.00189951	0.000247334	0.00215839	0.00250367	3.84658	5.81765
Vulcanello	2	8	37.74	24.94	1	0	8.05511	1.15e-05	411.933	413.252	411.933	413.252	411.933	413.252	0.00189951	0.000247334	0.00215839	0.00250367	3.84658	5.81765
Vulcanello	2	8	37.74	24.94	1	0	8.05511	1.15e-05	411.933	413.252	411.933	413.252	411.933	413.252	0.00189951	0.000247334	0.00215839	0.00250367	3.84658	5.81765
Vulcanello	2	8	37.74	24.94	1	0	8.05537	1.15e-05	411.634	412.953	411.634	412.953	411.634	412.953	0.00189924	0.000247443	0.00215822	0.00250367	3.84828	5.82022
Vulcanello	2	8	37.74	24.94	1	0	8.05537	1.15e-05	411.634	412.953	411.634	412.953	411.634	412.953	0.00189924	0.000247443	0.00215822	0.00250367	3.84828	5.82022
Vulcanello	2	8	37.74	24.94	1	0	8.05537	1.15e-05	411.634	412.953	411.634	412.953	411.634	412.953	0.00189924	0.000247443	0.00215822	0.00250367	3.84828	5.82022
Vulcanello	2	8	37.74	24.94	1	0	8.05562	1.15e-05	411.336	412.654	411.336	412.654	411.336	412.654	0.00189897	0.000247553	0.00215805	0.00250367	3.84998	5.82279
Vulcanello	2	8	37.74	24.94	1	0	8.05562	1.15e-05	411.336	412.654	411.336	412.654	411.336	412.654	0.00189897	0.000247553	0.00215805	0.00250367	3.84998	5.82279
Vulcanello	2	8	37.74	24.94	1	0	8.05562	1.15e-05	411.336	412.654	411.336	412.654	411.336	412.654	0.00189897	0.000247553	0.00215805	0.00250367	3.84998	5.82279
Vulcanello	2	8	37.74	24.94	1	0	8.05562	1.15e-05	411.336	412.654	411.336	412.654	411.336	412.654	0.00189897	0.000247553	0.00215805	0.00250367	3.84998	5.82279
Vulcanello	2	8	37.74	24.94	1	0	8.05537	1.15e-05	411.634	412.953	411.634	412.953	411.634	412.953	0.00189924	0.000247443	0.00215822	0.00250367	3.84828	5.82022
Vulcanello	2	8	37.74	24.94	1	0	8.05562	1.15e-05	411.336	412.654	411.336	412.654	411.336	412.654	0.00189897	0.000247553	0.00215805	0.00250367	3.84998	5.82279
Vulcanello	2	8	37.74	24.94	1	0	8.05562	1.15e-05	411.336	412.654	411.336	412.654	411.336	412.654	0.00189897	0.000247553	0.00215805	0.00250367	3.84998	5.82279
Vulcanello	2	8	37.74	24.94	1	0	8.05562	1.15e-05	411.336	412.654	411.336	412.654	411.336	412.654	0.00189897	0.000247553	0.00215805	0.00250367	3.84998	5.82279
Vulcanello	2	8	37.74	24.94	1	0	8.05562	1.15e-05	411.336	412.654	411.336	412.654	411.336	412.654	0.00189897	0.000247553	0.00215805	0.00250367	3.84998	5.82279
Vulcanello	2	8	37.74	24.94	1	0	8.05562	1.15e-05	411.336	412.654	411.336	412.654	411.336	412.654	0.00189897	0.000247553	0.00215805	0.00250367	3.84998	5.82279
Vulcanello	2	8	37.74	24.94	1	0	8.05562	1.15e-05	411.336	412.654	411.336	412.654	411.336	412.654	0.00189897	0.000247553	0.00215805	0.00250367	3.84998	5.82279
Vulcanello	2	8	37.74	24.94	1	0	8.05562	1.15e-05	411.336	412.654	411.336	412.654	411.336	412.654	0.00189897	0.000247553	0.00215805	0.00250367	3.84998	5.82279
Vulcanello	2	8	37.74	24.94	1	0	8.05562	1.15e-05	411.336	412.654	411.336	412.654	411.336	412.654	0.00189897	0.000247553	0.00215805	0.00250367	3.84998	5.82279
Vulcanello	2	8	37.74	24.94	1	0	8.05587	1.15e-05	411.038	412.355	411.038	412.355	411.038	412.355	0.0018987	0.000247662	0.00215789	0.00250367	3.85168	5.82537
Vulcanello	2	8	37.74	24.94	1	0	8.05562	1.15e-05	411.336	412.654	411.336	412.654	411.336	412.654	0.00189897	0.000247553	0.00215805	0.00250367	3.84998	5.82279
Vulcanello	2	8	37.74	24.94	1	0	8.05562	1.15e-05	411.336	412.654	411.336	412.654	411.336	412.654	0.00189897	0.000247553	0.00215805	0.00250367	3.84998	5.82279
Vulcanello	2	8	37.74	24.94	1	0	8.05562	1.15e-05	411.336	412.654	411.336	412.654	411.336	412.654	0.00189897	0.000247553	0.00215805	0.00250367	3.84998	5.82279
Vulcanello	2	8	37.74	24.94	1	0	8.05562	1.15e-05	411.336	412.654	411.336	412.654	411.336	412.654	0.00189897	0.000247553	0.00215805	0.00250367	3.84998	5.82279
Vulcanello	2	8	37.74	24.94	1	0	8.05562	1.15e-05	411.336	412.654	411.336	412.654	411.336	412.654	0.00189897	0.000247553	0.00215805	0.00250367	3.84998	5.82279
Vulcanello	2	8	37.74	24.94	1	0	8.05562	1.15e-05	411.336	412.654	411.336	412.654	411.336	412.654	0.00189897	0.000247553	0.00215805	0.00250367	3.84998	5.82279
Vulcanello	2	8	37.74	24.94	1	0	8.05562	1.15e-05	411.336	412.654	411.336	412.654	411.336	412.654	0.00189897	0.000247553	0.00215805	0.00250367	3.84998	5.82279
Vulcanello	2	8	37.74	24.94	1	0	8.05587	1.15e-05	411.038	412.355	411.038	412.355	411.038	412.355	0.0018987	0.000247662	0.00215789	0.00250367	3.85168	5.82537
Vulcanello	2	8	37.74	24.94	1	0	8.05587	1.15e-05	411.038	412.355	411.038	412.355	411.038	412.355	0.0018987	0.000247662	0.00215789	0.00250367	3.85168	5.82537
Vulcanello	2	8	37.74	24.94	1	0	8.05587	1.15e-05	411.038	412.355	411.038	412.355	411.038	412.355	0.0018987	0.000247662	0.00215789	0.00250367	3.85168	5.82537
Vulcanello	2	8	37.74	24.94	1	0	8.05587	1.15e-05	411.038	412.355	411.038	412.355	411.038	412.355	0.0018987	0.000247662	0.00215789	0.00250367	3.85168	5.82537
Vulcanello	2	8	37.74	24.94	1	0	8.05587	1.15e-05	411.038	412.355	411.038	412.355	411.038	412.355	0.0018987	0.000247662	0.00215789	0.00250367	3.85168	5.82537
Vulcanello	2	8	37.74	24.94	1	0	8.05587	1.15e-05	411.038	412.355	411.038	412.355	411.038	412.355	0.0018987	0.000247662	0.00215789	0.00250367	3.85168	5.82537
Vulcanello	2	8	37.74	24.94	1	0	8.05587	1.15e-05	411.038	412.355	411.038	412.355	411.038	412.355	0.0018987	0.000247662	0.00215789	0.00250367	3.85168	5.82537
Vulcanello	2	8	37.74	24.94	1	0	8.05587	1.15e-05	411.038	412.355	411.038	412.355	411.038	412.355	0.0018987	0.000247662	0.00215789	0.00250367	3.85168	5.82537
Vulcanello	2	8	37.74	24.94	1	0	8.05587	1.15e-05	411.038	412.355	411.038	412.355	411.038	412.355	0.0018987	0.000247662	0.00215789	0.00250367	3.85168	5.82537
Vulcanello	2	8	37.74	24.94	1	0	8.05587	1.15e-05	411.038	412.355	411.038	412.355	411.038	412.355	0.0018987	0.000247662	0.00215789	0.00250367	3.85168	5.82537
Vulcanello	2	8	37.74	24.94	1	0	8.05587	1.15e-05	411.038	412.355	411.038	412.355	411.038	412.355	0.0018987	0.000247662	0.00215789	0.00250367	3.85168	5.82537
Vulcanello	2	8	37.74	24.94	1	0	8.05587	1.15e-05	411.038	412.355	411.038	412.355	411.038	412.355	0.0018987	0.000247662	0.00215789	0.00250367	3.85168	5.82537
Vulcanello	2	8	37.74	24.94	1	0	8.05587	1.15e-05	411.038	412.355	411.038	412.355	411.038	412.355	0.0018987	0.000247662	0.00215789	0.00250367	3.85168	5.82537
Vulcanello	2	8	37.74	24.94	1	0	8.05587	1.15e-05	411.038	412.355	411.038	412.355	411.038	412.355	0.0018987	0.000247662	0.00215789	0.00250367	3.85168	5.82537
Vulcanello	2	8	37.74	24.94	1	0	8.05587	1.15e-05	411.038	412.355	411.038	412.355	411.038	412.355	0.0018987	0.000247662	0.00215789	0.00250367	3.85168	5.82537
Vulcanello	2	8	37.74	24.94	1	0	8.05587	1.15e-05	411.038	412.355	411.038	412.355	411.038	412.355	0.0018987	0.000247662	0.00215789	0.00250367	3.85168	5.82537
Vulcanello	2	8	37.74	24.94	1	0	8.05587	1.15e-05	411.038	412.355	411.038	412.355	411.038	412.355	0.0018987	0.000247662	0.00215789	0.00250367	3.85168	5.82537
Vulcanello	2	8	37.74	24.94	1	0	8.05587	1.15e-05	411.038	412.355	411.038	412.355	411.038	412.355	0.0018987	0.000247662	0.00215789	0.00250367	3.85168	5.82537
Vulcanello	2	8	37.74	24.94	1	0	8.05587	1.15e-05	411.038	412.355	411.038	412.355	411.038	412.355	0.0018987	0.000247662	0.00215789	0.00250367	3.85168	5.82537
Vulcanello	2	8	37.74	24.94	1	0	8.05587	1.15e-05	411.038	412.355	411.038	412.355	411.038	412.355	0.0018987	0.000247662	0.00215789	0.00250367	3.85168	5.82537
Vulcanello	2	8	37.74	24.94	1	0	8.05587	1.15e-05	411.038	412.355	411.038	412.355	411.038	412.355	0.0018987	0.000247662	0.00215789	0.00250367	3.85168	5.82537
Vulcanello	2	8	37.74	24.94	1	0	8.05613	1.15e-05	410.74	412.056	410.74	412.056	410.74	412.056	0.00189843	0.000247771	0.00215772	0.00250367	3.85338	5.82794
Vulcanello	2	8	37.74	24.94	1	0	8.05613	1.15e-05	410.74	412.056	410.74	412.056	410.74	412.056	0.00189843	0.000247771	0.00215772	0.00250367	3.85338	5.82794
Vulcanello	2	8	37.74	24.94	1	0	8.05537	1.15e-05	411.634	412.953	411.634	412.953	411.634	412.953	0.00189924	0.000247443	0.00215822	0.00250367	3.84828	5.82022
Vulcanello	2	8	37.74	24.94	1	0	8.05587	1.15e-05	411.038	412.355	411.038	412.355	411.038	412.355	0.0018987	0.000247662	0.00215789	0.00250367	3.85168	5.82537
Vulcanello	2	8	37.74	24.94	1	0	8.05587	1.15e-05	411.038	412.355	411.038	412.355	411.038	412.355	0.0018987	0.000247662	0.00215789	0.00250367	3.85168	5.82537
Vulcanello	2	8	37.74	24.94	1	0	8.05537	1.15e-05	411.634	412.953	411.634	412.953	411.634	412.953	0.00189924	0.000247443	0.00215822	0.00250367	3.84828	5.82022
Vulcanello	2	8	37.74	24.94	1	0	8.05537	1.15e-05	411.634	412.953	411.634	412.953	411.634	412.953	0.00189924	0.000247443	0.00215822	0.00250367	3.84828	5.82022
Vulcanello	2	8	37.74	24.94	1	0	8.05562	1.15e-05	411.336	412.654	411.336	412.654	411.336	412.654	0.00189897	0.000247553	0.00215805	0.00250367	3.84998	5.82279
Vulcanello	2	8	37.74	24.94	1	0	8.05537	1.15e-05	411.634	412.953	411.634	412.953	411.634	412.953	0.00189924	0.000247443	0.00215822	0.00250367	3.84828	5.82022
Vulcanello	2	8	37.74	24.94	1	0	8.05562	1.15e-05	411.336	412.654	411.336	412.654	411.336	412.654	0.00189897	0.000247553	0.00215805	0.00250367	3.84998	5.82279
Vulcanello	2	8	37.74	24.94	1	0	8.05587	1.15e-05	411.038	412.355	411.038	412.355	411.038	412.355	0.0018987	0.000247662	0.00215789	0.00250367	3.85168	5.82537
Vulcanello	2	8	37.74	24.94	1	0	8.05587	1.15e-05	411.038	412.355	411.038	412.355	411.038	412.355	0.0018987	0.000247662	0.00215789	0.00250367	3.85168	5.82537
Vulcanello	2	8	37.74	24.94	1	0	8.05613	1.15e-05	410.74	412.056	410.74	412.056	410.74	412.056	0.00189843	0.000247771	0.00215772	0.00250367	3.85338	5.82794
Vulcanello	2	8	37.74	24.94	1	0	8.05613	1.15e-05	410.74	412.056	410.74	412.056	410.74	412.056	0.00189843	0.000247771	0.00215772	0.00250367	3.85338	5.82794
Vulcanello	2	8	37.74	24.94	1	0	8.05613	1.15e-05	410.74	412.056	410.74	412.056	410.74	412.056	0.00189843	0.000247771	0.00215772	0.00250367	3.85338	5.82794
Vulcanello	2	8	37.74	24.97	1	0	8.05519	1.15e-05	411.808	413.127	411.808	413.127	411.808	413.127	0.00189893	0.000247574	0.00215804	0.00250367	3.8508	5.82349
Vulcanello	2	8	37.74	24.97	1	0	8.05544	1.15e-05	411.51	412.828	411.51	412.828	411.51	412.828	0.00189866	0.000247683	0.00215787	0.00250367	3.8525	5.82606
Vulcanello	2	8	37.74	24.97	1	0	8.05544	1.15e-05	411.51	412.828	411.51	412.828	411.51	412.828	0.00189866	0.000247683	0.00215787	0.00250367	3.8525	5.82606
Vulcanello	2	8	37.74	24.97	1	0	8.05544	1.15e-05	411.51	412.828	411.51	412.828	411.51	412.828	0.00189866	0.000247683	0.00215787	0.00250367	3.8525	5.82606
Vulcanello	2	8	37.74	24.97	1	0	8.05544	1.15e-05	411.51	412.828	411.51	412.828	411.51	412.828	0.00189866	0.000247683	0.00215787	0.00250367	3.8525	5.82606
Vulcanello	2	8	37.74	24.97	1	0	8.05569	1.15e-05	411.212	412.528	411.212	412.528	411.212	412.528	0.00189839	0.000247792	0.00215771	0.00250367	3.8542	5.82864
Vulcanello	2	8	37.74	24.97	1	0	8.05569	1.15e-05	411.212	412.528	411.212	412.528	411.212	412.528	0.00189839	0.000247792	0.00215771	0.00250367	3.8542	5.82864
Vulcanello	2	8	37.74	24.97	1	0	8.05569	1.15e-05	411.212	412.528	411.212	412.528	411.212	412.528	0.00189839	0.000247792	0.00215771	0.00250367	3.8542	5.82864
Vulcanello	2	8	37.74	24.97	1	0	8.05569	1.15e-05	411.212	412.528	411.212	412.528	411.212	412.528	0.00189839	0.000247792	0.00215771	0.00250367	3.8542	5.82864
Vulcanello	2	8	37.74	24.97	1	0	8.05569	1.15e-05	411.212	412.528	411.212	412.528	411.212	412.528	0.00189839	0.000247792	0.00215771	0.00250367	3.8542	5.82864
Vulcanello	2	8	37.74	24.97	1	0	8.05569	1.15e-05	411.212	412.528	411.212	412.528	411.212	412.528	0.00189839	0.000247792	0.00215771	0.00250367	3.8542	5.82864
Vulcanello	2	8	37.74	24.97	1	0	8.05569	1.15e-05	411.212	412.528	411.212	412.528	411.212	412.528	0.00189839	0.000247792	0.00215771	0.00250367	3.8542	5.82864
Vulcanello	2	8	37.74	24.97	1	0	8.05569	1.15e-05	411.212	412.528	411.212	412.528	411.212	412.528	0.00189839	0.000247792	0.00215771	0.00250367	3.8542	5.82864
Vulcanello	2	8	37.74	24.97	1	0	8.05569	1.15e-05	411.212	412.528	411.212	412.528	411.212	412.528	0.00189839	0.000247792	0.00215771	0.00250367	3.8542	5.82864
Vulcanello	2	8	37.74	24.97	1	0	8.05595	1.15e-05	410.914	412.229	410.914	412.229	410.914	412.229	0.00189813	0.000247902	0.00215754	0.00250367	3.8559	5.83121
Vulcanello	2	8	37.74	24.97	1	0	8.05595	1.15e-05	410.914	412.229	410.914	412.229	410.914	412.229	0.00189813	0.000247902	0.00215754	0.00250367	3.8559	5.83121
Vulcanello	2	8	37.74	24.97	1	0	8.05569	1.15e-05	411.212	412.528	411.212	412.528	411.212	412.528	0.00189839	0.000247792	0.00215771	0.00250367	3.8542	5.82864
Vulcanello	2	8	37.74	24.97	1	0	8.05569	1.15e-05	411.212	412.528	411.212	412.528	411.212	412.528	0.00189839	0.000247792	0.00215771	0.00250367	3.8542	5.82864
Vulcanello	2	8	37.74	24.97	1	0	8.05569	1.15e-05	411.212	412.528	411.212	412.528	411.212	412.528	0.00189839	0.000247792	0.00215771	0.00250367	3.8542	5.82864
Vulcanello	2	8	37.74	24.99	1	0	8.05532	1.15e-05	411.626	412.943	411.626	412.943	411.626	412.943	0.00189846	0.00024777	0.00215775	0.00250367	3.85418	5.82825
Vulcanello	2	8	37.74	24.99	1	0	8.05507	1.15e-05	411.924	413.243	411.924	413.243	411.924	413.243	0.00189873	0.000247661	0.00215792	0.00250367	3.85247	5.82567
Vulcanello	2	8	37.74	24.99	1	0	8.05532	1.15e-05	411.626	412.943	411.626	412.943	411.626	412.943	0.00189846	0.00024777	0.00215775	0.00250367	3.85418	5.82825
Vulcanello	2	8	37.74	24.99	1	0	8.05532	1.15e-05	411.626	412.943	411.626	412.943	411.626	412.943	0.00189846	0.00024777	0.00215775	0.00250367	3.85418	5.82825
Vulcanello	2	8	37.74	24.99	1	0	8.05532	1.15e-05	411.626	412.943	411.626	412.943	411.626	412.943	0.00189846	0.00024777	0.00215775	0.00250367	3.85418	5.82825
Vulcanello	2	8	37.74	24.99	1	0	8.05532	1.15e-05	411.626	412.943	411.626	412.943	411.626	412.943	0.00189846	0.00024777	0.00215775	0.00250367	3.85418	5.82825
Vulcanello	2	8	37.74	24.99	1	0	8.05532	1.15e-05	411.626	412.943	411.626	412.943	411.626	412.943	0.00189846	0.00024777	0.00215775	0.00250367	3.85418	5.82825
Vulcanello	2	8	37.74	24.99	1	0	8.05532	1.15e-05	411.626	412.943	411.626	412.943	411.626	412.943	0.00189846	0.00024777	0.00215775	0.00250367	3.85418	5.82825
Vulcanello	2	8	37.74	24.99	1	0	8.05532	1.15e-05	411.626	412.943	411.626	412.943	411.626	412.943	0.00189846	0.00024777	0.00215775	0.00250367	3.85418	5.82825
Vulcanello	2	8	37.74	24.99	1	0	8.05532	1.15e-05	411.626	412.943	411.626	412.943	411.626	412.943	0.00189846	0.00024777	0.00215775	0.00250367	3.85418	5.82825
Vulcanello	2	8	37.74	24.99	1	0	8.05557	1.15e-05	411.327	412.644	411.327	412.644	411.327	412.644	0.00189819	0.000247879	0.00215758	0.00250367	3.85588	5.83082
Vulcanello	2	8	37.74	24.99	1	0	8.05532	1.15e-05	411.626	412.943	411.626	412.943	411.626	412.943	0.00189846	0.00024777	0.00215775	0.00250367	3.85418	5.82825
Vulcanello	2	8	37.74	24.99	1	0	8.05532	1.15e-05	411.626	412.943	411.626	412.943	411.626	412.943	0.00189846	0.00024777	0.00215775	0.00250367	3.85418	5.82825
Vulcanello	2	8	37.74	24.99	1	0	8.05532	1.15e-05	411.626	412.943	411.626	412.943	411.626	412.943	0.00189846	0.00024777	0.00215775	0.00250367	3.85418	5.82825
Vulcanello	2	8	37.74	24.99	1	0	8.05532	1.15e-05	411.626	412.943	411.626	412.943	411.626	412.943	0.00189846	0.00024777	0.00215775	0.00250367	3.85418	5.82825
Vulcanello	2	8	37.74	24.99	1	0	8.05532	1.15e-05	411.626	412.943	411.626	412.943	411.626	412.943	0.00189846	0.00024777	0.00215775	0.00250367	3.85418	5.82825
Vulcanello	2	8	37.74	24.99	1	0	8.05557	1.15e-05	411.327	412.644	411.327	412.644	411.327	412.644	0.00189819	0.000247879	0.00215758	0.00250367	3.85588	5.83082
Vulcanello	2	8	37.74	24.99	1	0	8.05557	1.15e-05	411.327	412.644	411.327	412.644	411.327	412.644	0.00189819	0.000247879	0.00215758	0.00250367	3.85588	5.83082
Vulcanello	2	8	37.74	24.99	1	0	8.05557	1.15e-05	411.327	412.644	411.327	412.644	411.327	412.644	0.00189819	0.000247879	0.00215758	0.00250367	3.85588	5.83082
Vulcanello	2	8	37.74	24.99	1	0	8.05557	1.15e-05	411.327	412.644	411.327	412.644	411.327	412.644	0.00189819	0.000247879	0.00215758	0.00250367	3.85588	5.83082
Vulcanello	2	8	37.74	24.99	1	0	8.05507	1.15e-05	411.924	413.243	411.924	413.243	411.924	413.243	0.00189873	0.000247661	0.00215792	0.00250367	3.85247	5.82567
Vulcanello	2	8	37.74	24.99	1	0	8.05532	1.15e-05	411.626	412.943	411.626	412.943	411.626	412.943	0.00189846	0.00024777	0.00215775	0.00250367	3.85418	5.82825
Vulcanello	2	8	37.74	24.99	1	0	8.05532	1.15e-05	411.626	412.943	411.626	412.943	411.626	412.943	0.00189846	0.00024777	0.00215775	0.00250367	3.85418	5.82825
Vulcanello	2	8	37.74	24.99	1	0	8.05557	1.15e-05	411.327	412.644	411.327	412.644	411.327	412.644	0.00189819	0.000247879	0.00215758	0.00250367	3.85588	5.83082
Vulcanello	2	8	37.74	24.99	1	0	8.05557	1.15e-05	411.327	412.644	411.327	412.644	411.327	412.644	0.00189819	0.000247879	0.00215758	0.00250367	3.85588	5.83082
Vulcanello	2	8	37.74	24.99	1	0	8.05557	1.15e-05	411.327	412.644	411.327	412.644	411.327	412.644	0.00189819	0.000247879	0.00215758	0.00250367	3.85588	5.83082
Vulcanello	2	8	37.74	24.99	1	0	8.05557	1.15e-05	411.327	412.644	411.327	412.644	411.327	412.644	0.00189819	0.000247879	0.00215758	0.00250367	3.85588	5.83082
Vulcanello	2	8	37.74	24.99	1	0	8.05557	1.15e-05	411.327	412.644	411.327	412.644	411.327	412.644	0.00189819	0.000247879	0.00215758	0.00250367	3.85588	5.83082
Vulcanello	2	8	37.74	24.99	1	0	8.05481	1.15e-05	412.223	413.542	412.223	413.542	412.223	413.542	0.00189899	0.000247551	0.00215809	0.00250367	3.85077	5.8231
Vulcanello	2	8	37.74	24.99	1	0	8.05481	1.15e-05	412.223	413.542	412.223	413.542	412.223	413.542	0.00189899	0.000247551	0.00215809	0.00250367	3.85077	5.8231
Vulcanello	2	8	37.74	24.99	1	0	8.05507	1.15e-05	411.924	413.243	411.924	413.243	411.924	413.243	0.00189873	0.000247661	0.00215792	0.00250367	3.85247	5.82567
Vulcanello	2	8	37.74	24.99	1	0	8.05532	1.15e-05	411.626	412.943	411.626	412.943	411.626	412.943	0.00189846	0.00024777	0.00215775	0.00250367	3.85418	5.82825
Vulcanello	2	8	37.74	24.99	1	0	8.05557	1.15e-05	411.327	412.644	411.327	412.644	411.327	412.644	0.00189819	0.000247879	0.00215758	0.00250367	3.85588	5.83082
Vulcanello	2	8	37.74	24.99	1	0	8.05532	1.15e-05	411.626	412.943	411.626	412.943	411.626	412.943	0.00189846	0.00024777	0.00215775	0.00250367	3.85418	5.82825
Vulcanello	2	8	37.74	24.99	1	0	8.05532	1.15e-05	411.626	412.943	411.626	412.943	411.626	412.943	0.00189846	0.00024777	0.00215775	0.00250367	3.85418	5.82825
Vulcanello	2	8	37.74	24.99	1	0	8.05406	1.16e-05	413.12	414.442	413.12	414.442	413.12	414.442	0.0018998	0.000247223	0.00215859	0.00250367	3.84567	5.81539
Vulcanello	2	8	37.74	24.99	1	0	8.05431	1.16e-05	412.821	414.142	412.821	414.142	412.821	414.142	0.00189953	0.000247333	0.00215842	0.00250367	3.84737	5.81796
Vulcanello	2	8	37.74	24.99	1	0	8.05456	1.15e-05	412.522	413.842	412.522	413.842	412.522	413.842	0.00189926	0.000247442	0.00215826	0.00250367	3.84907	5.82053
Vulcanello	2	8	37.74	24.99	1	0	8.05481	1.15e-05	412.223	413.542	412.223	413.542	412.223	413.542	0.00189899	0.000247551	0.00215809	0.00250367	3.85077	5.8231
Vulcanello	2	8	37.74	24.99	1	0	8.05481	1.15e-05	412.223	413.542	412.223	413.542	412.223	413.542	0.00189899	0.000247551	0.00215809	0.00250367	3.85077	5.8231
Vulcanello	2	8	37.74	24.99	1	0	8.05507	1.15e-05	411.924	413.243	411.924	413.243	411.924	413.243	0.00189873	0.000247661	0.00215792	0.00250367	3.85247	5.82567
Vulcanello	2	8	37.74	24.99	1	0	8.05507	1.15e-05	411.924	413.243	411.924	413.243	411.924	413.243	0.00189873	0.000247661	0.00215792	0.00250367	3.85247	5.82567
Vulcanello	2	8	37.74	24.99	1	0	8.05507	1.15e-05	411.924	413.243	411.924	413.243	411.924	413.243	0.00189873	0.000247661	0.00215792	0.00250367	3.85247	5.82567
Vulcanello	2	8	37.74	24.99	1	0	8.05507	1.15e-05	411.924	413.243	411.924	413.243	411.924	413.243	0.00189873	0.000247661	0.00215792	0.00250367	3.85247	5.82567
Vulcanello	2	8	37.74	24.99	1	0	8.05507	1.15e-05	411.924	413.243	411.924	413.243	411.924	413.243	0.00189873	0.000247661	0.00215792	0.00250367	3.85247	5.82567
Vulcanello	2	8	37.74	24.99	1	0	8.05507	1.15e-05	411.924	413.243	411.924	413.243	411.924	413.243	0.00189873	0.000247661	0.00215792	0.00250367	3.85247	5.82567
Vulcanello	2	8	37.74	24.99	1	0	8.05532	1.15e-05	411.626	412.943	411.626	412.943	411.626	412.943	0.00189846	0.00024777	0.00215775	0.00250367	3.85418	5.82825
Vulcanello	2	8	37.74	24.99	1	0	8.05532	1.15e-05	411.626	412.943	411.626	412.943	411.626	412.943	0.00189846	0.00024777	0.00215775	0.00250367	3.85418	5.82825
Vulcanello	2	8	37.74	24.99	1	0	8.05532	1.15e-05	411.626	412.943	411.626	412.943	411.626	412.943	0.00189846	0.00024777	0.00215775	0.00250367	3.85418	5.82825
Vulcanello	2	8	37.74	24.99	1	0	8.05532	1.15e-05	411.626	412.943	411.626	412.943	411.626	412.943	0.00189846	0.00024777	0.00215775	0.00250367	3.85418	5.82825
Vulcanello	2	8	37.74	24.99	1	0	8.05532	1.15e-05	411.626	412.943	411.626	412.943	411.626	412.943	0.00189846	0.00024777	0.00215775	0.00250367	3.85418	5.82825
Vulcanello	2	8	37.74	24.99	1	0	8.05532	1.15e-05	411.626	412.943	411.626	412.943	411.626	412.943	0.00189846	0.00024777	0.00215775	0.00250367	3.85418	5.82825
Vulcanello	2	8	37.74	24.99	1	0	8.05532	1.15e-05	411.626	412.943	411.626	412.943	411.626	412.943	0.00189846	0.00024777	0.00215775	0.00250367	3.85418	5.82825
Vulcanello	2	8	37.74	24.99	1	0	8.05532	1.15e-05	411.626	412.943	411.626	412.943	411.626	412.943	0.00189846	0.00024777	0.00215775	0.00250367	3.85418	5.82825
Vulcanello	2	8	37.74	24.99	1	0	8.05532	1.15e-05	411.626	412.943	411.626	412.943	411.626	412.943	0.00189846	0.00024777	0.00215775	0.00250367	3.85418	5.82825
Vulcanello	2	8	37.74	24.99	1	0	8.05532	1.15e-05	411.626	412.943	411.626	412.943	411.626	412.943	0.00189846	0.00024777	0.00215775	0.00250367	3.85418	5.82825
Vulcanello	2	8	37.74	24.99	1	0	8.05532	1.15e-05	411.626	412.943	411.626	412.943	411.626	412.943	0.00189846	0.00024777	0.00215775	0.00250367	3.85418	5.82825
Vulcanello	2	8	37.74	24.99	1	0	8.05532	1.15e-05	411.626	412.943	411.626	412.943	411.626	412.943	0.00189846	0.00024777	0.00215775	0.00250367	3.85418	5.82825
Vulcanello	2	8	37.74	24.99	1	0	8.05532	1.15e-05	411.626	412.943	411.626	412.943	411.626	412.943	0.00189846	0.00024777	0.00215775	0.00250367	3.85418	5.82825
Vulcanello	2	8	37.74	24.99	1	0	8.05532	1.15e-05	411.626	412.943	411.626	412.943	411.626	412.943	0.00189846	0.00024777	0.00215775	0.00250367	3.85418	5.82825
Vulcanello	2	8	37.74	24.99	1	0	8.05532	1.15e-05	411.626	412.943	411.626	412.943	411.626	412.943	0.00189846	0.00024777	0.00215775	0.00250367	3.85418	5.82825
Vulcanello	2	8	37.74	24.99	1	0	8.05532	1.15e-05	411.626	412.943	411.626	412.943	411.626	412.943	0.00189846	0.00024777	0.00215775	0.00250367	3.85418	5.82825
Vulcanello	2	8	37.74	24.99	1	0	8.05557	1.15e-05	411.327	412.644	411.327	412.644	411.327	412.644	0.00189819	0.000247879	0.00215758	0.00250367	3.85588	5.83082
Vulcanello	2	8	37.74	24.99	1	0	8.05557	1.15e-05	411.327	412.644	411.327	412.644	411.327	412.644	0.00189819	0.000247879	0.00215758	0.00250367	3.85588	5.83082
Vulcanello	2	8	37.74	24.99	1	0	8.05557	1.15e-05	411.327	412.644	411.327	412.644	411.327	412.644	0.00189819	0.000247879	0.00215758	0.00250367	3.85588	5.83082
Vulcanello	2	8	37.74	24.99	1	0	8.05557	1.15e-05	411.327	412.644	411.327	412.644	411.327	412.644	0.00189819	0.000247879	0.00215758	0.00250367	3.85588	5.83082
Vulcanello	2	8	37.74	24.99	1	0	8.05557	1.15e-05	411.327	412.644	411.327	412.644	411.327	412.644	0.00189819	0.000247879	0.00215758	0.00250367	3.85588	5.83082
Vulcanello	2	8	37.74	24.99	1	0	8.05583	1.15e-05	411.029	412.345	411.029	412.345	411.029	412.345	0.00189792	0.000247989	0.00215742	0.00250367	3.85758	5.83339
Vulcanello	2	8	37.74	24.99	1	0	8.05557	1.15e-05	411.327	412.644	411.327	412.644	411.327	412.644	0.00189819	0.000247879	0.00215758	0.00250367	3.85588	5.83082
Vulcanello	2	8	37.74	24.99	1	0	8.05532	1.15e-05	411.626	412.943	411.626	412.943	411.626	412.943	0.00189846	0.00024777	0.00215775	0.00250367	3.85418	5.82825
Vulcanello	2	8	37.74	24.99	1	0	8.05532	1.15e-05	411.626	412.943	411.626	412.943	411.626	412.943	0.00189846	0.00024777	0.00215775	0.00250367	3.85418	5.82825
Vulcanello	2	8	37.74	24.99	1	0	8.05532	1.15e-05	411.626	412.943	411.626	412.943	411.626	412.943	0.00189846	0.00024777	0.00215775	0.00250367	3.85418	5.82825
Vulcanello	2	8	37.74	24.99	1	0	8.05557	1.15e-05	411.327	412.644	411.327	412.644	411.327	412.644	0.00189819	0.000247879	0.00215758	0.00250367	3.85588	5.83082
Vulcanello	2	8	37.74	24.99	1	0	8.05557	1.15e-05	411.327	412.644	411.327	412.644	411.327	412.644	0.00189819	0.000247879	0.00215758	0.00250367	3.85588	5.83082
Vulcanello	2	8	37.74	24.99	1	0	8.05557	1.15e-05	411.327	412.644	411.327	412.644	411.327	412.644	0.00189819	0.000247879	0.00215758	0.00250367	3.85588	5.83082
Vulcanello	2	8	37.74	24.99	1	0	8.05557	1.15e-05	411.327	412.644	411.327	412.644	411.327	412.644	0.00189819	0.000247879	0.00215758	0.00250367	3.85588	5.83082
Vulcanello	2	8	37.74	24.99	1	0	8.05557	1.15e-05	411.327	412.644	411.327	412.644	411.327	412.644	0.00189819	0.000247879	0.00215758	0.00250367	3.85588	5.83082
Vulcanello	2	8	37.74	24.99	1	0	8.05557	1.15e-05	411.327	412.644	411.327	412.644	411.327	412.644	0.00189819	0.000247879	0.00215758	0.00250367	3.85588	5.83082
Vulcanello	2	8	37.74	24.99	1	0	8.05557	1.15e-05	411.327	412.644	411.327	412.644	411.327	412.644	0.00189819	0.000247879	0.00215758	0.00250367	3.85588	5.83082
Vulcanello	2	8	37.74	24.99	1	0	8.05583	1.15e-05	411.029	412.345	411.029	412.345	411.029	412.345	0.00189792	0.000247989	0.00215742	0.00250367	3.85758	5.83339
Vulcanello	2	8	37.74	24.99	1	0	8.05583	1.15e-05	411.029	412.345	411.029	412.345	411.029	412.345	0.00189792	0.000247989	0.00215742	0.00250367	3.85758	5.83339
Vulcanello	2	8	37.74	24.99	1	0	8.05608	1.15e-05	410.731	412.046	410.731	412.046	410.731	412.046	0.00189765	0.000248098	0.00215725	0.00250367	3.85928	5.83597
Vulcanello	2	8	37.74	24.99	1	0	8.05583	1.15e-05	411.029	412.345	411.029	412.345	411.029	412.345	0.00189792	0.000247989	0.00215742	0.00250367	3.85758	5.83339
Vulcanello	2	8	37.74	24.99	1	0	8.05583	1.15e-05	411.029	412.345	411.029	412.345	411.029	412.345	0.00189792	0.000247989	0.00215742	0.00250367	3.85758	5.83339
Vulcanello	2	8	37.74	24.99	1	0	8.05608	1.15e-05	410.731	412.046	410.731	412.046	410.731	412.046	0.00189765	0.000248098	0.00215725	0.00250367	3.85928	5.83597
Vulcanello	2	8	37.74	24.99	1	0	8.05608	1.15e-05	410.731	412.046	410.731	412.046	410.731	412.046	0.00189765	0.000248098	0.00215725	0.00250367	3.85928	5.83597
Vulcanello	2	8	37.74	24.99	1	0	8.05608	1.15e-05	410.731	412.046	410.731	412.046	410.731	412.046	0.00189765	0.000248098	0.00215725	0.00250367	3.85928	5.83597
Vulcanello	2	8	37.74	24.99	1	0	8.05608	1.15e-05	410.731	412.046	410.731	412.046	410.731	412.046	0.00189765	0.000248098	0.00215725	0.00250367	3.85928	5.83597
Vulcanello	2	8	37.74	24.99	1	0	8.05608	1.15e-05	410.731	412.046	410.731	412.046	410.731	412.046	0.00189765	0.000248098	0.00215725	0.00250367	3.85928	5.83597
Vulcanello	2	8	37.74	24.99	1	0	8.05608	1.15e-05	410.731	412.046	410.731	412.046	410.731	412.046	0.00189765	0.000248098	0.00215725	0.00250367	3.85928	5.83597
Vulcanello	2	8	37.74	24.99	1	0	8.05608	1.15e-05	410.731	412.046	410.731	412.046	410.731	412.046	0.00189765	0.000248098	0.00215725	0.00250367	3.85928	5.83597
Vulcanello	2	8	37.74	24.99	1	0	8.05608	1.15e-05	410.731	412.046	410.731	412.046	410.731	412.046	0.00189765	0.000248098	0.00215725	0.00250367	3.85928	5.83597
Vulcanello	2	8	37.74	24.99	1	0	8.05608	1.15e-05	410.731	412.046	410.731	412.046	410.731	412.046	0.00189765	0.000248098	0.00215725	0.00250367	3.85928	5.83597
Vulcanello	2	8	37.74	24.99	1	0	8.05608	1.15e-05	410.731	412.046	410.731	412.046	410.731	412.046	0.00189765	0.000248098	0.00215725	0.00250367	3.85928	5.83597
Vulcanello	2	8	37.74	24.99	1	0	8.05608	1.15e-05	410.731	412.046	410.731	412.046	410.731	412.046	0.00189765	0.000248098	0.00215725	0.00250367	3.85928	5.83597
Vulcanello	2	8	37.74	24.99	1	0	8.05608	1.15e-05	410.731	412.046	410.731	412.046	410.731	412.046	0.00189765	0.000248098	0.00215725	0.00250367	3.85928	5.83597
Vulcanello	2	8	37.74	24.99	1	0	8.05608	1.15e-05	410.731	412.046	410.731	412.046	410.731	412.046	0.00189765	0.000248098	0.00215725	0.00250367	3.85928	5.83597
Vulcanello	2	8	37.74	24.99	1	0	8.05608	1.15e-05	410.731	412.046	410.731	412.046	410.731	412.046	0.00189765	0.000248098	0.00215725	0.00250367	3.85928	5.83597
Vulcanello	2	8	37.74	24.99	1	0	8.05608	1.15e-05	410.731	412.046	410.731	412.046	410.731	412.046	0.00189765	0.000248098	0.00215725	0.00250367	3.85928	5.83597
Vulcanello	2	8	37.74	24.99	1	0	8.05608	1.15e-05	410.731	412.046	410.731	412.046	410.731	412.046	0.00189765	0.000248098	0.00215725	0.00250367	3.85928	5.83597
Vulcanello	2	8	37.74	24.99	1	0	8.05608	1.15e-05	410.731	412.046	410.731	412.046	410.731	412.046	0.00189765	0.000248098	0.00215725	0.00250367	3.85928	5.83597
Vulcanello	2	8	37.74	24.99	1	0	8.05633	1.15e-05	410.434	411.748	410.434	411.748	410.434	411.748	0.00189738	0.000248208	0.00215708	0.00250367	3.86098	5.83854
Vulcanello	2	8	37.74	24.99	1	0	8.05633	1.15e-05	410.434	411.748	410.434	411.748	410.434	411.748	0.00189738	0.000248208	0.00215708	0.00250367	3.86098	5.83854
Vulcanello	2	8	37.74	24.99	1	0	8.05633	1.15e-05	410.434	411.748	410.434	411.748	410.434	411.748	0.00189738	0.000248208	0.00215708	0.00250367	3.86098	5.83854
Vulcanello	2	8	37.74	24.99	1	0	8.05633	1.15e-05	410.434	411.748	410.434	411.748	410.434	411.748	0.00189738	0.000248208	0.00215708	0.00250367	3.86098	5.83854
Vulcanello	2	8	37.74	24.99	1	0	8.05633	1.15e-05	410.434	411.748	410.434	411.748	410.434	411.748	0.00189738	0.000248208	0.00215708	0.00250367	3.86098	5.83854
Vulcanello	2	8	37.74	24.99	1	0	8.05633	1.15e-05	410.434	411.748	410.434	411.748	410.434	411.748	0.00189738	0.000248208	0.00215708	0.00250367	3.86098	5.83854
Vulcanello	2	8	37.74	24.99	1	0	8.05633	1.15e-05	410.434	411.748	410.434	411.748	410.434	411.748	0.00189738	0.000248208	0.00215708	0.00250367	3.86098	5.83854
Vulcanello	2	8	37.74	24.99	1	0	8.05633	1.15e-05	410.434	411.748	410.434	411.748	410.434	411.748	0.00189738	0.000248208	0.00215708	0.00250367	3.86098	5.83854
Vulcanello	2	8	37.74	24.99	1	0	8.05633	1.15e-05	410.434	411.748	410.434	411.748	410.434	411.748	0.00189738	0.000248208	0.00215708	0.00250367	3.86098	5.83854
Vulcanello	2	8	37.74	24.99	1	0	8.05633	1.15e-05	410.434	411.748	410.434	411.748	410.434	411.748	0.00189738	0.000248208	0.00215708	0.00250367	3.86098	5.83854
Vulcanello	2	8	37.74	24.99	1	0	8.05608	1.15e-05	410.731	412.046	410.731	412.046	410.731	412.046	0.00189765	0.000248098	0.00215725	0.00250367	3.85928	5.83597
Vulcanello	2	8	37.74	24.99	1	0	8.05608	1.15e-05	410.731	412.046	410.731	412.046	410.731	412.046	0.00189765	0.000248098	0.00215725	0.00250367	3.85928	5.83597
Vulcanello	2	8	37.74	24.99	1	0	8.05608	1.15e-05	410.731	412.046	410.731	412.046	410.731	412.046	0.00189765	0.000248098	0.00215725	0.00250367	3.85928	5.83597
Vulcanello	2	8	37.74	24.99	1	0	8.05608	1.15e-05	410.731	412.046	410.731	412.046	410.731	412.046	0.00189765	0.000248098	0.00215725	0.00250367	3.85928	5.83597
Vulcanello	2	8	37.74	24.99	1	0	8.05633	1.15e-05	410.434	411.748	410.434	411.748	410.434	411.748	0.00189738	0.000248208	0.00215708	0.00250367	3.86098	5.83854
Vulcanello	2	8	37.74	24.99	1	0	8.05633	1.15e-05	410.434	411.748	410.434	411.748	410.434	411.748	0.00189738	0.000248208	0.00215708	0.00250367	3.86098	5.83854
Vulcanello	2	8	37.74	24.99	1	0	8.05633	1.15e-05	410.434	411.748	410.434	411.748	410.434	411.748	0.00189738	0.000248208	0.00215708	0.00250367	3.86098	5.83854
Vulcanello	2	8	37.74	24.99	1	0	8.05633	1.15e-05	410.434	411.748	410.434	411.748	410.434	411.748	0.00189738	0.000248208	0.00215708	0.00250367	3.86098	5.83854
Vulcanello	2	8	37.74	24.99	1	0	8.05633	1.15e-05	410.434	411.748	410.434	411.748	410.434	411.748	0.00189738	0.000248208	0.00215708	0.00250367	3.86098	5.83854
Vulcanello	2	8	37.74	24.99	1	0	8.05633	1.15e-05	410.434	411.748	410.434	411.748	410.434	411.748	0.00189738	0.000248208	0.00215708	0.00250367	3.86098	5.83854
Vulcanello	2	8	37.74	24.99	1	0	8.05633	1.15e-05	410.434	411.748	410.434	411.748	410.434	411.748	0.00189738	0.000248208	0.00215708	0.00250367	3.86098	5.83854
Vulcanello	2	8	37.74	24.99	1	0	8.05633	1.15e-05	410.434	411.748	410.434	411.748	410.434	411.748	0.00189738	0.000248208	0.00215708	0.00250367	3.86098	5.83854
Vulcanello	2	8	37.74	24.99	1	0	8.05633	1.15e-05	410.434	411.748	410.434	411.748	410.434	411.748	0.00189738	0.000248208	0.00215708	0.00250367	3.86098	5.83854
Vulcanello	2	8	37.74	24.99	1	0	8.05633	1.15e-05	410.434	411.748	410.434	411.748	410.434	411.748	0.00189738	0.000248208	0.00215708	0.00250367	3.86098	5.83854
Vulcanello	2	8	37.74	24.99	1	0	8.05456	1.15e-05	412.522	413.842	412.522	413.842	412.522	413.842	0.00189926	0.000247442	0.00215826	0.00250367	3.84907	5.82053
Vulcanello	2	8	37.74	24.99	1	0	8.05532	1.15e-05	411.626	412.943	411.626	412.943	411.626	412.943	0.00189846	0.00024777	0.00215775	0.00250367	3.85418	5.82825
Vulcanello	2	8	37.74	24.99	1	0	8.05557	1.15e-05	411.327	412.644	411.327	412.644	411.327	412.644	0.00189819	0.000247879	0.00215758	0.00250367	3.85588	5.83082
Vulcanello	2	8	37.74	24.99	1	0	8.05557	1.15e-05	411.327	412.644	411.327	412.644	411.327	412.644	0.00189819	0.000247879	0.00215758	0.00250367	3.85588	5.83082
Vulcanello	2	8	37.74	24.99	1	0	8.05406	1.16e-05	413.12	414.442	413.12	414.442	413.12	414.442	0.0018998	0.000247223	0.00215859	0.00250367	3.84567	5.81539
Vulcanello	2	8	37.74	24.99	1	0	8.05481	1.15e-05	412.223	413.542	412.223	413.542	412.223	413.542	0.00189899	0.000247551	0.00215809	0.00250367	3.85077	5.8231
Vulcanello	2	8	37.74	24.99	1	0	8.05507	1.15e-05	411.924	413.243	411.924	413.243	411.924	413.243	0.00189873	0.000247661	0.00215792	0.00250367	3.85247	5.82567
Vulcanello	2	8	37.74	24.99	1	0	8.05532	1.15e-05	411.626	412.943	411.626	412.943	411.626	412.943	0.00189846	0.00024777	0.00215775	0.00250367	3.85418	5.82825
Location	Site	flag	S	T	Patm	P	pH	CO2	fCO2	pCO2	fCO2pot	pCO2pot	fCO2insitu	pCO2insitu	HCO3	CO3	DIC	ALK	OmegaAragonite	OmegaCalcite
KAYAK	1	8	38.26	25.14	1	0	8.00858	1.32e-05	475.957	477.478	475.957	477.478	475.957	477.478	0.00197077	0.00023484	0.00221885	0.00254333	3.63981	5.49962
KAYAK	1	8	38.26	25.14	1	0	8.00909	1.32e-05	475.277	476.796	475.277	476.796	475.277	476.796	0.00197025	0.00023505	0.00221852	0.00254333	3.64309	5.50458
KAYAK	1	8	38.26	25.14	1	0	8.00959	1.32e-05	474.599	476.116	474.599	476.116	474.599	476.116	0.00196973	0.00023526	0.00221819	0.00254333	3.64638	5.50954
KAYAK	1	8	38.26	25.14	1	0	8.01035	1.32e-05	473.583	475.096	473.583	475.096	473.583	475.096	0.00196895	0.00023558	0.0022177	0.00254333	3.65131	5.51698
KAYAK	1	8	38.26	25.14	1	0	8.01035	1.32e-05	473.583	475.096	473.583	475.096	473.583	475.096	0.00196895	0.00023558	0.0022177	0.00254333	3.65131	5.51698
KAYAK	1	8	38.26	25.14	1	0	8.01061	1.32e-05	473.244	474.757	473.244	474.757	473.244	474.757	0.00196869	0.00023568	0.00221754	0.00254333	3.65295	5.51947
KAYAK	1	8	38.26	25.14	1	0	8.01035	1.32e-05	473.583	475.096	473.583	475.096	473.583	475.096	0.00196895	0.00023558	0.0022177	0.00254333	3.65131	5.51698
KAYAK	1	8	38.26	25.14	1	0	8.01035	1.32e-05	473.583	475.096	473.583	475.096	473.583	475.096	0.00196895	0.00023558	0.0022177	0.00254333	3.65131	5.51698
KAYAK	1	8	38.26	25.11	1	0	8.01104	1.32e-05	472.701	474.212	472.701	474.212	472.701	474.212	0.00196873	0.00023566	0.00221755	0.00254333	3.65218	5.51882
KAYAK	1	8	38.26	25.11	1	0	8.01104	1.32e-05	472.701	474.212	472.701	474.212	472.701	474.212	0.00196873	0.00023566	0.00221755	0.00254333	3.65218	5.51882
KAYAK	1	8	38.26	25.11	1	0	8.01129	1.31e-05	472.363	473.873	472.363	473.873	472.363	473.873	0.00196847	0.00023577	0.00221739	0.00254333	3.65382	5.5213
KAYAK	1	8	38.26	25.11	1	0	8.01129	1.31e-05	472.363	473.873	472.363	473.873	472.363	473.873	0.00196847	0.00023577	0.00221739	0.00254333	3.65382	5.5213
KAYAK	1	8	38.26	25.11	1	0	8.01079	1.32e-05	473.039	474.551	473.039	474.551	473.039	474.551	0.00196899	0.00023556	0.00221772	0.00254333	3.65054	5.51633
KAYAK	1	8	38.26	25.11	1	0	8.01104	1.32e-05	472.701	474.212	472.701	474.212	472.701	474.212	0.00196873	0.00023566	0.00221755	0.00254333	3.65218	5.51882
KAYAK	1	8	38.26	25.11	1	0	8.01129	1.31e-05	472.363	473.873	472.363	473.873	472.363	473.873	0.00196847	0.00023577	0.00221739	0.00254333	3.65382	5.5213
KAYAK	1	8	38.26	25.11	1	0	8.01104	1.32e-05	472.701	474.212	472.701	474.212	472.701	474.212	0.00196873	0.00023566	0.00221755	0.00254333	3.65218	5.51882
KAYAK	1	8	38.26	25.11	1	0	8.01104	1.32e-05	472.701	474.212	472.701	474.212	472.701	474.212	0.00196873	0.00023566	0.00221755	0.00254333	3.65218	5.51882
KAYAK	1	8	38.26	25.11	1	0	8.01104	1.32e-05	472.701	474.212	472.701	474.212	472.701	474.212	0.00196873	0.00023566	0.00221755	0.00254333	3.65218	5.51882
KAYAK	1	8	38.26	25.09	1	0	8.01141	1.32e-05	472.226	473.736	472.226	473.736	472.226	473.736	0.00196867	0.00023568	0.0022175	0.00254333	3.65221	5.51921
KAYAK	1	8	38.26	25.09	1	0	8.01167	1.31e-05	471.889	473.398	471.889	473.398	471.889	473.398	0.00196841	0.00023579	0.00221734	0.00254333	3.65386	5.5217
KAYAK	1	8	38.26	25.09	1	0	8.01192	1.31e-05	471.552	473.06	471.552	473.06	471.552	473.06	0.00196815	0.0002359	0.00221718	0.00254333	3.6555	5.52418
KAYAK	1	8	38.26	25.09	1	0	8.01192	1.31e-05	471.552	473.06	471.552	473.06	471.552	473.06	0.00196815	0.0002359	0.00221718	0.00254333	3.6555	5.52418
KAYAK	1	8	38.26	25.09	1	0	8.01192	1.31e-05	471.552	473.06	471.552	473.06	471.552	473.06	0.00196815	0.0002359	0.00221718	0.00254333	3.6555	5.52418
KAYAK	1	8	38.26	25.09	1	0	8.01217	1.31e-05	471.215	472.722	471.215	472.722	471.215	472.722	0.00196789	0.000236	0.00221701	0.00254333	3.65715	5.52667
KAYAK	1	8	38.26	25.09	1	0	8.01192	1.31e-05	471.552	473.06	471.552	473.06	471.552	473.06	0.00196815	0.0002359	0.00221718	0.00254333	3.6555	5.52418
KAYAK	1	8	38.26	25.09	1	0	8.01217	1.31e-05	471.215	472.722	471.215	472.722	471.215	472.722	0.00196789	0.000236	0.00221701	0.00254333	3.65715	5.52667
KAYAK	1	8	38.26	25.09	1	0	8.01242	1.31e-05	470.878	472.384	470.878	472.384	470.878	472.384	0.00196763	0.00023611	0.00221685	0.00254333	3.65879	5.52915
KAYAK	1	8	38.26	25.09	1	0	8.01293	1.31e-05	470.205	471.709	470.205	471.709	470.205	471.709	0.0019671	0.00023632	0.00221652	0.00254333	3.66209	5.53413
KAYAK	1	8	38.26	25.09	1	0	8.01268	1.31e-05	470.542	472.047	470.542	472.047	470.542	472.047	0.00196736	0.00023622	0.00221669	0.00254333	3.66044	5.53164
KAYAK	1	8	38.26	25.06	1	0	8.01387	1.31e-05	468.994	470.494	468.994	470.494	468.994	470.494	0.00196662	0.00023651	0.00221621	0.00254333	3.66461	5.53846
KAYAK	1	8	38.26	25.09	1	0	8.01293	1.31e-05	470.205	471.709	470.205	471.709	470.205	471.709	0.0019671	0.00023632	0.00221652	0.00254333	3.66209	5.53413
KAYAK	1	8	38.26	25.09	1	0	8.01318	1.31e-05	469.869	471.372	469.869	471.372	469.869	471.372	0.00196684	0.00023643	0.00221636	0.00254333	3.66373	5.53662
KAYAK	1	8	38.26	25.09	1	0	8.01344	1.31e-05	469.534	471.035	469.534	471.035	469.534	471.035	0.00196658	0.00023653	0.00221619	0.00254333	3.66538	5.53911
KAYAK	1	8	38.26	25.09	1	0	8.01344	1.31e-05	469.534	471.035	469.534	471.035	469.534	471.035	0.00196658	0.00023653	0.00221619	0.00254333	3.66538	5.53911
KAYAK	1	8	38.26	25.09	1	0	8.01268	1.31e-05	470.542	472.047	470.542	472.047	470.542	472.047	0.00196736	0.00023622	0.00221669	0.00254333	3.66044	5.53164
KAYAK	1	8	38.26	25.09	1	0	8.01268	1.31e-05	470.542	472.047	470.542	472.047	470.542	472.047	0.00196736	0.00023622	0.00221669	0.00254333	3.66044	5.53164
KAYAK	1	8	38.26	25.06	1	0	8.01336	1.31e-05	469.665	471.168	469.665	471.168	469.665	471.168	0.00196714	0.0002363	0.00221653	0.00254333	3.66132	5.53348
KAYAK	1	8	38.26	25.06	1	0	8.01311	1.31e-05	470.001	471.504	470.001	471.504	470.001	471.504	0.0019674	0.0002362	0.0022167	0.00254333	3.65967	5.53099
KAYAK	1	8	38.26	25.06	1	0	8.01286	1.31e-05	470.337	471.842	470.337	471.842	470.337	471.842	0.00196766	0.00023609	0.00221686	0.00254333	3.65802	5.5285
KAYAK	1	8	38.26	25.06	1	0	8.01336	1.31e-05	469.665	471.168	469.665	471.168	469.665	471.168	0.00196714	0.0002363	0.00221653	0.00254333	3.66132	5.53348
KAYAK	1	8	38.26	25.06	1	0	8.01336	1.31e-05	469.665	471.168	469.665	471.168	469.665	471.168	0.00196714	0.0002363	0.00221653	0.00254333	3.66132	5.53348
KAYAK	1	8	38.26	25.06	1	0	8.01336	1.31e-05	469.665	471.168	469.665	471.168	469.665	471.168	0.00196714	0.0002363	0.00221653	0.00254333	3.66132	5.53348
KAYAK	1	8	38.26	25.06	1	0	8.01362	1.31e-05	469.329	470.831	469.329	470.831	469.329	470.831	0.00196688	0.00023641	0.00221637	0.00254333	3.66296	5.53597
KAYAK	1	8	38.26	25.06	1	0	8.01387	1.31e-05	468.994	470.494	468.994	470.494	468.994	470.494	0.00196662	0.00023651	0.00221621	0.00254333	3.66461	5.53846
KAYAK	1	8	38.26	25.06	1	0	8.01387	1.31e-05	468.994	470.494	468.994	470.494	468.994	470.494	0.00196662	0.00023651	0.00221621	0.00254333	3.66461	5.53846
KAYAK	1	8	38.26	25.06	1	0	8.01412	1.31e-05	468.659	470.158	468.659	470.158	468.659	470.158	0.00196636	0.00023662	0.00221604	0.00254333	3.66626	5.54095
KAYAK	1	8	38.26	25.06	1	0	8.01412	1.31e-05	468.659	470.158	468.659	470.158	468.659	470.158	0.00196636	0.00023662	0.00221604	0.00254333	3.66626	5.54095
KAYAK	1	8	38.26	25.06	1	0	8.01311	1.31e-05	470.001	471.504	470.001	471.504	470.001	471.504	0.0019674	0.0002362	0.0022167	0.00254333	3.65967	5.53099
KAYAK	1	8	38.26	25.04	1	0	8.01247	1.31e-05	470.873	472.38	470.873	472.38	470.873	472.38	0.00196838	0.00023579	0.00221731	0.00254333	3.65313	5.52144
KAYAK	1	8	38.26	25.04	1	0	8.01424	1.31e-05	468.523	470.022	468.523	470.022	468.523	470.022	0.00196656	0.00023654	0.00221616	0.00254333	3.66465	5.53886
KAYAK	1	8	38.26	25.04	1	0	8.01449	1.31e-05	468.188	469.686	468.188	469.686	468.188	469.686	0.0019663	0.00023664	0.00221599	0.00254333	3.66629	5.54135
KAYAK	1	8	38.26	25.04	1	0	8.01424	1.31e-05	468.523	470.022	468.523	470.022	468.523	470.022	0.00196656	0.00023654	0.00221616	0.00254333	3.66465	5.53886
KAYAK	1	8	38.26	25.04	1	0	8.01449	1.31e-05	468.188	469.686	468.188	469.686	468.188	469.686	0.0019663	0.00023664	0.00221599	0.00254333	3.66629	5.54135
KAYAK	1	8	38.26	25.04	1	0	8.01475	1.3e-05	467.853	469.35	467.853	469.35	467.853	469.35	0.00196603	0.00023675	0.00221583	0.00254333	3.66794	5.54384
KAYAK	1	8	38.26	25.04	1	0	8.01424	1.31e-05	468.523	470.022	468.523	470.022	468.523	470.022	0.00196656	0.00023654	0.00221616	0.00254333	3.66465	5.53886
KAYAK	1	8	38.26	25.04	1	0	8.01475	1.3e-05	467.853	469.35	467.853	469.35	467.853	469.35	0.00196603	0.00023675	0.00221583	0.00254333	3.66794	5.54384
KAYAK	1	8	38.26	25.04	1	0	8.01475	1.3e-05	467.853	469.35	467.853	469.35	467.853	469.35	0.00196603	0.00023675	0.00221583	0.00254333	3.66794	5.54384
KAYAK	1	8	38.26	25.04	1	0	8.01424	1.31e-05	468.523	470.022	468.523	470.022	468.523	470.022	0.00196656	0.00023654	0.00221616	0.00254333	3.66465	5.53886
KAYAK	1	8	38.26	25.04	1	0	8.01449	1.31e-05	468.188	469.686	468.188	469.686	468.188	469.686	0.0019663	0.00023664	0.00221599	0.00254333	3.66629	5.54135
KAYAK	1	8	38.26	25.02	1	0	8.01487	1.3e-05	467.717	469.214	467.717	469.214	467.717	469.214	0.00196623	0.00023667	0.00221595	0.00254333	3.66633	5.54174
KAYAK	1	8	38.26	25.02	1	0	8.01461	1.31e-05	468.052	469.55	468.052	469.55	468.052	469.55	0.00196649	0.00023656	0.00221611	0.00254333	3.66468	5.53925
KAYAK	1	8	38.26	25.02	1	0	8.0131	1.31e-05	470.064	471.568	470.064	471.568	470.064	471.568	0.00196806	0.00023592	0.00221709	0.00254333	3.65481	5.52433
KAYAK	1	8	38.26	25.02	1	0	8.01284	1.31e-05	470.4	471.905	470.4	471.905	470.4	471.905	0.00196832	0.00023581	0.00221726	0.00254333	3.65316	5.52184
KAYAK	1	8	38.26	25.02	1	0	8.0131	1.31e-05	470.064	471.568	470.064	471.568	470.064	471.568	0.00196806	0.00023592	0.00221709	0.00254333	3.65481	5.52433
KAYAK	1	8	38.26	25.02	1	0	8.0136	1.31e-05	469.392	470.895	469.392	470.895	469.392	470.895	0.00196754	0.00023613	0.00221677	0.00254333	3.6581	5.5293
KAYAK	1	8	38.26	25.02	1	0	8.01436	1.31e-05	468.387	469.886	468.387	469.886	468.387	469.886	0.00196675	0.00023645	0.00221628	0.00254333	3.66304	5.53676
KAYAK	1	8	38.26	25.02	1	0	8.01209	1.32e-05	471.409	472.918	471.409	472.918	471.409	472.918	0.0019691	0.0002355	0.00221775	0.00254333	3.64823	5.51439
KAYAK	1	8	38.26	25.02	1	0	8.00981	1.32e-05	474.449	475.967	474.449	475.967	474.449	475.967	0.00197144	0.00023454	0.00221922	0.00254333	3.63347	5.49208
KAYAK	1	8	38.26	25.02	1	0	8.01006	1.32e-05	474.11	475.628	474.11	475.628	474.11	475.628	0.00197118	0.00023465	0.00221906	0.00254333	3.63511	5.49455
KAYAK	1	8	38.26	24.99	1	0	8.0105	1.32e-05	473.565	475.081	473.565	475.081	473.565	475.081	0.00197121	0.00023463	0.00221907	0.00254333	3.63435	5.49391
KAYAK	1	8	38.26	24.99	1	0	8.01075	1.32e-05	473.227	474.742	473.227	474.742	473.227	474.742	0.00197095	0.00023474	0.0022189	0.00254333	3.63599	5.49639
KAYAK	1	8	38.26	24.99	1	0	8.01075	1.32e-05	473.227	474.742	473.227	474.742	473.227	474.742	0.00197095	0.00023474	0.0022189	0.00254333	3.63599	5.49639
KAYAK	1	8	38.26	24.99	1	0	8.01252	1.31e-05	470.867	472.374	470.867	472.374	470.867	472.374	0.00196914	0.00023548	0.00221776	0.00254333	3.64747	5.51374
KAYAK	1	8	38.26	24.99	1	0	8.01277	1.31e-05	470.53	472.037	470.53	472.037	470.53	472.037	0.00196888	0.00023558	0.0022176	0.00254333	3.64911	5.51623
KAYAK	1	8	38.26	24.99	1	0	8.01277	1.31e-05	470.53	472.037	470.53	472.037	470.53	472.037	0.00196888	0.00023558	0.0022176	0.00254333	3.64911	5.51623
KAYAK	1	8	38.26	24.99	1	0	8.0148	1.31e-05	467.848	469.346	467.848	469.346	467.848	469.346	0.00196679	0.00023643	0.00221629	0.00254333	3.66227	5.53612
KAYAK	1	8	38.26	24.99	1	0	8.01404	1.31e-05	468.852	470.353	468.852	470.353	468.852	470.353	0.00196757	0.00023611	0.00221678	0.00254333	3.65733	5.52865
KAYAK	1	8	38.26	24.99	1	0	8.01176	1.32e-05	471.877	473.388	471.877	473.388	471.877	473.388	0.00196992	0.00023516	0.00221825	0.00254333	3.64255	5.5063
KAYAK	1	8	38.26	24.99	1	0	8.01024	1.32e-05	473.903	475.42	473.903	475.42	473.903	475.42	0.00197147	0.00023452	0.00221923	0.00254333	3.63271	5.49144
KAYAK	1	8	38.26	24.99	1	0	8.01125	1.32e-05	472.551	474.064	472.551	474.064	472.551	474.064	0.00197044	0.00023495	0.00221858	0.00254333	3.63927	5.50134
KAYAK	1	8	38.26	24.99	1	0	8.01075	1.32e-05	473.227	474.742	473.227	474.742	473.227	474.742	0.00197095	0.00023474	0.0022189	0.00254333	3.63599	5.49639
KAYAK	1	8	38.26	24.97	1	0	8.01264	1.32e-05	470.729	472.237	470.729	472.237	470.729	472.237	0.00196933	0.00023539	0.00221788	0.00254333	3.64587	5.51166
KAYAK	1	8	38.26	24.99	1	0	8.01277	1.31e-05	470.53	472.037	470.53	472.037	470.53	472.037	0.00196888	0.00023558	0.0022176	0.00254333	3.64911	5.51623
KAYAK	1	8	38.26	24.97	1	0	8.01441	1.31e-05	468.381	469.881	468.381	469.881	468.381	469.881	0.00196751	0.00023614	0.00221673	0.00254333	3.65737	5.52905
KAYAK	1	8	38.26	24.97	1	0	8.01567	1.3e-05	466.709	468.204	466.709	468.204	466.709	468.204	0.00196621	0.00023667	0.00221591	0.00254333	3.6656	5.54149
KAYAK	1	8	38.26	24.97	1	0	8.01567	1.3e-05	466.709	468.204	466.709	468.204	466.709	468.204	0.00196621	0.00023667	0.00221591	0.00254333	3.6656	5.54149
KAYAK	1	8	38.26	24.97	1	0	8.01618	1.3e-05	466.042	467.535	466.042	467.535	466.042	467.535	0.00196568	0.00023688	0.00221558	0.00254333	3.6689	5.54648
KAYAK	1	8	38.26	24.97	1	0	8.01593	1.3e-05	466.376	467.869	466.376	467.869	466.376	467.869	0.00196595	0.00023677	0.00221575	0.00254333	3.66725	5.54399
KAYAK	1	8	38.26	24.97	1	0	8.01593	1.3e-05	466.376	467.869	466.376	467.869	466.376	467.869	0.00196595	0.00023677	0.00221575	0.00254333	3.66725	5.54399
KAYAK	1	8	38.26	24.97	1	0	8.01542	1.3e-05	467.043	468.539	467.043	468.539	467.043	468.539	0.00196647	0.00023656	0.00221608	0.00254333	3.66395	5.539
KAYAK	1	8	38.26	24.97	1	0	8.01466	1.31e-05	468.046	469.545	468.046	469.545	468.046	469.545	0.00196725	0.00023624	0.00221657	0.00254333	3.65901	5.53154
KAYAK	1	8	38.26	24.97	1	0	8.01466	1.31e-05	468.046	469.545	468.046	469.545	468.046	469.545	0.00196725	0.00023624	0.00221657	0.00254333	3.65901	5.53154
KAYAK	1	8	38.26	24.97	1	0	8.01492	1.31e-05	467.712	469.209	467.712	469.209	467.712	469.209	0.00196699	0.00023635	0.0022164	0.00254333	3.66066	5.53403
KAYAK	1	8	38.26	24.97	1	0	8.01567	1.3e-05	466.709	468.204	466.709	468.204	466.709	468.204	0.00196621	0.00023667	0.00221591	0.00254333	3.6656	5.54149
KAYAK	1	8	38.26	24.97	1	0	8.01593	1.3e-05	466.376	467.869	466.376	467.869	466.376	467.869	0.00196595	0.00023677	0.00221575	0.00254333	3.66725	5.54399
KAYAK	1	8	38.26	24.97	1	0	8.01719	1.3e-05	464.711	466.199	464.711	466.199	464.711	466.199	0.00196464	0.00023731	0.00221493	0.00254333	3.6755	5.55645
KAYAK	1	8	38.26	24.97	1	0	8.0182	1.29e-05	463.382	464.867	463.382	464.867	463.382	464.867	0.00196359	0.00023773	0.00221427	0.00254333	3.6821	5.56644
KAYAK	1	8	38.26	24.97	1	0	8.0182	1.29e-05	463.382	464.867	463.382	464.867	463.382	464.867	0.00196359	0.00023773	0.00221427	0.00254333	3.6821	5.56644
KAYAK	1	8	38.26	24.97	1	0	8.0177	1.3e-05	464.046	465.532	464.046	465.532	464.046	465.532	0.00196411	0.00023752	0.0022146	0.00254333	3.6788	5.56145
KAYAK	1	8	38.26	24.97	1	0	8.0177	1.3e-05	464.046	465.532	464.046	465.532	464.046	465.532	0.00196411	0.00023752	0.0022146	0.00254333	3.6788	5.56145
KAYAK	1	8	38.26	24.97	1	0	8.01744	1.3e-05	464.378	465.866	464.378	465.866	464.378	465.866	0.00196438	0.00023741	0.00221476	0.00254333	3.67715	5.55895
KAYAK	1	8	38.26	24.97	1	0	8.01694	1.3e-05	465.043	466.533	465.043	466.533	465.043	466.533	0.0019649	0.0002372	0.00221509	0.00254333	3.67385	5.55396
KAYAK	1	8	38.26	24.97	1	0	8.01669	1.3e-05	465.376	466.867	465.376	466.867	465.376	466.867	0.00196516	0.00023709	0.00221525	0.00254333	3.6722	5.55146
KAYAK	1	8	38.26	24.97	1	0	8.01618	1.3e-05	466.042	467.535	466.042	467.535	466.042	467.535	0.00196568	0.00023688	0.00221558	0.00254333	3.6689	5.54648
KAYAK	1	8	38.26	24.97	1	0	8.01669	1.3e-05	465.376	466.867	465.376	466.867	465.376	466.867	0.00196516	0.00023709	0.00221525	0.00254333	3.6722	5.55146
KAYAK	1	8	38.26	24.97	1	0	8.01669	1.3e-05	465.376	466.867	465.376	466.867	465.376	466.867	0.00196516	0.00023709	0.00221525	0.00254333	3.6722	5.55146
KAYAK	1	8	38.26	24.97	1	0	8.01694	1.3e-05	465.043	466.533	465.043	466.533	465.043	466.533	0.0019649	0.0002372	0.00221509	0.00254333	3.67385	5.55396
KAYAK	1	8	38.26	24.97	1	0	8.01694	1.3e-05	465.043	466.533	465.043	466.533	465.043	466.533	0.0019649	0.0002372	0.00221509	0.00254333	3.67385	5.55396
KAYAK	1	8	38.26	24.97	1	0	8.01643	1.3e-05	465.709	467.201	465.709	467.201	465.709	467.201	0.00196542	0.00023699	0.00221542	0.00254333	3.67055	5.54897
KAYAK	1	8	38.26	24.97	1	0	8.01669	1.3e-05	465.376	466.867	465.376	466.867	465.376	466.867	0.00196516	0.00023709	0.00221525	0.00254333	3.6722	5.55146
KAYAK	1	8	38.26	24.94	1	0	8.01661	1.3e-05	465.506	466.997	465.506	466.997	465.506	466.997	0.00196572	0.00023686	0.00221559	0.00254333	3.66813	5.54583
KAYAK	1	8	38.26	24.94	1	0	8.01611	1.3e-05	466.172	467.666	466.172	467.666	466.172	467.666	0.00196624	0.00023665	0.00221592	0.00254333	3.66484	5.54085
KAYAK	1	8	38.26	24.94	1	0	8.01586	1.3e-05	466.506	468	466.506	468	466.506	468	0.0019665	0.00023654	0.00221609	0.00254333	3.66319	5.53836
KAYAK	1	8	38.26	24.94	1	0	8.01586	1.3e-05	466.506	468	466.506	468	466.506	468	0.0019665	0.00023654	0.00221609	0.00254333	3.66319	5.53836
KAYAK	1	8	38.26	24.94	1	0	8.0156	1.31e-05	466.839	468.335	466.839	468.335	466.839	468.335	0.00196676	0.00023643	0.00221625	0.00254333	3.66154	5.53587
KAYAK	1	8	38.26	24.94	1	0	8.01661	1.3e-05	465.506	466.997	465.506	466.997	465.506	466.997	0.00196572	0.00023686	0.00221559	0.00254333	3.66813	5.54583
KAYAK	1	8	38.26	24.94	1	0	8.01712	1.3e-05	464.84	466.33	464.84	466.33	464.84	466.33	0.0019652	0.00023707	0.00221527	0.00254333	3.67143	5.55082
KAYAK	1	8	38.26	24.94	1	0	8.01737	1.3e-05	464.508	465.996	464.508	465.996	464.508	465.996	0.00196494	0.00023718	0.0022151	0.00254333	3.67308	5.55331
KAYAK	1	8	38.26	24.94	1	0	8.01737	1.3e-05	464.508	465.996	464.508	465.996	464.508	465.996	0.00196494	0.00023718	0.0022151	0.00254333	3.67308	5.55331
KAYAK	1	8	38.26	24.94	1	0	8.01838	1.29e-05	463.18	464.664	463.18	464.664	463.18	464.664	0.00196389	0.00023761	0.00221444	0.00254333	3.67968	5.5633
KAYAK	1	8	38.26	24.94	1	0	8.01838	1.29e-05	463.18	464.664	463.18	464.664	463.18	464.664	0.00196389	0.00023761	0.00221444	0.00254333	3.67968	5.5633
KAYAK	1	8	38.26	24.94	1	0	8.01687	1.3e-05	465.173	466.663	465.173	466.663	465.173	466.663	0.00196546	0.00023697	0.00221543	0.00254333	3.66978	5.54832
KAYAK	1	8	38.26	24.94	1	0	8.01712	1.3e-05	464.84	466.33	464.84	466.33	464.84	466.33	0.0019652	0.00023707	0.00221527	0.00254333	3.67143	5.55082
KAYAK	1	8	38.26	24.94	1	0	8.01611	1.3e-05	466.172	467.666	466.172	467.666	466.172	467.666	0.00196624	0.00023665	0.00221592	0.00254333	3.66484	5.54085
KAYAK	1	8	38.26	24.94	1	0	8.01535	1.31e-05	467.173	468.67	467.173	468.67	467.173	468.67	0.00196703	0.00023633	0.00221641	0.00254333	3.6599	5.53338
KAYAK	1	8	38.26	24.94	1	0	8.01535	1.31e-05	467.173	468.67	467.173	468.67	467.173	468.67	0.00196703	0.00023633	0.00221641	0.00254333	3.6599	5.53338
KAYAK	1	8	38.26	24.94	1	0	8.01181	1.32e-05	471.87	473.381	471.87	473.381	471.87	473.381	0.00197067	0.00023484	0.0022187	0.00254333	3.6369	5.49862
KAYAK	1	8	38.26	24.94	1	0	8.01307	1.31e-05	470.188	471.694	470.188	471.694	470.188	471.694	0.00196937	0.00023537	0.00221789	0.00254333	3.6451	5.51102
KAYAK	1	8	38.26	24.92	1	0	8.01446	1.31e-05	468.374	469.875	468.374	469.875	468.374	469.875	0.00196827	0.00023582	0.00221719	0.00254333	3.65171	5.52135
KAYAK	1	8	38.26	24.92	1	0	8.01496	1.31e-05	467.705	469.204	467.705	469.204	467.705	469.204	0.00196774	0.00023603	0.00221686	0.00254333	3.655	5.52632
KAYAK	1	8	38.26	24.92	1	0	8.01851	1.3e-05	463.046	464.529	463.046	464.529	463.046	464.529	0.00196409	0.00023752	0.00221456	0.00254333	3.67807	5.5612
KAYAK	1	8	38.26	24.92	1	0	8.018	1.3e-05	463.709	465.195	463.709	465.195	463.709	465.195	0.00196461	0.00023731	0.00221489	0.00254333	3.67477	5.55621
KAYAK	1	8	38.26	24.92	1	0	8.02179	1.28e-05	458.756	460.226	458.756	460.226	458.756	460.226	0.00196068	0.00023891	0.00221242	0.00254333	3.69958	5.59373
KAYAK	1	8	38.26	24.92	1	0	8.02028	1.29e-05	460.731	462.208	460.731	462.208	460.731	462.208	0.00196225	0.00023827	0.00221341	0.00254333	3.68964	5.5787
KAYAK	1	8	38.26	24.92	1	0	8.02154	1.28e-05	459.084	460.556	459.084	460.556	459.084	460.556	0.00196094	0.0002388	0.00221259	0.00254333	3.69793	5.59122
KAYAK	1	8	38.26	24.92	1	0	8.01446	1.31e-05	468.374	469.875	468.374	469.875	468.374	469.875	0.00196827	0.00023582	0.00221719	0.00254333	3.65171	5.52135
KAYAK	1	8	38.26	24.92	1	0	8.01522	1.31e-05	467.371	468.869	467.371	468.869	467.371	468.869	0.00196748	0.00023614	0.00221669	0.00254333	3.65664	5.5288
KAYAK	1	8	38.26	24.92	1	0	8.01623	1.3e-05	466.036	467.53	466.036	467.53	466.036	467.53	0.00196644	0.00023656	0.00221604	0.00254333	3.66323	5.53876
KAYAK	1	8	38.26	24.9	1	0	8.01761	1.3e-05	464.237	465.725	464.237	465.725	464.237	465.725	0.00196533	0.00023701	0.00221534	0.00254333	3.66986	5.54913
KAYAK	1	8	38.26	24.9	1	0	8.02394	1.28e-05	456.001	457.462	456.001	457.462	456.001	457.462	0.00195877	0.00023968	0.00221122	0.00254333	3.71124	5.6117
KAYAK	1	8	38.26	24.92	1	0	8.02331	1.28e-05	456.788	458.251	456.788	458.251	456.788	458.251	0.0019591	0.00023955	0.00221143	0.00254333	3.70954	5.60879
KAYAK	1	8	38.26	24.92	1	0	8.02255	1.28e-05	457.771	459.238	457.771	459.238	457.771	459.238	0.00195989	0.00023923	0.00221193	0.00254333	3.70456	5.60126
KAYAK	1	8	38.26	24.92	1	0	8.02382	1.28e-05	456.133	457.595	456.133	457.595	456.133	457.595	0.00195857	0.00023977	0.0022111	0.00254333	3.71287	5.61381
KAYAK	1	8	38.26	24.92	1	0	8.02508	1.27e-05	454.501	455.957	454.501	455.957	454.501	455.957	0.00195725	0.00024031	0.00221027	0.00254333	3.72119	5.62639
KAYAK	1	8	38.26	24.92	1	0	8.02483	1.27e-05	454.827	456.284	454.827	456.284	454.827	456.284	0.00195752	0.0002402	0.00221044	0.00254333	3.71952	5.62387
KAYAK	1	8	38.26	24.92	1	0	8.02407	1.27e-05	455.806	457.267	455.806	457.267	455.806	457.267	0.00195831	0.00023988	0.00221093	0.00254333	3.71453	5.61633
KAYAK	1	8	38.26	24.92	1	0	8.02432	1.27e-05	455.48	456.939	455.48	456.939	455.48	456.939	0.00195805	0.00023998	0.00221077	0.00254333	3.71619	5.61884
KAYAK	1	8	38.26	24.92	1	0	8.02457	1.27e-05	455.153	456.612	455.153	456.612	455.153	456.612	0.00195778	0.00024009	0.0022106	0.00254333	3.71786	5.62136
KAYAK	1	8	38.26	24.92	1	0	8.02457	1.27e-05	455.153	456.612	455.153	456.612	455.153	456.612	0.00195778	0.00024009	0.0022106	0.00254333	3.71786	5.62136
KAYAK	1	8	38.26	24.92	1	0	8.02432	1.27e-05	455.48	456.939	455.48	456.939	455.48	456.939	0.00195805	0.00023998	0.00221077	0.00254333	3.71619	5.61884
KAYAK	1	8	38.26	24.92	1	0	8.02407	1.27e-05	455.806	457.267	455.806	457.267	455.806	457.267	0.00195831	0.00023988	0.00221093	0.00254333	3.71453	5.61633
KAYAK	1	8	38.26	24.92	1	0	8.02432	1.27e-05	455.48	456.939	455.48	456.939	455.48	456.939	0.00195805	0.00023998	0.00221077	0.00254333	3.71619	5.61884
KAYAK	1	8	38.26	24.92	1	0	8.02432	1.27e-05	455.48	456.939	455.48	456.939	455.48	456.939	0.00195805	0.00023998	0.00221077	0.00254333	3.71619	5.61884
KAYAK	1	8	38.26	24.92	1	0	8.02432	1.27e-05	455.48	456.939	455.48	456.939	455.48	456.939	0.00195805	0.00023998	0.00221077	0.00254333	3.71619	5.61884
KAYAK	1	8	38.26	24.92	1	0	8.02432	1.27e-05	455.48	456.939	455.48	456.939	455.48	456.939	0.00195805	0.00023998	0.00221077	0.00254333	3.71619	5.61884
KAYAK	1	8	38.26	24.92	1	0	8.02407	1.27e-05	455.806	457.267	455.806	457.267	455.806	457.267	0.00195831	0.00023988	0.00221093	0.00254333	3.71453	5.61633
KAYAK	1	8	38.26	24.92	1	0	8.02331	1.28e-05	456.788	458.251	456.788	458.251	456.788	458.251	0.0019591	0.00023955	0.00221143	0.00254333	3.70954	5.60879
KAYAK	1	8	38.26	24.92	1	0	8.02306	1.28e-05	457.115	458.58	457.115	458.58	457.115	458.58	0.00195936	0.00023945	0.0022116	0.00254333	3.70788	5.60628
KAYAK	1	8	38.26	24.92	1	0	8.02331	1.28e-05	456.788	458.251	456.788	458.251	456.788	458.251	0.0019591	0.00023955	0.00221143	0.00254333	3.70954	5.60879
KAYAK	1	8	38.26	24.92	1	0	8.02432	1.27e-05	455.48	456.939	455.48	456.939	455.48	456.939	0.00195805	0.00023998	0.00221077	0.00254333	3.71619	5.61884
KAYAK	1	8	38.26	24.92	1	0	8.02457	1.27e-05	455.153	456.612	455.153	456.612	455.153	456.612	0.00195778	0.00024009	0.0022106	0.00254333	3.71786	5.62136
KAYAK	1	8	38.26	24.92	1	0	8.02483	1.27e-05	454.827	456.284	454.827	456.284	454.827	456.284	0.00195752	0.0002402	0.00221044	0.00254333	3.71952	5.62387
KAYAK	1	8	38.26	24.92	1	0	8.02508	1.27e-05	454.501	455.957	454.501	455.957	454.501	455.957	0.00195725	0.00024031	0.00221027	0.00254333	3.72119	5.62639
KAYAK	1	8	38.26	24.92	1	0	8.02559	1.27e-05	453.849	455.304	453.849	455.304	453.849	455.304	0.00195673	0.00024052	0.00220994	0.00254333	3.72452	5.63143
KAYAK	1	8	38.26	24.92	1	0	8.02584	1.27e-05	453.524	454.977	453.524	454.977	453.524	454.977	0.00195646	0.00024063	0.00220978	0.00254333	3.72618	5.63395
KAYAK	1	8	38.26	24.92	1	0	8.02584	1.27e-05	453.524	454.977	453.524	454.977	453.524	454.977	0.00195646	0.00024063	0.00220978	0.00254333	3.72618	5.63395
KAYAK	1	8	38.26	24.92	1	0	8.02609	1.27e-05	453.199	454.651	453.199	454.651	453.199	454.651	0.0019562	0.00024074	0.00220961	0.00254333	3.72785	5.63647
KAYAK	1	8	38.26	24.92	1	0	8.02559	1.27e-05	453.849	455.304	453.849	455.304	453.849	455.304	0.00195673	0.00024052	0.00220994	0.00254333	3.72452	5.63143
KAYAK	1	8	38.26	24.92	1	0	8.02483	1.27e-05	454.827	456.284	454.827	456.284	454.827	456.284	0.00195752	0.0002402	0.00221044	0.00254333	3.71952	5.62387
KAYAK	1	8	38.26	24.92	1	0	8.02483	1.27e-05	454.827	456.284	454.827	456.284	454.827	456.284	0.00195752	0.0002402	0.00221044	0.00254333	3.71952	5.62387
KAYAK	1	8	38.26	24.92	1	0	8.02483	1.27e-05	454.827	456.284	454.827	456.284	454.827	456.284	0.00195752	0.0002402	0.00221044	0.00254333	3.71952	5.62387
KAYAK	1	8	38.26	24.92	1	0	8.02533	1.27e-05	454.175	455.63	454.175	455.63	454.175	455.63	0.00195699	0.00024041	0.00221011	0.00254333	3.72285	5.62891
KAYAK	1	8	38.26	24.92	1	0	8.02609	1.27e-05	453.199	454.651	453.199	454.651	453.199	454.651	0.0019562	0.00024074	0.00220961	0.00254333	3.72785	5.63647
KAYAK	1	8	38.26	24.92	1	0	8.0271	1.26e-05	451.9	453.348	451.9	453.348	451.9	453.348	0.00195514	0.00024117	0.00220895	0.00254333	3.73452	5.64656
KAYAK	1	8	38.26	24.92	1	0	8.02913	1.26e-05	449.312	450.752	449.312	450.752	449.312	450.752	0.00195302	0.00024203	0.00220762	0.00254333	3.74789	5.66677
KAYAK	1	8	38.26	24.92	1	0	8.02938	1.26e-05	448.989	450.428	448.989	450.428	448.989	450.428	0.00195275	0.00024214	0.00220745	0.00254333	3.74957	5.6693
KAYAK	1	8	38.26	24.92	1	0	8.02938	1.26e-05	448.989	450.428	448.989	450.428	448.989	450.428	0.00195275	0.00024214	0.00220745	0.00254333	3.74957	5.6693
KAYAK	1	8	38.26	24.92	1	0	8.02938	1.26e-05	448.989	450.428	448.989	450.428	448.989	450.428	0.00195275	0.00024214	0.00220745	0.00254333	3.74957	5.6693
KAYAK	1	8	38.26	24.92	1	0	8.02938	1.26e-05	448.989	450.428	448.989	450.428	448.989	450.428	0.00195275	0.00024214	0.00220745	0.00254333	3.74957	5.6693
KAYAK	1	8	38.26	24.92	1	0	8.02862	1.26e-05	449.958	451.4	449.958	451.4	449.958	451.4	0.00195355	0.00024181	0.00220795	0.00254333	3.74455	5.66171
KAYAK	1	8	38.26	24.92	1	0	8.02786	1.26e-05	450.928	452.373	450.928	452.373	450.928	452.373	0.00195434	0.00024149	0.00220845	0.00254333	3.73953	5.65413
KAYAK	1	8	38.26	24.92	1	0	8.02811	1.26e-05	450.604	452.048	450.604	452.048	450.604	452.048	0.00195408	0.0002416	0.00220828	0.00254333	3.7412	5.65666
KAYAK	1	8	38.26	24.92	1	0	8.02685	1.26e-05	452.224	453.673	452.224	453.673	452.224	453.673	0.0019554	0.00024106	0.00220911	0.00254333	3.73285	5.64403
KAYAK	1	8	38.26	24.9	1	0	8.02697	1.27e-05	452.093	453.542	452.093	453.542	452.093	453.542	0.0019556	0.00024097	0.00220923	0.00254333	3.73122	5.64192
KAYAK	1	8	38.26	24.9	1	0	8.02798	1.26e-05	450.797	452.242	450.797	452.242	450.797	452.242	0.00195455	0.00024141	0.00220857	0.00254333	3.7379	5.65201
KAYAK	1	8	38.26	24.9	1	0	8.02824	1.26e-05	450.474	451.918	450.474	451.918	450.474	451.918	0.00195428	0.00024151	0.0022084	0.00254333	3.73957	5.65454
KAYAK	1	8	38.26	24.92	1	0	8.02736	1.26e-05	451.576	453.023	451.576	453.023	451.576	453.023	0.00195487	0.00024128	0.00220878	0.00254333	3.73619	5.64908
KAYAK	1	8	38.26	24.9	1	0	8.0295	1.26e-05	448.859	450.298	448.859	450.298	448.859	450.298	0.00195296	0.00024205	0.00220757	0.00254333	3.74793	5.66718
KAYAK	1	8	38.26	24.92	1	0	8.02963	1.25e-05	448.667	450.105	448.667	450.105	448.667	450.105	0.00195249	0.00024225	0.00220729	0.00254333	3.75124	5.67183
KAYAK	1	8	38.26	24.92	1	0	8.02938	1.26e-05	448.989	450.428	448.989	450.428	448.989	450.428	0.00195275	0.00024214	0.00220745	0.00254333	3.74957	5.6693
KAYAK	1	8	38.26	24.92	1	0	8.02963	1.25e-05	448.667	450.105	448.667	450.105	448.667	450.105	0.00195249	0.00024225	0.00220729	0.00254333	3.75124	5.67183
KAYAK	1	8	38.26	24.92	1	0	8.02913	1.26e-05	449.312	450.752	449.312	450.752	449.312	450.752	0.00195302	0.00024203	0.00220762	0.00254333	3.74789	5.66677
KAYAK	1	8	38.26	24.92	1	0	8.02837	1.26e-05	450.281	451.724	450.281	451.724	450.281	451.724	0.00195381	0.00024171	0.00220812	0.00254333	3.74287	5.65918
KAYAK	1	8	38.26	24.92	1	0	8.02862	1.26e-05	449.958	451.4	449.958	451.4	449.958	451.4	0.00195355	0.00024181	0.00220795	0.00254333	3.74455	5.66171
KAYAK	1	8	38.26	24.92	1	0	8.02913	1.26e-05	449.312	450.752	449.312	450.752	449.312	450.752	0.00195302	0.00024203	0.00220762	0.00254333	3.74789	5.66677
KAYAK	1	8	38.26	24.92	1	0	8.02963	1.25e-05	448.667	450.105	448.667	450.105	448.667	450.105	0.00195249	0.00024225	0.00220729	0.00254333	3.75124	5.67183
KAYAK	1	8	38.26	24.92	1	0	8.02963	1.25e-05	448.667	450.105	448.667	450.105	448.667	450.105	0.00195249	0.00024225	0.00220729	0.00254333	3.75124	5.67183
KAYAK	1	8	38.26	24.92	1	0	8.03064	1.25e-05	447.38	448.813	447.38	448.813	447.38	448.813	0.00195143	0.00024268	0.00220662	0.00254333	3.75794	5.68197
KAYAK	1	8	38.26	24.92	1	0	8.03115	1.25e-05	446.737	448.169	446.737	448.169	446.737	448.169	0.00195089	0.0002429	0.00220629	0.00254333	3.7613	5.68704
KAYAK	1	8	38.26	24.92	1	0	8.0314	1.25e-05	446.416	447.847	446.416	447.847	446.416	447.847	0.00195063	0.000243	0.00220612	0.00254333	3.76297	5.68957
KAYAK	1	8	38.26	24.92	1	0	8.03115	1.25e-05	446.737	448.169	446.737	448.169	446.737	448.169	0.00195089	0.0002429	0.00220629	0.00254333	3.7613	5.68704
KAYAK	1	8	38.26	24.92	1	0	8.03115	1.25e-05	446.737	448.169	446.737	448.169	446.737	448.169	0.00195089	0.0002429	0.00220629	0.00254333	3.7613	5.68704
KAYAK	1	8	38.26	24.92	1	0	8.0314	1.25e-05	446.416	447.847	446.416	447.847	446.416	447.847	0.00195063	0.000243	0.00220612	0.00254333	3.76297	5.68957
KAYAK	1	8	38.26	24.92	1	0	8.0314	1.25e-05	446.416	447.847	446.416	447.847	446.416	447.847	0.00195063	0.000243	0.00220612	0.00254333	3.76297	5.68957
KAYAK	1	8	38.26	24.92	1	0	8.03166	1.25e-05	446.095	447.525	446.095	447.525	446.095	447.525	0.00195036	0.00024311	0.00220595	0.00254333	3.76465	5.69211
KAYAK	1	8	38.26	24.92	1	0	8.0314	1.25e-05	446.416	447.847	446.416	447.847	446.416	447.847	0.00195063	0.000243	0.00220612	0.00254333	3.76297	5.68957
KAYAK	1	8	38.26	24.92	1	0	8.03115	1.25e-05	446.737	448.169	446.737	448.169	446.737	448.169	0.00195089	0.0002429	0.00220629	0.00254333	3.7613	5.68704
KAYAK	1	8	38.26	24.9	1	0	8.03076	1.25e-05	447.25	448.684	447.25	448.684	447.25	448.684	0.00195163	0.00024259	0.00220674	0.00254333	3.7563	5.67984
KAYAK	1	8	38.26	24.9	1	0	8.03102	1.25e-05	446.929	448.362	446.929	448.362	446.929	448.362	0.00195136	0.0002427	0.00220657	0.00254333	3.75798	5.68237
KAYAK	1	8	38.26	24.9	1	0	8.03127	1.25e-05	446.608	448.039	446.608	448.039	446.608	448.039	0.0019511	0.00024281	0.00220641	0.00254333	3.75966	5.68491
KAYAK	1	8	38.26	24.9	1	0	8.03127	1.25e-05	446.608	448.039	446.608	448.039	446.608	448.039	0.0019511	0.00024281	0.00220641	0.00254333	3.75966	5.68491
KAYAK	1	8	38.26	24.9	1	0	8.03127	1.25e-05	446.608	448.039	446.608	448.039	446.608	448.039	0.0019511	0.00024281	0.00220641	0.00254333	3.75966	5.68491
KAYAK	1	8	38.26	24.9	1	0	8.03127	1.25e-05	446.608	448.039	446.608	448.039	446.608	448.039	0.0019511	0.00024281	0.00220641	0.00254333	3.75966	5.68491
KAYAK	1	8	38.26	24.9	1	0	8.02975	1.26e-05	448.537	449.975	448.537	449.975	448.537	449.975	0.00195269	0.00024216	0.0022074	0.00254333	3.7496	5.66971
KAYAK	1	8	38.26	24.9	1	0	8.02925	1.26e-05	449.182	450.622	449.182	450.622	449.182	450.622	0.00195322	0.00024195	0.00220774	0.00254333	3.74626	5.66465
KAYAK	1	8	38.26	24.9	1	0	8.02925	1.26e-05	449.182	450.622	449.182	450.622	449.182	450.622	0.00195322	0.00024195	0.00220774	0.00254333	3.74626	5.66465
KAYAK	1	8	38.26	24.9	1	0	8.02849	1.26e-05	450.151	451.593	450.151	451.593	450.151	451.593	0.00195402	0.00024162	0.00220823	0.00254333	3.74124	5.65706
KAYAK	1	8	38.26	24.9	1	0	8.02849	1.26e-05	450.151	451.593	450.151	451.593	450.151	451.593	0.00195402	0.00024162	0.00220823	0.00254333	3.74124	5.65706
KAYAK	1	8	38.26	24.9	1	0	8.02899	1.26e-05	449.505	450.945	449.505	450.945	449.505	450.945	0.00195349	0.00024184	0.0022079	0.00254333	3.74459	5.66212
KAYAK	1	8	38.26	24.9	1	0	8.02824	1.26e-05	450.474	451.918	450.474	451.918	450.474	451.918	0.00195428	0.00024151	0.0022084	0.00254333	3.73957	5.65454
KAYAK	1	8	38.26	24.9	1	0	8.02849	1.26e-05	450.151	451.593	450.151	451.593	450.151	451.593	0.00195402	0.00024162	0.00220823	0.00254333	3.74124	5.65706
KAYAK	1	8	38.26	24.9	1	0	8.02925	1.26e-05	449.182	450.622	449.182	450.622	449.182	450.622	0.00195322	0.00024195	0.00220774	0.00254333	3.74626	5.66465
KAYAK	1	8	38.26	24.9	1	0	8.02798	1.26e-05	450.797	452.242	450.797	452.242	450.797	452.242	0.00195455	0.00024141	0.00220857	0.00254333	3.7379	5.65201
KAYAK	1	8	38.26	24.9	1	0	8.02824	1.26e-05	450.474	451.918	450.474	451.918	450.474	451.918	0.00195428	0.00024151	0.0022084	0.00254333	3.73957	5.65454
KAYAK	1	8	38.26	24.9	1	0	8.02874	1.26e-05	449.827	451.269	449.827	451.269	449.827	451.269	0.00195375	0.00024173	0.00220807	0.00254333	3.74291	5.65959
KAYAK	1	8	38.26	24.9	1	0	8.02773	1.26e-05	451.121	452.567	451.121	452.567	451.121	452.567	0.00195481	0.0002413	0.00220873	0.00254333	3.73623	5.64949
KAYAK	1	8	38.26	24.9	1	0	8.02722	1.26e-05	451.769	453.217	451.769	453.217	451.769	453.217	0.00195534	0.00024108	0.00220906	0.00254333	3.73289	5.64444
KAYAK	1	8	38.26	24.9	1	0	8.02672	1.27e-05	452.418	453.868	452.418	453.868	452.418	453.868	0.00195587	0.00024087	0.0022094	0.00254333	3.72956	5.63939
KAYAK	1	8	38.26	24.9	1	0	8.02748	1.26e-05	451.445	452.892	451.445	452.892	451.445	452.892	0.00195508	0.00024119	0.0022089	0.00254333	3.73456	5.64696
KAYAK	1	8	38.26	24.9	1	0	8.02773	1.26e-05	451.121	452.567	451.121	452.567	451.121	452.567	0.00195481	0.0002413	0.00220873	0.00254333	3.73623	5.64949
KAYAK	1	8	38.26	24.9	1	0	8.02748	1.26e-05	451.445	452.892	451.445	452.892	451.445	452.892	0.00195508	0.00024119	0.0022089	0.00254333	3.73456	5.64696
KAYAK	1	8	38.26	24.9	1	0	8.02697	1.27e-05	452.093	453.542	452.093	453.542	452.093	453.542	0.0019556	0.00024097	0.00220923	0.00254333	3.73122	5.64192
KAYAK	1	8	38.26	24.9	1	0	8.02672	1.27e-05	452.418	453.868	452.418	453.868	452.418	453.868	0.00195587	0.00024087	0.0022094	0.00254333	3.72956	5.63939
KAYAK	1	8	38.26	24.9	1	0	8.02647	1.27e-05	452.742	454.194	452.742	454.194	452.742	454.194	0.00195613	0.00024076	0.00220956	0.00254333	3.72789	5.63687
KAYAK	1	8	38.26	24.9	1	0	8.02545	1.27e-05	454.043	455.499	454.043	455.499	454.043	455.499	0.00195719	0.00024033	0.00221022	0.00254333	3.72122	5.6268
KAYAK	1	8	38.26	24.9	1	0	8.02545	1.27e-05	454.043	455.499	454.043	455.499	454.043	455.499	0.00195719	0.00024033	0.00221022	0.00254333	3.72122	5.6268
KAYAK	1	8	38.26	24.9	1	0	8.02545	1.27e-05	454.043	455.499	454.043	455.499	454.043	455.499	0.00195719	0.00024033	0.00221022	0.00254333	3.72122	5.6268
KAYAK	1	8	38.26	24.9	1	0	8.02571	1.27e-05	453.718	455.172	453.718	455.172	453.718	455.172	0.00195693	0.00024044	0.00221006	0.00254333	3.72289	5.62931
KAYAK	1	8	38.26	24.9	1	0	8.02571	1.27e-05	453.718	455.172	453.718	455.172	453.718	455.172	0.00195693	0.00024044	0.00221006	0.00254333	3.72289	5.62931
KAYAK	1	8	38.26	24.9	1	0	8.02596	1.27e-05	453.392	454.846	453.392	454.846	453.392	454.846	0.00195666	0.00024054	0.00220989	0.00254333	3.72456	5.63183
KAYAK	1	8	38.26	24.9	1	0	8.02748	1.26e-05	451.445	452.892	451.445	452.892	451.445	452.892	0.00195508	0.00024119	0.0022089	0.00254333	3.73456	5.64696
KAYAK	1	8	38.26	24.9	1	0	8.02824	1.26e-05	450.474	451.918	450.474	451.918	450.474	451.918	0.00195428	0.00024151	0.0022084	0.00254333	3.73957	5.65454
KAYAK	1	8	38.26	24.9	1	0	8.02773	1.26e-05	451.121	452.567	451.121	452.567	451.121	452.567	0.00195481	0.0002413	0.00220873	0.00254333	3.73623	5.64949
KAYAK	1	8	38.26	24.9	1	0	8.02925	1.26e-05	449.182	450.622	449.182	450.622	449.182	450.622	0.00195322	0.00024195	0.00220774	0.00254333	3.74626	5.66465
KAYAK	1	8	38.26	24.9	1	0	8.02899	1.26e-05	449.505	450.945	449.505	450.945	449.505	450.945	0.00195349	0.00024184	0.0022079	0.00254333	3.74459	5.66212
KAYAK	1	8	38.26	24.9	1	0	8.02621	1.27e-05	453.067	454.52	453.067	454.52	453.067	454.52	0.0019564	0.00024065	0.00220973	0.00254333	3.72622	5.63435
KAYAK	1	8	38.26	24.9	1	0	8.02571	1.27e-05	453.718	455.172	453.718	455.172	453.718	455.172	0.00195693	0.00024044	0.00221006	0.00254333	3.72289	5.62931
KAYAK	1	8	38.26	24.9	1	0	8.02571	1.27e-05	453.718	455.172	453.718	455.172	453.718	455.172	0.00195693	0.00024044	0.00221006	0.00254333	3.72289	5.62931
KAYAK	1	8	38.26	24.87	1	0	8.02462	1.27e-05	455.149	456.609	455.149	456.609	455.149	456.609	0.00195855	0.00023977	0.00221106	0.00254333	3.71213	5.61357
KAYAK	1	8	38.26	24.87	1	0	8.02412	1.28e-05	455.802	457.264	455.802	457.264	455.802	457.264	0.00195907	0.00023956	0.00221139	0.00254333	3.70881	5.60854
KAYAK	1	8	38.26	24.87	1	0	8.02437	1.28e-05	455.475	456.936	455.475	456.936	455.475	456.936	0.00195881	0.00023966	0.00221123	0.00254333	3.71047	5.61105
KAYAK	1	8	38.26	24.87	1	0	8.02462	1.27e-05	455.149	456.609	455.149	456.609	455.149	456.609	0.00195855	0.00023977	0.00221106	0.00254333	3.71213	5.61357
KAYAK	1	8	38.26	24.87	1	0	8.02488	1.27e-05	454.823	456.281	454.823	456.281	454.823	456.281	0.00195828	0.00023988	0.0022109	0.00254333	3.7138	5.61608
KAYAK	1	8	38.26	24.87	1	0	8.02538	1.27e-05	454.171	455.627	454.171	455.627	454.171	455.627	0.00195775	0.00024009	0.00221057	0.00254333	3.71712	5.62111
KAYAK	1	8	38.26	24.87	1	0	8.02589	1.27e-05	453.52	454.974	453.52	454.974	453.52	454.974	0.00195723	0.00024031	0.00221024	0.00254333	3.72045	5.62615
KAYAK	1	8	38.26	24.87	1	0	8.02563	1.27e-05	453.846	455.301	453.846	455.301	453.846	455.301	0.00195749	0.0002402	0.0022104	0.00254333	3.71879	5.62363
KAYAK	1	8	38.26	24.87	1	0	8.02563	1.27e-05	453.846	455.301	453.846	455.301	453.846	455.301	0.00195749	0.0002402	0.0022104	0.00254333	3.71879	5.62363
KAYAK	1	8	38.26	24.87	1	0	8.02538	1.27e-05	454.171	455.627	454.171	455.627	454.171	455.627	0.00195775	0.00024009	0.00221057	0.00254333	3.71712	5.62111
KAYAK	1	8	38.26	24.87	1	0	8.02437	1.28e-05	455.475	456.936	455.475	456.936	455.475	456.936	0.00195881	0.00023966	0.00221123	0.00254333	3.71047	5.61105
KAYAK	1	8	38.26	24.87	1	0	8.02563	1.27e-05	453.846	455.301	453.846	455.301	453.846	455.301	0.00195749	0.0002402	0.0022104	0.00254333	3.71879	5.62363
KAYAK	2	8	38.26	24.8	1	0	8.00861	1.34e-05	476.308	477.836	476.308	477.836	476.308	477.836	0.00197618	0.00023257	0.00222212	0.00254333	3.59965	5.44463
KAYAK	2	8	38.26	24.8	1	0	8.00886	1.34e-05	475.968	477.496	475.968	477.496	475.968	477.496	0.00197592	0.00023268	0.00222196	0.00254333	3.60127	5.44709
KAYAK	2	8	38.26	24.8	1	0	8.00937	1.33e-05	475.29	476.815	475.29	476.815	475.29	476.815	0.00197541	0.00023289	0.00222163	0.00254333	3.60453	5.45202
KAYAK	2	8	38.26	24.8	1	0	8.00962	1.33e-05	474.951	476.476	474.951	476.476	474.951	476.476	0.00197515	0.00023299	0.00222147	0.00254333	3.60616	5.45448
KAYAK	2	8	38.26	24.8	1	0	8.01063	1.33e-05	473.598	475.118	473.598	475.118	473.598	475.118	0.00197412	0.00023341	0.00222082	0.00254333	3.61268	5.46434
KAYAK	2	8	38.26	24.8	1	0	8.01114	1.33e-05	472.923	474.441	472.923	474.441	472.923	474.441	0.0019736	0.00023363	0.00222049	0.00254333	3.61594	5.46927
KAYAK	2	8	38.26	24.8	1	0	8.01265	1.32e-05	470.903	472.414	470.903	472.414	470.903	472.414	0.00197205	0.00023426	0.00221952	0.00254333	3.62574	5.48409
KAYAK	2	8	38.26	24.8	1	0	8.01291	1.32e-05	470.567	472.077	470.567	472.077	470.567	472.077	0.00197179	0.00023436	0.00221935	0.00254333	3.62737	5.48657
KAYAK	2	8	38.26	24.8	1	0	8.01417	1.32e-05	468.89	470.395	468.89	470.395	468.89	470.395	0.00197049	0.00023489	0.00221854	0.00254333	3.63555	5.49894
KAYAK	2	8	38.26	24.8	1	0	8.01392	1.32e-05	469.225	470.731	469.225	470.731	469.225	470.731	0.00197075	0.00023479	0.0022187	0.00254333	3.63392	5.49647
KAYAK	2	8	38.26	24.8	1	0	8.01392	1.32e-05	469.225	470.731	469.225	470.731	469.225	470.731	0.00197075	0.00023479	0.0022187	0.00254333	3.63392	5.49647
KAYAK	2	8	38.26	24.8	1	0	8.01367	1.32e-05	469.56	471.067	469.56	471.067	469.56	471.067	0.00197101	0.00023468	0.00221886	0.00254333	3.63228	5.49399
KAYAK	2	8	38.26	24.8	1	0	8.01417	1.32e-05	468.89	470.395	468.89	470.395	468.89	470.395	0.00197049	0.00023489	0.00221854	0.00254333	3.63555	5.49894
KAYAK	2	8	38.26	24.8	1	0	8.01417	1.32e-05	468.89	470.395	468.89	470.395	468.89	470.395	0.00197049	0.00023489	0.00221854	0.00254333	3.63555	5.49894
KAYAK	2	8	38.26	24.8	1	0	8.01443	1.31e-05	468.555	470.059	468.555	470.059	468.555	470.059	0.00197023	0.000235	0.00221837	0.00254333	3.63719	5.50142
KAYAK	2	8	38.26	24.8	1	0	8.01468	1.31e-05	468.221	469.723	468.221	469.723	468.221	469.723	0.00196997	0.0002351	0.00221821	0.00254333	3.63883	5.5039
KAYAK	2	8	38.26	24.8	1	0	8.01493	1.31e-05	467.886	469.388	467.886	469.388	467.886	469.388	0.00196971	0.00023521	0.00221805	0.00254333	3.64047	5.50638
KAYAK	2	8	38.26	24.8	1	0	8.01544	1.31e-05	467.218	468.718	467.218	468.718	467.218	468.718	0.00196919	0.00023542	0.00221772	0.00254333	3.64375	5.51134
KAYAK	2	8	38.26	24.8	1	0	8.01569	1.31e-05	466.885	468.383	466.885	468.383	466.885	468.383	0.00196893	0.00023553	0.00221756	0.00254333	3.64539	5.51382
KAYAK	2	8	38.26	24.8	1	0	8.01594	1.31e-05	466.551	468.049	466.551	468.049	466.551	468.049	0.00196867	0.00023563	0.00221739	0.00254333	3.64703	5.51631
KAYAK	2	8	38.26	24.8	1	0	8.01594	1.31e-05	466.551	468.049	466.551	468.049	466.551	468.049	0.00196867	0.00023563	0.00221739	0.00254333	3.64703	5.51631
KAYAK	2	8	38.26	24.8	1	0	8.01594	1.31e-05	466.551	468.049	466.551	468.049	466.551	468.049	0.00196867	0.00023563	0.00221739	0.00254333	3.64703	5.51631
KAYAK	2	8	38.26	24.8	1	0	8.01645	1.31e-05	465.885	467.38	465.885	467.38	465.885	467.38	0.00196815	0.00023585	0.00221707	0.00254333	3.65032	5.52127
KAYAK	2	8	38.26	24.8	1	0	8.01645	1.31e-05	465.885	467.38	465.885	467.38	465.885	467.38	0.00196815	0.00023585	0.00221707	0.00254333	3.65032	5.52127
KAYAK	2	8	38.26	24.8	1	0	8.01695	1.31e-05	465.22	466.713	465.22	466.713	465.22	466.713	0.00196763	0.00023606	0.00221674	0.00254333	3.6536	5.52624
KAYAK	2	8	38.26	24.8	1	0	8.01695	1.31e-05	465.22	466.713	465.22	466.713	465.22	466.713	0.00196763	0.00023606	0.00221674	0.00254333	3.6536	5.52624
KAYAK	2	8	38.26	24.8	1	0	8.01695	1.31e-05	465.22	466.713	465.22	466.713	465.22	466.713	0.00196763	0.00023606	0.00221674	0.00254333	3.6536	5.52624
KAYAK	2	8	38.26	24.8	1	0	8.01771	1.3e-05	464.223	465.713	464.223	465.713	464.223	465.713	0.00196685	0.00023638	0.00221625	0.00254333	3.65854	5.5337
KAYAK	2	8	38.26	24.8	1	0	8.01797	1.3e-05	463.891	465.38	463.891	465.38	463.891	465.38	0.00196658	0.00023648	0.00221608	0.00254333	3.66018	5.53619
KAYAK	2	8	38.26	24.8	1	0	8.01847	1.3e-05	463.228	464.715	463.228	464.715	463.228	464.715	0.00196606	0.0002367	0.00221575	0.00254333	3.66347	5.54117
KAYAK	2	8	38.26	24.8	1	0	8.01872	1.3e-05	462.897	464.383	462.897	464.383	462.897	464.383	0.0019658	0.0002368	0.00221559	0.00254333	3.66512	5.54366
KAYAK	2	8	38.26	24.8	1	0	8.01847	1.3e-05	463.228	464.715	463.228	464.715	463.228	464.715	0.00196606	0.0002367	0.00221575	0.00254333	3.66347	5.54117
KAYAK	2	8	38.26	24.8	1	0	8.01872	1.3e-05	462.897	464.383	462.897	464.383	462.897	464.383	0.0019658	0.0002368	0.00221559	0.00254333	3.66512	5.54366
KAYAK	2	8	38.26	24.8	1	0	8.01872	1.3e-05	462.897	464.383	462.897	464.383	462.897	464.383	0.0019658	0.0002368	0.00221559	0.00254333	3.66512	5.54366
KAYAK	2	8	38.26	24.8	1	0	8.01898	1.3e-05	462.566	464.051	462.566	464.051	462.566	464.051	0.00196554	0.00023691	0.00221543	0.00254333	3.66677	5.54616
KAYAK	2	8	38.26	24.8	1	0	8.01898	1.3e-05	462.566	464.051	462.566	464.051	462.566	464.051	0.00196554	0.00023691	0.00221543	0.00254333	3.66677	5.54616
KAYAK	2	8	38.26	24.8	1	0	8.01999	1.29e-05	461.244	462.725	461.244	462.725	461.244	462.725	0.00196449	0.00023734	0.00221477	0.00254333	3.67336	5.55613
KAYAK	2	8	38.26	24.8	1	0	8.02049	1.29e-05	460.585	462.063	460.585	462.063	460.585	462.063	0.00196397	0.00023755	0.00221444	0.00254333	3.67666	5.56112
KAYAK	2	8	38.26	24.8	1	0	8.02024	1.29e-05	460.914	462.394	460.914	462.394	460.914	462.394	0.00196423	0.00023744	0.00221461	0.00254333	3.67501	5.55863
KAYAK	2	8	38.26	24.8	1	0	8.02049	1.29e-05	460.585	462.063	460.585	462.063	460.585	462.063	0.00196397	0.00023755	0.00221444	0.00254333	3.67666	5.56112
KAYAK	2	8	38.26	24.8	1	0	8.01974	1.29e-05	461.575	463.056	461.575	463.056	461.575	463.056	0.00196476	0.00023723	0.00221493	0.00254333	3.67171	5.55364
KAYAK	2	8	38.26	24.8	1	0	8.01999	1.29e-05	461.244	462.725	461.244	462.725	461.244	462.725	0.00196449	0.00023734	0.00221477	0.00254333	3.67336	5.55613
KAYAK	2	8	38.26	24.8	1	0	8.01974	1.29e-05	461.575	463.056	461.575	463.056	461.575	463.056	0.00196476	0.00023723	0.00221493	0.00254333	3.67171	5.55364
KAYAK	2	8	38.26	24.8	1	0	8.01923	1.3e-05	462.235	463.719	462.235	463.719	462.235	463.719	0.00196528	0.00023702	0.00221526	0.00254333	3.66842	5.54865
KAYAK	2	8	38.26	24.8	1	0	8.01948	1.3e-05	461.905	463.387	461.905	463.387	461.905	463.387	0.00196502	0.00023712	0.0022151	0.00254333	3.67006	5.55114
KAYAK	2	8	38.26	24.8	1	0	8.01923	1.3e-05	462.235	463.719	462.235	463.719	462.235	463.719	0.00196528	0.00023702	0.00221526	0.00254333	3.66842	5.54865
KAYAK	2	8	38.26	24.8	1	0	8.01923	1.3e-05	462.235	463.719	462.235	463.719	462.235	463.719	0.00196528	0.00023702	0.00221526	0.00254333	3.66842	5.54865
KAYAK	2	8	38.26	24.8	1	0	8.01948	1.3e-05	461.905	463.387	461.905	463.387	461.905	463.387	0.00196502	0.00023712	0.0022151	0.00254333	3.67006	5.55114
KAYAK	2	8	38.26	24.8	1	0	8.01974	1.29e-05	461.575	463.056	461.575	463.056	461.575	463.056	0.00196476	0.00023723	0.00221493	0.00254333	3.67171	5.55364
KAYAK	2	8	38.26	24.8	1	0	8.01948	1.3e-05	461.905	463.387	461.905	463.387	461.905	463.387	0.00196502	0.00023712	0.0022151	0.00254333	3.67006	5.55114
KAYAK	2	8	38.26	24.8	1	0	8.01872	1.3e-05	462.897	464.383	462.897	464.383	462.897	464.383	0.0019658	0.0002368	0.00221559	0.00254333	3.66512	5.54366
KAYAK	2	8	38.26	24.8	1	0	8.01974	1.29e-05	461.575	463.056	461.575	463.056	461.575	463.056	0.00196476	0.00023723	0.00221493	0.00254333	3.67171	5.55364
KAYAK	2	8	38.26	24.8	1	0	8.01847	1.3e-05	463.228	464.715	463.228	464.715	463.228	464.715	0.00196606	0.0002367	0.00221575	0.00254333	3.66347	5.54117
KAYAK	2	8	38.26	24.8	1	0	8.01872	1.3e-05	462.897	464.383	462.897	464.383	462.897	464.383	0.0019658	0.0002368	0.00221559	0.00254333	3.66512	5.54366
KAYAK	2	8	38.26	24.8	1	0	8.01898	1.3e-05	462.566	464.051	462.566	464.051	462.566	464.051	0.00196554	0.00023691	0.00221543	0.00254333	3.66677	5.54616
KAYAK	2	8	38.26	24.8	1	0	8.01898	1.3e-05	462.566	464.051	462.566	464.051	462.566	464.051	0.00196554	0.00023691	0.00221543	0.00254333	3.66677	5.54616
KAYAK	2	8	38.26	24.8	1	0	8.01923	1.3e-05	462.235	463.719	462.235	463.719	462.235	463.719	0.00196528	0.00023702	0.00221526	0.00254333	3.66842	5.54865
KAYAK	2	8	38.26	24.8	1	0	8.01898	1.3e-05	462.566	464.051	462.566	464.051	462.566	464.051	0.00196554	0.00023691	0.00221543	0.00254333	3.66677	5.54616
KAYAK	2	8	38.26	24.8	1	0	8.01898	1.3e-05	462.566	464.051	462.566	464.051	462.566	464.051	0.00196554	0.00023691	0.00221543	0.00254333	3.66677	5.54616
KAYAK	2	8	38.26	24.8	1	0	8.01797	1.3e-05	463.891	465.38	463.891	465.38	463.891	465.38	0.00196658	0.00023648	0.00221608	0.00254333	3.66018	5.53619
KAYAK	2	8	38.26	24.8	1	0	8.01872	1.3e-05	462.897	464.383	462.897	464.383	462.897	464.383	0.0019658	0.0002368	0.00221559	0.00254333	3.66512	5.54366
KAYAK	2	8	38.26	24.8	1	0	8.01872	1.3e-05	462.897	464.383	462.897	464.383	462.897	464.383	0.0019658	0.0002368	0.00221559	0.00254333	3.66512	5.54366
KAYAK	2	8	38.26	24.8	1	0	8.01847	1.3e-05	463.228	464.715	463.228	464.715	463.228	464.715	0.00196606	0.0002367	0.00221575	0.00254333	3.66347	5.54117
KAYAK	2	8	38.26	24.8	1	0	8.01872	1.3e-05	462.897	464.383	462.897	464.383	462.897	464.383	0.0019658	0.0002368	0.00221559	0.00254333	3.66512	5.54366
KAYAK	2	8	38.26	24.8	1	0	8.01898	1.3e-05	462.566	464.051	462.566	464.051	462.566	464.051	0.00196554	0.00023691	0.00221543	0.00254333	3.66677	5.54616
KAYAK	2	8	38.26	24.8	1	0	8.01847	1.3e-05	463.228	464.715	463.228	464.715	463.228	464.715	0.00196606	0.0002367	0.00221575	0.00254333	3.66347	5.54117
KAYAK	2	8	38.26	24.8	1	0	8.01822	1.3e-05	463.56	465.047	463.56	465.047	463.56	465.047	0.00196632	0.00023659	0.00221592	0.00254333	3.66183	5.53868
KAYAK	2	8	38.26	24.8	1	0	8.01771	1.3e-05	464.223	465.713	464.223	465.713	464.223	465.713	0.00196685	0.00023638	0.00221625	0.00254333	3.65854	5.5337
KAYAK	2	8	38.26	24.8	1	0	8.01771	1.3e-05	464.223	465.713	464.223	465.713	464.223	465.713	0.00196685	0.00023638	0.00221625	0.00254333	3.65854	5.5337
KAYAK	2	8	38.26	24.8	1	0	8.01695	1.31e-05	465.22	466.713	465.22	466.713	465.22	466.713	0.00196763	0.00023606	0.00221674	0.00254333	3.6536	5.52624
KAYAK	2	8	38.26	24.8	1	0	8.0162	1.31e-05	466.218	467.714	466.218	467.714	466.218	467.714	0.00196841	0.00023574	0.00221723	0.00254333	3.64867	5.51879
KAYAK	2	8	38.26	24.8	1	0	8.0162	1.31e-05	466.218	467.714	466.218	467.714	466.218	467.714	0.00196841	0.00023574	0.00221723	0.00254333	3.64867	5.51879
KAYAK	2	8	38.26	24.77	1	0	8.01739	1.3e-05	464.683	466.175	464.683	466.175	464.683	466.175	0.00196766	0.00023604	0.00221675	0.00254333	3.65285	5.52561
KAYAK	2	8	38.26	24.77	1	0	8.01764	1.3e-05	464.351	465.842	464.351	465.842	464.351	465.842	0.0019674	0.00023615	0.00221659	0.00254333	3.65449	5.52809
KAYAK	2	8	38.26	24.77	1	0	8.01739	1.3e-05	464.683	466.175	464.683	466.175	464.683	466.175	0.00196766	0.00023604	0.00221675	0.00254333	3.65285	5.52561
KAYAK	2	8	38.26	24.77	1	0	8.01739	1.3e-05	464.683	466.175	464.683	466.175	464.683	466.175	0.00196766	0.00023604	0.00221675	0.00254333	3.65285	5.52561
KAYAK	2	8	38.26	24.77	1	0	8.01739	1.3e-05	464.683	466.175	464.683	466.175	464.683	466.175	0.00196766	0.00023604	0.00221675	0.00254333	3.65285	5.52561
KAYAK	2	8	38.26	24.77	1	0	8.01865	1.3e-05	463.025	464.511	463.025	464.511	463.025	464.511	0.00196636	0.00023657	0.00221593	0.00254333	3.66107	5.53804
KAYAK	2	8	38.26	24.77	1	0	8.01865	1.3e-05	463.025	464.511	463.025	464.511	463.025	464.511	0.00196636	0.00023657	0.00221593	0.00254333	3.66107	5.53804
KAYAK	2	8	38.26	24.77	1	0	8.01865	1.3e-05	463.025	464.511	463.025	464.511	463.025	464.511	0.00196636	0.00023657	0.00221593	0.00254333	3.66107	5.53804
KAYAK	2	8	38.26	24.77	1	0	8.0184	1.3e-05	463.356	464.844	463.356	464.844	463.356	464.844	0.00196662	0.00023646	0.00221609	0.00254333	3.65942	5.53556
KAYAK	2	8	38.26	24.77	1	0	8.01789	1.3e-05	464.019	465.509	464.019	465.509	464.019	465.509	0.00196714	0.00023625	0.00221642	0.00254333	3.65613	5.53058
KAYAK	2	8	38.26	24.77	1	0	8.01764	1.3e-05	464.351	465.842	464.351	465.842	464.351	465.842	0.0019674	0.00023615	0.00221659	0.00254333	3.65449	5.52809
KAYAK	2	8	38.26	24.77	1	0	8.01537	1.31e-05	467.347	468.847	467.347	468.847	467.347	468.847	0.00196975	0.00023519	0.00221806	0.00254333	3.63972	5.50575
KAYAK	2	8	38.26	24.77	1	0	8.01562	1.31e-05	467.013	468.512	467.013	468.512	467.013	468.512	0.00196949	0.0002353	0.00221789	0.00254333	3.64135	5.50822
KAYAK	2	8	38.26	24.77	1	0	8.01587	1.31e-05	466.679	468.178	466.679	468.178	466.679	468.178	0.00196923	0.0002354	0.00221773	0.00254333	3.64299	5.51071
KAYAK	2	8	38.26	24.77	1	0	8.01638	1.31e-05	466.013	467.509	466.013	467.509	466.013	467.509	0.0019687	0.00023561	0.0022174	0.00254333	3.64628	5.51567
KAYAK	2	8	38.26	24.8	1	0	8.01569	1.31e-05	466.885	468.383	466.885	468.383	466.885	468.383	0.00196893	0.00023553	0.00221756	0.00254333	3.64539	5.51382
KAYAK	2	8	38.26	24.8	1	0	8.01569	1.31e-05	466.885	468.383	466.885	468.383	466.885	468.383	0.00196893	0.00023553	0.00221756	0.00254333	3.64539	5.51382
KAYAK	2	8	38.26	24.8	1	0	8.01569	1.31e-05	466.885	468.383	466.885	468.383	466.885	468.383	0.00196893	0.00023553	0.00221756	0.00254333	3.64539	5.51382
KAYAK	2	8	38.26	24.8	1	0	8.01594	1.31e-05	466.551	468.049	466.551	468.049	466.551	468.049	0.00196867	0.00023563	0.00221739	0.00254333	3.64703	5.51631
KAYAK	2	8	38.26	24.8	1	0	8.0162	1.31e-05	466.218	467.714	466.218	467.714	466.218	467.714	0.00196841	0.00023574	0.00221723	0.00254333	3.64867	5.51879
KAYAK	2	8	38.26	24.8	1	0	8.0162	1.31e-05	466.218	467.714	466.218	467.714	466.218	467.714	0.00196841	0.00023574	0.00221723	0.00254333	3.64867	5.51879
KAYAK	2	8	38.26	24.8	1	0	8.0162	1.31e-05	466.218	467.714	466.218	467.714	466.218	467.714	0.00196841	0.00023574	0.00221723	0.00254333	3.64867	5.51879
KAYAK	2	8	38.26	24.8	1	0	8.01645	1.31e-05	465.885	467.38	465.885	467.38	465.885	467.38	0.00196815	0.00023585	0.00221707	0.00254333	3.65032	5.52127
KAYAK	2	8	38.26	24.8	1	0	8.01645	1.31e-05	465.885	467.38	465.885	467.38	465.885	467.38	0.00196815	0.00023585	0.00221707	0.00254333	3.65032	5.52127
KAYAK	2	8	38.26	24.8	1	0	8.0167	1.31e-05	465.552	467.046	465.552	467.046	465.552	467.046	0.00196789	0.00023595	0.0022169	0.00254333	3.65196	5.52376
KAYAK	2	8	38.26	24.8	1	0	8.0167	1.31e-05	465.552	467.046	465.552	467.046	465.552	467.046	0.00196789	0.00023595	0.0022169	0.00254333	3.65196	5.52376
KAYAK	2	8	38.26	24.8	1	0	8.01645	1.31e-05	465.885	467.38	465.885	467.38	465.885	467.38	0.00196815	0.00023585	0.00221707	0.00254333	3.65032	5.52127
KAYAK	2	8	38.26	24.8	1	0	8.0167	1.31e-05	465.552	467.046	465.552	467.046	465.552	467.046	0.00196789	0.00023595	0.0022169	0.00254333	3.65196	5.52376
KAYAK	2	8	38.26	24.8	1	0	8.0167	1.31e-05	465.552	467.046	465.552	467.046	465.552	467.046	0.00196789	0.00023595	0.0022169	0.00254333	3.65196	5.52376
KAYAK	2	8	38.26	24.8	1	0	8.01695	1.31e-05	465.22	466.713	465.22	466.713	465.22	466.713	0.00196763	0.00023606	0.00221674	0.00254333	3.6536	5.52624
KAYAK	2	8	38.26	24.8	1	0	8.01695	1.31e-05	465.22	466.713	465.22	466.713	465.22	466.713	0.00196763	0.00023606	0.00221674	0.00254333	3.6536	5.52624
KAYAK	2	8	38.26	24.8	1	0	8.01721	1.3e-05	464.887	466.379	464.887	466.379	464.887	466.379	0.00196737	0.00023617	0.00221657	0.00254333	3.65525	5.52873
KAYAK	2	8	38.26	24.8	1	0	8.01847	1.3e-05	463.228	464.715	463.228	464.715	463.228	464.715	0.00196606	0.0002367	0.00221575	0.00254333	3.66347	5.54117
KAYAK	2	8	38.26	24.8	1	0	8.01872	1.3e-05	462.897	464.383	462.897	464.383	462.897	464.383	0.0019658	0.0002368	0.00221559	0.00254333	3.66512	5.54366
KAYAK	2	8	38.26	24.8	1	0	8.01797	1.3e-05	463.891	465.38	463.891	465.38	463.891	465.38	0.00196658	0.00023648	0.00221608	0.00254333	3.66018	5.53619
KAYAK	2	8	38.26	24.8	1	0	8.01771	1.3e-05	464.223	465.713	464.223	465.713	464.223	465.713	0.00196685	0.00023638	0.00221625	0.00254333	3.65854	5.5337
KAYAK	2	8	38.26	24.8	1	0	8.01797	1.3e-05	463.891	465.38	463.891	465.38	463.891	465.38	0.00196658	0.00023648	0.00221608	0.00254333	3.66018	5.53619
KAYAK	2	8	38.26	24.8	1	0	8.01771	1.3e-05	464.223	465.713	464.223	465.713	464.223	465.713	0.00196685	0.00023638	0.00221625	0.00254333	3.65854	5.5337
KAYAK	2	8	38.26	24.8	1	0	8.01746	1.3e-05	464.555	466.046	464.555	466.046	464.555	466.046	0.00196711	0.00023627	0.00221641	0.00254333	3.65689	5.53122
KAYAK	2	8	38.26	24.8	1	0	8.01746	1.3e-05	464.555	466.046	464.555	466.046	464.555	466.046	0.00196711	0.00023627	0.00221641	0.00254333	3.65689	5.53122
KAYAK	2	8	38.26	24.8	1	0	8.01771	1.3e-05	464.223	465.713	464.223	465.713	464.223	465.713	0.00196685	0.00023638	0.00221625	0.00254333	3.65854	5.5337
KAYAK	2	8	38.26	24.8	1	0	8.01771	1.3e-05	464.223	465.713	464.223	465.713	464.223	465.713	0.00196685	0.00023638	0.00221625	0.00254333	3.65854	5.5337
KAYAK	2	8	38.26	24.8	1	0	8.01797	1.3e-05	463.891	465.38	463.891	465.38	463.891	465.38	0.00196658	0.00023648	0.00221608	0.00254333	3.66018	5.53619
KAYAK	2	8	38.26	24.8	1	0	8.01797	1.3e-05	463.891	465.38	463.891	465.38	463.891	465.38	0.00196658	0.00023648	0.00221608	0.00254333	3.66018	5.53619
KAYAK	2	8	38.26	24.8	1	0	8.01797	1.3e-05	463.891	465.38	463.891	465.38	463.891	465.38	0.00196658	0.00023648	0.00221608	0.00254333	3.66018	5.53619
KAYAK	2	8	38.26	24.8	1	0	8.01797	1.3e-05	463.891	465.38	463.891	465.38	463.891	465.38	0.00196658	0.00023648	0.00221608	0.00254333	3.66018	5.53619
KAYAK	2	8	38.26	24.8	1	0	8.01822	1.3e-05	463.56	465.047	463.56	465.047	463.56	465.047	0.00196632	0.00023659	0.00221592	0.00254333	3.66183	5.53868
KAYAK	2	8	38.26	24.8	1	0	8.01822	1.3e-05	463.56	465.047	463.56	465.047	463.56	465.047	0.00196632	0.00023659	0.00221592	0.00254333	3.66183	5.53868
KAYAK	2	8	38.26	24.8	1	0	8.01822	1.3e-05	463.56	465.047	463.56	465.047	463.56	465.047	0.00196632	0.00023659	0.00221592	0.00254333	3.66183	5.53868
KAYAK	2	8	38.26	24.8	1	0	8.01822	1.3e-05	463.56	465.047	463.56	465.047	463.56	465.047	0.00196632	0.00023659	0.00221592	0.00254333	3.66183	5.53868
KAYAK	2	8	38.26	24.8	1	0	8.01771	1.3e-05	464.223	465.713	464.223	465.713	464.223	465.713	0.00196685	0.00023638	0.00221625	0.00254333	3.65854	5.5337
KAYAK	2	8	38.26	24.8	1	0	8.01872	1.3e-05	462.897	464.383	462.897	464.383	462.897	464.383	0.0019658	0.0002368	0.00221559	0.00254333	3.66512	5.54366
KAYAK	2	8	38.26	24.8	1	0	8.01569	1.31e-05	466.885	468.383	466.885	468.383	466.885	468.383	0.00196893	0.00023553	0.00221756	0.00254333	3.64539	5.51382
KAYAK	2	8	38.26	24.8	1	0	8.01594	1.31e-05	466.551	468.049	466.551	468.049	466.551	468.049	0.00196867	0.00023563	0.00221739	0.00254333	3.64703	5.51631
KAYAK	2	8	38.26	24.8	1	0	8.0162	1.31e-05	466.218	467.714	466.218	467.714	466.218	467.714	0.00196841	0.00023574	0.00221723	0.00254333	3.64867	5.51879
KAYAK	2	8	38.26	24.8	1	0	8.01518	1.31e-05	467.552	469.053	467.552	469.053	467.552	469.053	0.00196945	0.00023532	0.00221788	0.00254333	3.64211	5.50886
KAYAK	2	8	38.26	24.8	1	0	8.01594	1.31e-05	466.551	468.049	466.551	468.049	466.551	468.049	0.00196867	0.00023563	0.00221739	0.00254333	3.64703	5.51631
KAYAK	2	8	38.26	24.8	1	0	8.01721	1.3e-05	464.887	466.379	464.887	466.379	464.887	466.379	0.00196737	0.00023617	0.00221657	0.00254333	3.65525	5.52873
KAYAK	2	8	38.26	24.8	1	0	8.01746	1.3e-05	464.555	466.046	464.555	466.046	464.555	466.046	0.00196711	0.00023627	0.00221641	0.00254333	3.65689	5.53122
KAYAK	2	8	38.26	24.8	1	0	8.01797	1.3e-05	463.891	465.38	463.891	465.38	463.891	465.38	0.00196658	0.00023648	0.00221608	0.00254333	3.66018	5.53619
KAYAK	2	8	38.26	24.8	1	0	8.01771	1.3e-05	464.223	465.713	464.223	465.713	464.223	465.713	0.00196685	0.00023638	0.00221625	0.00254333	3.65854	5.5337
KAYAK	2	8	38.26	24.8	1	0	8.01822	1.3e-05	463.56	465.047	463.56	465.047	463.56	465.047	0.00196632	0.00023659	0.00221592	0.00254333	3.66183	5.53868
KAYAK	2	8	38.26	24.8	1	0	8.01822	1.3e-05	463.56	465.047	463.56	465.047	463.56	465.047	0.00196632	0.00023659	0.00221592	0.00254333	3.66183	5.53868
KAYAK	2	8	38.26	24.8	1	0	8.01797	1.3e-05	463.891	465.38	463.891	465.38	463.891	465.38	0.00196658	0.00023648	0.00221608	0.00254333	3.66018	5.53619
KAYAK	2	8	38.26	24.8	1	0	8.01797	1.3e-05	463.891	465.38	463.891	465.38	463.891	465.38	0.00196658	0.00023648	0.00221608	0.00254333	3.66018	5.53619
KAYAK	2	8	38.26	24.8	1	0	8.01822	1.3e-05	463.56	465.047	463.56	465.047	463.56	465.047	0.00196632	0.00023659	0.00221592	0.00254333	3.66183	5.53868
KAYAK	2	8	38.26	24.8	1	0	8.01797	1.3e-05	463.891	465.38	463.891	465.38	463.891	465.38	0.00196658	0.00023648	0.00221608	0.00254333	3.66018	5.53619
KAYAK	2	8	38.26	24.8	1	0	8.01746	1.3e-05	464.555	466.046	464.555	466.046	464.555	466.046	0.00196711	0.00023627	0.00221641	0.00254333	3.65689	5.53122
KAYAK	2	8	38.26	24.8	1	0	8.01746	1.3e-05	464.555	466.046	464.555	466.046	464.555	466.046	0.00196711	0.00023627	0.00221641	0.00254333	3.65689	5.53122
KAYAK	2	8	38.26	24.8	1	0	8.01797	1.3e-05	463.891	465.38	463.891	465.38	463.891	465.38	0.00196658	0.00023648	0.00221608	0.00254333	3.66018	5.53619
KAYAK	2	8	38.26	24.8	1	0	8.01797	1.3e-05	463.891	465.38	463.891	465.38	463.891	465.38	0.00196658	0.00023648	0.00221608	0.00254333	3.66018	5.53619
KAYAK	2	8	38.26	24.8	1	0	8.01822	1.3e-05	463.56	465.047	463.56	465.047	463.56	465.047	0.00196632	0.00023659	0.00221592	0.00254333	3.66183	5.53868
KAYAK	2	8	38.26	24.8	1	0	8.01872	1.3e-05	462.897	464.383	462.897	464.383	462.897	464.383	0.0019658	0.0002368	0.00221559	0.00254333	3.66512	5.54366
KAYAK	2	8	38.26	24.8	1	0	8.01898	1.3e-05	462.566	464.051	462.566	464.051	462.566	464.051	0.00196554	0.00023691	0.00221543	0.00254333	3.66677	5.54616
KAYAK	2	8	38.26	24.8	1	0	8.01847	1.3e-05	463.228	464.715	463.228	464.715	463.228	464.715	0.00196606	0.0002367	0.00221575	0.00254333	3.66347	5.54117
KAYAK	2	8	38.26	24.8	1	0	8.01872	1.3e-05	462.897	464.383	462.897	464.383	462.897	464.383	0.0019658	0.0002368	0.00221559	0.00254333	3.66512	5.54366
KAYAK	2	8	38.26	24.8	1	0	8.01847	1.3e-05	463.228	464.715	463.228	464.715	463.228	464.715	0.00196606	0.0002367	0.00221575	0.00254333	3.66347	5.54117
KAYAK	2	8	38.26	24.8	1	0	8.01847	1.3e-05	463.228	464.715	463.228	464.715	463.228	464.715	0.00196606	0.0002367	0.00221575	0.00254333	3.66347	5.54117
KAYAK	2	8	38.26	24.8	1	0	8.01872	1.3e-05	462.897	464.383	462.897	464.383	462.897	464.383	0.0019658	0.0002368	0.00221559	0.00254333	3.66512	5.54366
KAYAK	2	8	38.26	24.8	1	0	8.01847	1.3e-05	463.228	464.715	463.228	464.715	463.228	464.715	0.00196606	0.0002367	0.00221575	0.00254333	3.66347	5.54117
KAYAK	2	8	38.26	24.8	1	0	8.01822	1.3e-05	463.56	465.047	463.56	465.047	463.56	465.047	0.00196632	0.00023659	0.00221592	0.00254333	3.66183	5.53868
KAYAK	2	8	38.26	24.8	1	0	8.01872	1.3e-05	462.897	464.383	462.897	464.383	462.897	464.383	0.0019658	0.0002368	0.00221559	0.00254333	3.66512	5.54366
KAYAK	2	8	38.26	24.8	1	0	8.01872	1.3e-05	462.897	464.383	462.897	464.383	462.897	464.383	0.0019658	0.0002368	0.00221559	0.00254333	3.66512	5.54366
KAYAK	2	8	38.26	24.8	1	0	8.01822	1.3e-05	463.56	465.047	463.56	465.047	463.56	465.047	0.00196632	0.00023659	0.00221592	0.00254333	3.66183	5.53868
KAYAK	2	8	38.26	24.8	1	0	8.01847	1.3e-05	463.228	464.715	463.228	464.715	463.228	464.715	0.00196606	0.0002367	0.00221575	0.00254333	3.66347	5.54117
KAYAK	2	8	38.26	24.8	1	0	8.01771	1.3e-05	464.223	465.713	464.223	465.713	464.223	465.713	0.00196685	0.00023638	0.00221625	0.00254333	3.65854	5.5337
KAYAK	2	8	38.26	24.77	1	0	8.01815	1.3e-05	463.687	465.176	463.687	465.176	463.687	465.176	0.00196688	0.00023636	0.00221626	0.00254333	3.65778	5.53307
KAYAK	2	8	38.26	24.77	1	0	8.01714	1.31e-05	465.015	466.508	465.015	466.508	465.015	466.508	0.00196792	0.00023593	0.00221691	0.00254333	3.6512	5.52312
KAYAK	2	8	38.26	24.77	1	0	8.01739	1.3e-05	464.683	466.175	464.683	466.175	464.683	466.175	0.00196766	0.00023604	0.00221675	0.00254333	3.65285	5.52561
KAYAK	2	8	38.26	24.77	1	0	8.01764	1.3e-05	464.351	465.842	464.351	465.842	464.351	465.842	0.0019674	0.00023615	0.00221659	0.00254333	3.65449	5.52809
KAYAK	2	8	38.26	24.77	1	0	8.01764	1.3e-05	464.351	465.842	464.351	465.842	464.351	465.842	0.0019674	0.00023615	0.00221659	0.00254333	3.65449	5.52809
KAYAK	2	8	38.26	24.77	1	0	8.01789	1.3e-05	464.019	465.509	464.019	465.509	464.019	465.509	0.00196714	0.00023625	0.00221642	0.00254333	3.65613	5.53058
KAYAK	2	8	38.26	24.77	1	0	8.01891	1.3e-05	462.694	464.179	462.694	464.179	462.694	464.179	0.0019661	0.00023668	0.00221577	0.00254333	3.66271	5.54053
KAYAK	2	8	38.26	24.77	1	0	8.01891	1.3e-05	462.694	464.179	462.694	464.179	462.694	464.179	0.0019661	0.00023668	0.00221577	0.00254333	3.66271	5.54053
KAYAK	2	8	38.26	24.77	1	0	8.02068	1.29e-05	460.383	461.861	460.383	461.861	460.383	461.861	0.00196427	0.00023742	0.00221462	0.00254333	3.67425	5.55799
KAYAK	2	8	38.26	24.77	1	0	8.01764	1.3e-05	464.351	465.842	464.351	465.842	464.351	465.842	0.0019674	0.00023615	0.00221659	0.00254333	3.65449	5.52809
KAYAK	2	8	38.26	24.77	1	0	8.01638	1.31e-05	466.013	467.509	466.013	467.509	466.013	467.509	0.0019687	0.00023561	0.0022174	0.00254333	3.64628	5.51567
KAYAK	2	8	38.26	24.77	1	0	8.01663	1.31e-05	465.68	467.175	465.68	467.175	465.68	467.175	0.00196844	0.00023572	0.00221724	0.00254333	3.64792	5.51815
KAYAK	2	8	38.26	24.77	1	0	8.0136	1.32e-05	469.688	471.196	469.688	471.196	469.688	471.196	0.00197156	0.00023445	0.0022192	0.00254333	3.62825	5.48841
KAYAK	2	8	38.26	24.77	1	0	8.01435	1.32e-05	468.683	470.188	468.683	470.188	468.683	470.188	0.00197078	0.00023477	0.00221871	0.00254333	3.63316	5.49583
KAYAK	2	8	38.26	24.77	1	0	8.0141	1.32e-05	469.018	470.524	469.018	470.524	469.018	470.524	0.00197104	0.00023466	0.00221887	0.00254333	3.63153	5.49336
KAYAK	2	8	38.26	24.75	1	0	8.01498	1.31e-05	467.877	469.38	467.877	469.38	467.877	469.38	0.00197046	0.0002349	0.0022185	0.00254333	3.63484	5.49871
KAYAK	2	8	38.26	24.75	1	0	8.01448	1.32e-05	468.546	470.05	468.546	470.05	468.546	470.05	0.00197098	0.00023468	0.00221883	0.00254333	3.63157	5.49376
KAYAK	2	8	38.26	24.75	1	0	8.01397	1.32e-05	469.215	470.722	469.215	470.722	469.215	470.722	0.0019715	0.00023447	0.00221915	0.00254333	3.6283	5.48881
KAYAK	2	8	38.26	24.75	1	0	8.01397	1.32e-05	469.215	470.722	469.215	470.722	469.215	470.722	0.0019715	0.00023447	0.00221915	0.00254333	3.6283	5.48881
KAYAK	2	8	38.26	24.75	1	0	8.01422	1.32e-05	468.88	470.386	468.88	470.386	468.88	470.386	0.00197124	0.00023458	0.00221899	0.00254333	3.62993	5.49129
KAYAK	2	8	38.26	24.75	1	0	8.01372	1.32e-05	469.55	471.058	469.55	471.058	469.55	471.058	0.00197176	0.00023437	0.00221932	0.00254333	3.62666	5.48634
KAYAK	2	8	38.26	24.75	1	0	8.01068	1.33e-05	473.587	475.108	473.587	475.108	473.587	475.108	0.00197486	0.0002331	0.00222127	0.00254333	3.60708	5.45671
KAYAK	2	8	38.26	24.75	1	0	8.01093	1.33e-05	473.25	474.77	473.25	474.77	473.25	474.77	0.00197461	0.00023321	0.00222111	0.00254333	3.60871	5.45918
KAYAK	2	8	38.26	24.75	1	0	8.00916	1.34e-05	475.618	477.145	475.618	477.145	475.618	477.145	0.00197641	0.00023247	0.00222224	0.00254333	3.59732	5.44195
KAYAK	2	8	38.26	24.75	1	0	8.00942	1.34e-05	475.279	476.805	475.279	476.805	475.279	476.805	0.00197615	0.00023258	0.00222208	0.00254333	3.59894	5.4444
KAYAK	2	8	38.26	24.75	1	0	8.01523	1.31e-05	467.543	469.044	467.543	469.044	467.543	469.044	0.0019702	0.000235	0.00221834	0.00254333	3.63648	5.50119
KAYAK	2	8	38.26	24.75	1	0	8.017	1.31e-05	465.211	466.705	465.211	466.705	465.211	466.705	0.00196838	0.00023574	0.00221719	0.00254333	3.64796	5.51856
KAYAK	2	8	38.26	24.75	1	0	8.01802	1.3e-05	463.883	465.372	463.883	465.372	463.883	465.372	0.00196734	0.00023617	0.00221654	0.00254333	3.65453	5.5285
KAYAK	2	8	38.26	24.75	1	0	8.01751	1.3e-05	464.546	466.038	464.546	466.038	464.546	466.038	0.00196786	0.00023596	0.00221687	0.00254333	3.65125	5.52353
KAYAK	2	8	38.26	24.75	1	0	8.0165	1.31e-05	465.876	467.372	465.876	467.372	465.876	467.372	0.0019689	0.00023553	0.00221752	0.00254333	3.64468	5.51359
KAYAK	2	8	38.26	24.75	1	0	8.01625	1.31e-05	466.209	467.706	466.209	467.706	466.209	467.706	0.00196916	0.00023543	0.00221768	0.00254333	3.64304	5.51111
KAYAK	2	8	38.26	24.75	1	0	8.01599	1.31e-05	466.542	468.04	466.542	468.04	466.542	468.04	0.00196942	0.00023532	0.00221785	0.00254333	3.6414	5.50863
KAYAK	2	8	38.26	24.75	1	0	8.01549	1.31e-05	467.209	468.71	467.209	468.71	467.209	468.71	0.00196994	0.00023511	0.00221817	0.00254333	3.63812	5.50367
KAYAK	2	8	38.26	24.75	1	0	8.01599	1.31e-05	466.542	468.04	466.542	468.04	466.542	468.04	0.00196942	0.00023532	0.00221785	0.00254333	3.6414	5.50863
KAYAK	2	8	38.26	24.75	1	0	8.01675	1.31e-05	465.543	467.038	465.543	467.038	465.543	467.038	0.00196864	0.00023564	0.00221736	0.00254333	3.64632	5.51607
KAYAK	2	8	38.26	24.75	1	0	8.0165	1.31e-05	465.876	467.372	465.876	467.372	465.876	467.372	0.0019689	0.00023553	0.00221752	0.00254333	3.64468	5.51359
KAYAK	2	8	38.26	24.75	1	0	8.01776	1.3e-05	464.215	465.705	464.215	465.705	464.215	465.705	0.0019676	0.00023606	0.0022167	0.00254333	3.65289	5.52601
KAYAK	2	8	38.26	24.75	1	0	8.01852	1.3e-05	463.22	464.708	463.22	464.708	463.22	464.708	0.00196682	0.00023638	0.00221621	0.00254333	3.65782	5.53347
KAYAK	2	8	38.26	24.75	1	0	8.02206	1.29e-05	458.604	460.077	458.604	460.077	458.604	460.077	0.00196316	0.00023787	0.00221391	0.00254333	3.6809	5.56838
KAYAK	2	8	38.26	24.75	1	0	8.02054	1.29e-05	460.577	462.056	460.577	462.056	460.577	462.056	0.00196473	0.00023723	0.0022149	0.00254333	3.671	5.5534
KAYAK	2	8	38.26	24.75	1	0	8.01877	1.3e-05	462.889	464.375	462.889	464.375	462.889	464.375	0.00196656	0.00023649	0.00221605	0.00254333	3.65947	5.53596
KAYAK	2	8	38.26	24.75	1	0	8.01877	1.3e-05	462.889	464.375	462.889	464.375	462.889	464.375	0.00196656	0.00023649	0.00221605	0.00254333	3.65947	5.53596
KAYAK	2	8	38.26	24.75	1	0	8.01953	1.3e-05	461.897	463.38	461.897	463.38	461.897	463.38	0.00196577	0.00023681	0.00221555	0.00254333	3.6644	5.54343
KAYAK	2	8	38.26	24.75	1	0	8.01877	1.3e-05	462.889	464.375	462.889	464.375	462.889	464.375	0.00196656	0.00023649	0.00221605	0.00254333	3.65947	5.53596
KAYAK	2	8	38.26	24.75	1	0	8.02029	1.29e-05	460.907	462.387	460.907	462.387	460.907	462.387	0.00196499	0.00023713	0.00221506	0.00254333	3.66935	5.55091
KAYAK	2	8	38.26	24.75	1	0	8.02029	1.29e-05	460.907	462.387	460.907	462.387	460.907	462.387	0.00196499	0.00023713	0.00221506	0.00254333	3.66935	5.55091
KAYAK	2	8	38.26	24.75	1	0	8.01979	1.3e-05	461.567	463.049	461.567	463.049	461.567	463.049	0.00196551	0.00023691	0.00221539	0.00254333	3.66605	5.54592
KAYAK	2	8	38.26	24.75	1	0	8.02105	1.29e-05	459.919	461.396	459.919	461.396	459.919	461.396	0.0019642	0.00023744	0.00221457	0.00254333	3.67429	5.55839
KAYAK	2	8	38.26	24.75	1	0	8.02105	1.29e-05	459.919	461.396	459.919	461.396	459.919	461.396	0.0019642	0.00023744	0.00221457	0.00254333	3.67429	5.55839
KAYAK	2	8	38.26	24.75	1	0	8.02156	1.29e-05	459.261	460.736	459.261	460.736	459.261	460.736	0.00196368	0.00023766	0.00221424	0.00254333	3.6776	5.56339
KAYAK	2	8	38.26	24.75	1	0	8.02231	1.29e-05	458.276	459.747	458.276	459.747	458.276	459.747	0.0019629	0.00023798	0.00221375	0.00254333	3.68255	5.57088
KAYAK	2	8	38.26	24.75	1	0	8.02206	1.29e-05	458.604	460.077	458.604	460.077	458.604	460.077	0.00196316	0.00023787	0.00221391	0.00254333	3.6809	5.56838
KAYAK	2	8	38.26	24.75	1	0	8.02181	1.29e-05	458.932	460.406	458.932	460.406	458.932	460.406	0.00196342	0.00023776	0.00221408	0.00254333	3.67925	5.56588
KAYAK	2	8	38.26	24.75	1	0	8.02206	1.29e-05	458.604	460.077	458.604	460.077	458.604	460.077	0.00196316	0.00023787	0.00221391	0.00254333	3.6809	5.56838
KAYAK	2	8	38.26	24.75	1	0	8.02181	1.29e-05	458.932	460.406	458.932	460.406	458.932	460.406	0.00196342	0.00023776	0.00221408	0.00254333	3.67925	5.56588
KAYAK	2	8	38.26	24.75	1	0	8.02206	1.29e-05	458.604	460.077	458.604	460.077	458.604	460.077	0.00196316	0.00023787	0.00221391	0.00254333	3.6809	5.56838
KAYAK	2	8	38.26	24.75	1	0	8.02231	1.29e-05	458.276	459.747	458.276	459.747	458.276	459.747	0.0019629	0.00023798	0.00221375	0.00254333	3.68255	5.57088
KAYAK	2	8	38.26	24.75	1	0	8.02231	1.29e-05	458.276	459.747	458.276	459.747	458.276	459.747	0.0019629	0.00023798	0.00221375	0.00254333	3.68255	5.57088
KAYAK	2	8	38.26	24.75	1	0	8.02206	1.29e-05	458.604	460.077	458.604	460.077	458.604	460.077	0.00196316	0.00023787	0.00221391	0.00254333	3.6809	5.56838
KAYAK	2	8	38.26	24.75	1	0	8.02181	1.29e-05	458.932	460.406	458.932	460.406	458.932	460.406	0.00196342	0.00023776	0.00221408	0.00254333	3.67925	5.56588
KAYAK	2	8	38.26	24.75	1	0	8.02206	1.29e-05	458.604	460.077	458.604	460.077	458.604	460.077	0.00196316	0.00023787	0.00221391	0.00254333	3.6809	5.56838
KAYAK	2	8	38.26	24.75	1	0	8.02231	1.29e-05	458.276	459.747	458.276	459.747	458.276	459.747	0.0019629	0.00023798	0.00221375	0.00254333	3.68255	5.57088
KAYAK	2	8	38.26	24.75	1	0	8.02231	1.29e-05	458.276	459.747	458.276	459.747	458.276	459.747	0.0019629	0.00023798	0.00221375	0.00254333	3.68255	5.57088
KAYAK	2	8	38.26	24.75	1	0	8.02257	1.29e-05	457.948	459.418	457.948	459.418	457.948	459.418	0.00196263	0.00023809	0.00221358	0.00254333	3.6842	5.57338
KAYAK	2	8	38.26	24.75	1	0	8.02231	1.29e-05	458.276	459.747	458.276	459.747	458.276	459.747	0.0019629	0.00023798	0.00221375	0.00254333	3.68255	5.57088
KAYAK	2	8	38.26	24.75	1	0	8.02257	1.29e-05	457.948	459.418	457.948	459.418	457.948	459.418	0.00196263	0.00023809	0.00221358	0.00254333	3.6842	5.57338
KAYAK	2	8	38.26	24.75	1	0	8.02206	1.29e-05	458.604	460.077	458.604	460.077	458.604	460.077	0.00196316	0.00023787	0.00221391	0.00254333	3.6809	5.56838
KAYAK	2	8	38.26	24.75	1	0	8.02206	1.29e-05	458.604	460.077	458.604	460.077	458.604	460.077	0.00196316	0.00023787	0.00221391	0.00254333	3.6809	5.56838
KAYAK	2	8	38.26	24.75	1	0	8.02206	1.29e-05	458.604	460.077	458.604	460.077	458.604	460.077	0.00196316	0.00023787	0.00221391	0.00254333	3.6809	5.56838
KAYAK	2	8	38.26	24.75	1	0	8.02231	1.29e-05	458.276	459.747	458.276	459.747	458.276	459.747	0.0019629	0.00023798	0.00221375	0.00254333	3.68255	5.57088
KAYAK	2	8	38.26	24.75	1	0	8.02231	1.29e-05	458.276	459.747	458.276	459.747	458.276	459.747	0.0019629	0.00023798	0.00221375	0.00254333	3.68255	5.57088
KAYAK	2	8	38.26	24.75	1	0	8.02257	1.29e-05	457.948	459.418	457.948	459.418	457.948	459.418	0.00196263	0.00023809	0.00221358	0.00254333	3.6842	5.57338
KAYAK	2	8	38.26	24.75	1	0	8.02257	1.29e-05	457.948	459.418	457.948	459.418	457.948	459.418	0.00196263	0.00023809	0.00221358	0.00254333	3.6842	5.57338
KAYAK	2	8	38.26	24.75	1	0	8.02282	1.29e-05	457.62	459.09	457.62	459.09	457.62	459.09	0.00196237	0.00023819	0.00221342	0.00254333	3.68586	5.57588
KAYAK	2	8	38.26	24.75	1	0	8.02282	1.29e-05	457.62	459.09	457.62	459.09	457.62	459.09	0.00196237	0.00023819	0.00221342	0.00254333	3.68586	5.57588
KAYAK	2	8	38.26	24.75	1	0	8.02307	1.28e-05	457.293	458.761	457.293	458.761	457.293	458.761	0.00196211	0.0002383	0.00221325	0.00254333	3.68751	5.57839
KAYAK	2	8	38.26	24.75	1	0	8.02282	1.29e-05	457.62	459.09	457.62	459.09	457.62	459.09	0.00196237	0.00023819	0.00221342	0.00254333	3.68586	5.57588
KAYAK	2	8	38.26	24.75	1	0	8.02307	1.28e-05	457.293	458.761	457.293	458.761	457.293	458.761	0.00196211	0.0002383	0.00221325	0.00254333	3.68751	5.57839
KAYAK	2	8	38.26	24.75	1	0	8.02257	1.29e-05	457.948	459.418	457.948	459.418	457.948	459.418	0.00196263	0.00023809	0.00221358	0.00254333	3.6842	5.57338
KAYAK	2	8	38.26	24.75	1	0	8.02307	1.28e-05	457.293	458.761	457.293	458.761	457.293	458.761	0.00196211	0.0002383	0.00221325	0.00254333	3.68751	5.57839
KAYAK	2	8	38.26	24.75	1	0	8.02307	1.28e-05	457.293	458.761	457.293	458.761	457.293	458.761	0.00196211	0.0002383	0.00221325	0.00254333	3.68751	5.57839
KAYAK	2	8	38.26	24.75	1	0	8.02257	1.29e-05	457.948	459.418	457.948	459.418	457.948	459.418	0.00196263	0.00023809	0.00221358	0.00254333	3.6842	5.57338
KAYAK	2	8	38.26	24.75	1	0	8.02257	1.29e-05	457.948	459.418	457.948	459.418	457.948	459.418	0.00196263	0.00023809	0.00221358	0.00254333	3.6842	5.57338
KAYAK	2	8	38.26	24.75	1	0	8.02333	1.28e-05	456.965	458.433	456.965	458.433	456.965	458.433	0.00196185	0.00023841	0.00221309	0.00254333	3.68917	5.58089
KAYAK	2	8	38.26	24.75	1	0	8.02333	1.28e-05	456.965	458.433	456.965	458.433	456.965	458.433	0.00196185	0.00023841	0.00221309	0.00254333	3.68917	5.58089
KAYAK	2	8	38.26	24.75	1	0	8.02307	1.28e-05	457.293	458.761	457.293	458.761	457.293	458.761	0.00196211	0.0002383	0.00221325	0.00254333	3.68751	5.57839
KAYAK	2	8	38.26	24.75	1	0	8.02358	1.28e-05	456.638	458.104	456.638	458.104	456.638	458.104	0.00196158	0.00023851	0.00221292	0.00254333	3.69082	5.58339
KAYAK	2	8	38.26	24.75	1	0	8.02409	1.28e-05	455.984	457.449	455.984	457.449	455.984	457.449	0.00196106	0.00023873	0.00221259	0.00254333	3.69413	5.5884
KAYAK	2	8	38.26	24.75	1	0	8.02383	1.28e-05	456.311	457.777	456.311	457.777	456.311	457.777	0.00196132	0.00023862	0.00221276	0.00254333	3.69248	5.5859
KAYAK	2	8	38.26	24.75	1	0	8.02409	1.28e-05	455.984	457.449	455.984	457.449	455.984	457.449	0.00196106	0.00023873	0.00221259	0.00254333	3.69413	5.5884
KAYAK	2	8	38.26	24.75	1	0	8.02586	1.27e-05	453.703	455.16	453.703	455.16	453.703	455.16	0.00195922	0.00023948	0.00221144	0.00254333	3.70574	5.60596
KAYAK	2	8	38.26	24.77	1	0	8.0227	1.29e-05	457.754	459.224	457.754	459.224	457.754	459.224	0.00196217	0.00023828	0.0022133	0.00254333	3.68747	5.57798
KAYAK	2	8	38.26	24.75	1	0	8.02282	1.29e-05	457.62	459.09	457.62	459.09	457.62	459.09	0.00196237	0.00023819	0.00221342	0.00254333	3.68586	5.57588
KAYAK	2	8	38.26	24.75	1	0	8.02383	1.28e-05	456.311	457.777	456.311	457.777	456.311	457.777	0.00196132	0.00023862	0.00221276	0.00254333	3.69248	5.5859
KAYAK	2	8	38.26	24.75	1	0	8.02257	1.29e-05	457.948	459.418	457.948	459.418	457.948	459.418	0.00196263	0.00023809	0.00221358	0.00254333	3.6842	5.57338
KAYAK	2	8	38.26	24.75	1	0	8.02181	1.29e-05	458.932	460.406	458.932	460.406	458.932	460.406	0.00196342	0.00023776	0.00221408	0.00254333	3.67925	5.56588
KAYAK	2	8	38.26	24.75	1	0	8.02409	1.28e-05	455.984	457.449	455.984	457.449	455.984	457.449	0.00196106	0.00023873	0.00221259	0.00254333	3.69413	5.5884
KAYAK	2	8	38.26	24.75	1	0	8.02434	1.28e-05	455.658	457.121	455.658	457.121	455.658	457.121	0.0019608	0.00023883	0.00221243	0.00254333	3.69579	5.59091
KAYAK	2	8	38.26	24.75	1	0	8.02307	1.28e-05	457.293	458.761	457.293	458.761	457.293	458.761	0.00196211	0.0002383	0.00221325	0.00254333	3.68751	5.57839
KAYAK	2	8	38.26	24.75	1	0	8.02383	1.28e-05	456.311	457.777	456.311	457.777	456.311	457.777	0.00196132	0.00023862	0.00221276	0.00254333	3.69248	5.5859
KAYAK	2	8	38.26	24.75	1	0	8.02434	1.28e-05	455.658	457.121	455.658	457.121	455.658	457.121	0.0019608	0.00023883	0.00221243	0.00254333	3.69579	5.59091
KAYAK	2	8	38.26	24.75	1	0	8.02358	1.28e-05	456.638	458.104	456.638	458.104	456.638	458.104	0.00196158	0.00023851	0.00221292	0.00254333	3.69082	5.58339
KAYAK	2	8	38.26	24.75	1	0	8.02333	1.28e-05	456.965	458.433	456.965	458.433	456.965	458.433	0.00196185	0.00023841	0.00221309	0.00254333	3.68917	5.58089
KAYAK	2	8	38.26	24.75	1	0	8.02333	1.28e-05	456.965	458.433	456.965	458.433	456.965	458.433	0.00196185	0.00023841	0.00221309	0.00254333	3.68917	5.58089
KAYAK	2	8	38.26	24.75	1	0	8.02231	1.29e-05	458.276	459.747	458.276	459.747	458.276	459.747	0.0019629	0.00023798	0.00221375	0.00254333	3.68255	5.57088
KAYAK	2	8	38.26	24.75	1	0	8.02231	1.29e-05	458.276	459.747	458.276	459.747	458.276	459.747	0.0019629	0.00023798	0.00221375	0.00254333	3.68255	5.57088
KAYAK	2	8	38.26	24.75	1	0	8.02257	1.29e-05	457.948	459.418	457.948	459.418	457.948	459.418	0.00196263	0.00023809	0.00221358	0.00254333	3.6842	5.57338
KAYAK	2	8	38.26	24.75	1	0	8.02282	1.29e-05	457.62	459.09	457.62	459.09	457.62	459.09	0.00196237	0.00023819	0.00221342	0.00254333	3.68586	5.57588
KAYAK	2	8	38.26	24.75	1	0	8.02307	1.28e-05	457.293	458.761	457.293	458.761	457.293	458.761	0.00196211	0.0002383	0.00221325	0.00254333	3.68751	5.57839
KAYAK	2	8	38.26	24.75	1	0	8.02409	1.28e-05	455.984	457.449	455.984	457.449	455.984	457.449	0.00196106	0.00023873	0.00221259	0.00254333	3.69413	5.5884
KAYAK	2	8	38.26	24.75	1	0	8.02434	1.28e-05	455.658	457.121	455.658	457.121	455.658	457.121	0.0019608	0.00023883	0.00221243	0.00254333	3.69579	5.59091
KAYAK	2	8	38.26	24.75	1	0	8.0251	1.28e-05	454.68	456.14	454.68	456.14	454.68	456.14	0.00196001	0.00023916	0.00221193	0.00254333	3.70076	5.59843
KAYAK	2	8	38.26	24.75	1	0	8.02484	1.28e-05	455.006	456.467	455.006	456.467	455.006	456.467	0.00196027	0.00023905	0.0022121	0.00254333	3.6991	5.59592
KAYAK	2	8	38.26	24.75	1	0	8.02484	1.28e-05	455.006	456.467	455.006	456.467	455.006	456.467	0.00196027	0.00023905	0.0022121	0.00254333	3.6991	5.59592
KAYAK	2	8	38.26	24.75	1	0	8.02459	1.28e-05	455.332	456.794	455.332	456.794	455.332	456.794	0.00196053	0.00023894	0.00221226	0.00254333	3.69745	5.59341
KAYAK	2	8	38.26	24.75	1	0	8.02434	1.28e-05	455.658	457.121	455.658	457.121	455.658	457.121	0.0019608	0.00023883	0.00221243	0.00254333	3.69579	5.59091
KAYAK	2	8	38.26	24.75	1	0	8.02459	1.28e-05	455.332	456.794	455.332	456.794	455.332	456.794	0.00196053	0.00023894	0.00221226	0.00254333	3.69745	5.59341
KAYAK	2	8	38.26	24.75	1	0	8.02459	1.28e-05	455.332	456.794	455.332	456.794	455.332	456.794	0.00196053	0.00023894	0.00221226	0.00254333	3.69745	5.59341
KAYAK	2	8	38.26	24.75	1	0	8.02434	1.28e-05	455.658	457.121	455.658	457.121	455.658	457.121	0.0019608	0.00023883	0.00221243	0.00254333	3.69579	5.59091
KAYAK	2	8	38.26	24.75	1	0	8.02459	1.28e-05	455.332	456.794	455.332	456.794	455.332	456.794	0.00196053	0.00023894	0.00221226	0.00254333	3.69745	5.59341
KAYAK	2	8	38.26	24.75	1	0	8.02535	1.28e-05	454.354	455.813	454.354	455.813	454.354	455.813	0.00195974	0.00023926	0.00221177	0.00254333	3.70242	5.60094
KAYAK	2	8	38.26	24.75	1	0	8.02409	1.28e-05	455.984	457.449	455.984	457.449	455.984	457.449	0.00196106	0.00023873	0.00221259	0.00254333	3.69413	5.5884
KAYAK	2	8	38.26	24.75	1	0	8.02459	1.28e-05	455.332	456.794	455.332	456.794	455.332	456.794	0.00196053	0.00023894	0.00221226	0.00254333	3.69745	5.59341
KAYAK	2	8	38.26	24.75	1	0	8.02484	1.28e-05	455.006	456.467	455.006	456.467	455.006	456.467	0.00196027	0.00023905	0.0022121	0.00254333	3.6991	5.59592
KAYAK	2	8	38.26	24.75	1	0	8.0251	1.28e-05	454.68	456.14	454.68	456.14	454.68	456.14	0.00196001	0.00023916	0.00221193	0.00254333	3.70076	5.59843
KAYAK	2	8	38.26	24.75	1	0	8.02535	1.28e-05	454.354	455.813	454.354	455.813	454.354	455.813	0.00195974	0.00023926	0.00221177	0.00254333	3.70242	5.60094
KAYAK	2	8	38.26	24.75	1	0	8.02409	1.28e-05	455.984	457.449	455.984	457.449	455.984	457.449	0.00196106	0.00023873	0.00221259	0.00254333	3.69413	5.5884
KAYAK	2	8	38.26	24.75	1	0	8.02383	1.28e-05	456.311	457.777	456.311	457.777	456.311	457.777	0.00196132	0.00023862	0.00221276	0.00254333	3.69248	5.5859
KAYAK	2	8	38.26	24.75	1	0	8.02333	1.28e-05	456.965	458.433	456.965	458.433	456.965	458.433	0.00196185	0.00023841	0.00221309	0.00254333	3.68917	5.58089
KAYAK	2	8	38.26	24.75	1	0	8.02333	1.28e-05	456.965	458.433	456.965	458.433	456.965	458.433	0.00196185	0.00023841	0.00221309	0.00254333	3.68917	5.58089
KAYAK	2	8	38.26	24.75	1	0	8.02181	1.29e-05	458.932	460.406	458.932	460.406	458.932	460.406	0.00196342	0.00023776	0.00221408	0.00254333	3.67925	5.56588
KAYAK	2	8	38.26	24.75	1	0	8.02282	1.29e-05	457.62	459.09	457.62	459.09	457.62	459.09	0.00196237	0.00023819	0.00221342	0.00254333	3.68586	5.57588
KAYAK	2	8	38.26	24.75	1	0	8.02333	1.28e-05	456.965	458.433	456.965	458.433	456.965	458.433	0.00196185	0.00023841	0.00221309	0.00254333	3.68917	5.58089
KAYAK	2	8	38.26	24.75	1	0	8.02333	1.28e-05	456.965	458.433	456.965	458.433	456.965	458.433	0.00196185	0.00023841	0.00221309	0.00254333	3.68917	5.58089
KAYAK	2	8	38.26	24.75	1	0	8.02484	1.28e-05	455.006	456.467	455.006	456.467	455.006	456.467	0.00196027	0.00023905	0.0022121	0.00254333	3.6991	5.59592
KAYAK	2	8	38.26	24.75	1	0	8.02586	1.27e-05	453.703	455.16	453.703	455.16	453.703	455.16	0.00195922	0.00023948	0.00221144	0.00254333	3.70574	5.60596
KAYAK	2	8	38.26	24.75	1	0	8.0251	1.28e-05	454.68	456.14	454.68	456.14	454.68	456.14	0.00196001	0.00023916	0.00221193	0.00254333	3.70076	5.59843
KAYAK	2	8	38.26	24.75	1	0	8.02459	1.28e-05	455.332	456.794	455.332	456.794	455.332	456.794	0.00196053	0.00023894	0.00221226	0.00254333	3.69745	5.59341
KAYAK	2	8	38.26	24.75	1	0	8.0251	1.28e-05	454.68	456.14	454.68	456.14	454.68	456.14	0.00196001	0.00023916	0.00221193	0.00254333	3.70076	5.59843
KAYAK	2	8	38.26	24.75	1	0	8.0251	1.28e-05	454.68	456.14	454.68	456.14	454.68	456.14	0.00196001	0.00023916	0.00221193	0.00254333	3.70076	5.59843
KAYAK	2	8	38.26	24.75	1	0	8.02282	1.29e-05	457.62	459.09	457.62	459.09	457.62	459.09	0.00196237	0.00023819	0.00221342	0.00254333	3.68586	5.57588
KAYAK	2	8	38.26	24.75	1	0	8.02409	1.28e-05	455.984	457.449	455.984	457.449	455.984	457.449	0.00196106	0.00023873	0.00221259	0.00254333	3.69413	5.5884
KAYAK	2	8	38.26	24.75	1	0	8.02459	1.28e-05	455.332	456.794	455.332	456.794	455.332	456.794	0.00196053	0.00023894	0.00221226	0.00254333	3.69745	5.59341
KAYAK	2	8	38.26	24.75	1	0	8.02307	1.28e-05	457.293	458.761	457.293	458.761	457.293	458.761	0.00196211	0.0002383	0.00221325	0.00254333	3.68751	5.57839
KAYAK	2	8	38.26	24.75	1	0	8.02282	1.29e-05	457.62	459.09	457.62	459.09	457.62	459.09	0.00196237	0.00023819	0.00221342	0.00254333	3.68586	5.57588
KAYAK	2	8	38.26	24.75	1	0	8.02383	1.28e-05	456.311	457.777	456.311	457.777	456.311	457.777	0.00196132	0.00023862	0.00221276	0.00254333	3.69248	5.5859
KAYAK	2	8	38.26	24.75	1	0	8.02307	1.28e-05	457.293	458.761	457.293	458.761	457.293	458.761	0.00196211	0.0002383	0.00221325	0.00254333	3.68751	5.57839
KAYAK	2	8	38.26	24.75	1	0	8.02206	1.29e-05	458.604	460.077	458.604	460.077	458.604	460.077	0.00196316	0.00023787	0.00221391	0.00254333	3.6809	5.56838
KAYAK	2	8	38.26	24.75	1	0	8.02307	1.28e-05	457.293	458.761	457.293	458.761	457.293	458.761	0.00196211	0.0002383	0.00221325	0.00254333	3.68751	5.57839
KAYAK	2	8	38.26	24.75	1	0	8.02307	1.28e-05	457.293	458.761	457.293	458.761	457.293	458.761	0.00196211	0.0002383	0.00221325	0.00254333	3.68751	5.57839
KAYAK	2	8	38.26	24.75	1	0	8.02257	1.29e-05	457.948	459.418	457.948	459.418	457.948	459.418	0.00196263	0.00023809	0.00221358	0.00254333	3.6842	5.57338
KAYAK	2	8	38.26	24.75	1	0	8.0213	1.29e-05	459.59	461.066	459.59	461.066	459.59	461.066	0.00196394	0.00023755	0.0022144	0.00254333	3.67594	5.56089
KAYAK	2	8	38.26	24.75	1	0	8.02257	1.29e-05	457.948	459.418	457.948	459.418	457.948	459.418	0.00196263	0.00023809	0.00221358	0.00254333	3.6842	5.57338
KAYAK	2	8	38.26	24.75	1	0	8.02257	1.29e-05	457.948	459.418	457.948	459.418	457.948	459.418	0.00196263	0.00023809	0.00221358	0.00254333	3.6842	5.57338
KAYAK	2	8	38.26	24.75	1	0	8.02231	1.29e-05	458.276	459.747	458.276	459.747	458.276	459.747	0.0019629	0.00023798	0.00221375	0.00254333	3.68255	5.57088
KAYAK	2	8	38.26	24.75	1	0	8.02282	1.29e-05	457.62	459.09	457.62	459.09	457.62	459.09	0.00196237	0.00023819	0.00221342	0.00254333	3.68586	5.57588
KAYAK	2	8	38.26	24.75	1	0	8.02257	1.29e-05	457.948	459.418	457.948	459.418	457.948	459.418	0.00196263	0.00023809	0.00221358	0.00254333	3.6842	5.57338
KAYAK	2	8	38.26	24.75	1	0	8.02231	1.29e-05	458.276	459.747	458.276	459.747	458.276	459.747	0.0019629	0.00023798	0.00221375	0.00254333	3.68255	5.57088
KAYAK	2	8	38.26	24.75	1	0	8.02231	1.29e-05	458.276	459.747	458.276	459.747	458.276	459.747	0.0019629	0.00023798	0.00221375	0.00254333	3.68255	5.57088
KAYAK	2	8	38.26	24.75	1	0	8.02257	1.29e-05	457.948	459.418	457.948	459.418	457.948	459.418	0.00196263	0.00023809	0.00221358	0.00254333	3.6842	5.57338
KAYAK	2	8	38.26	24.75	1	0	8.02231	1.29e-05	458.276	459.747	458.276	459.747	458.276	459.747	0.0019629	0.00023798	0.00221375	0.00254333	3.68255	5.57088
KAYAK	2	8	38.26	24.75	1	0	8.02181	1.29e-05	458.932	460.406	458.932	460.406	458.932	460.406	0.00196342	0.00023776	0.00221408	0.00254333	3.67925	5.56588
KAYAK	2	8	38.26	24.75	1	0	8.02231	1.29e-05	458.276	459.747	458.276	459.747	458.276	459.747	0.0019629	0.00023798	0.00221375	0.00254333	3.68255	5.57088
KAYAK	2	8	38.26	24.75	1	0	8.02206	1.29e-05	458.604	460.077	458.604	460.077	458.604	460.077	0.00196316	0.00023787	0.00221391	0.00254333	3.6809	5.56838
KAYAK	2	8	38.26	24.75	1	0	8.02004	1.3e-05	461.237	462.718	461.237	462.718	461.237	462.718	0.00196525	0.00023702	0.00221523	0.00254333	3.6677	5.54842
KAYAK	2	8	38.26	24.75	1	0	8.02054	1.29e-05	460.577	462.056	460.577	462.056	460.577	462.056	0.00196473	0.00023723	0.0022149	0.00254333	3.671	5.5534
KAYAK	2	8	38.26	24.75	1	0	8.02181	1.29e-05	458.932	460.406	458.932	460.406	458.932	460.406	0.00196342	0.00023776	0.00221408	0.00254333	3.67925	5.56588
KAYAK	2	8	38.26	24.75	1	0	8.02105	1.29e-05	459.919	461.396	459.919	461.396	459.919	461.396	0.0019642	0.00023744	0.00221457	0.00254333	3.67429	5.55839
KAYAK	2	8	38.26	24.75	1	0	8.0213	1.29e-05	459.59	461.066	459.59	461.066	459.59	461.066	0.00196394	0.00023755	0.0022144	0.00254333	3.67594	5.56089
KAYAK	2	8	38.26	24.75	1	0	8.02181	1.29e-05	458.932	460.406	458.932	460.406	458.932	460.406	0.00196342	0.00023776	0.00221408	0.00254333	3.67925	5.56588
KAYAK	2	8	38.26	24.75	1	0	8.02156	1.29e-05	459.261	460.736	459.261	460.736	459.261	460.736	0.00196368	0.00023766	0.00221424	0.00254333	3.6776	5.56339
KAYAK	2	8	38.26	24.75	1	0	8.0208	1.29e-05	460.248	461.726	460.248	461.726	460.248	461.726	0.00196447	0.00023734	0.00221473	0.00254333	3.67264	5.5559
KAYAK	2	8	38.26	24.75	1	0	8.02156	1.29e-05	459.261	460.736	459.261	460.736	459.261	460.736	0.00196368	0.00023766	0.00221424	0.00254333	3.6776	5.56339
KAYAK	2	8	38.26	24.75	1	0	8.02156	1.29e-05	459.261	460.736	459.261	460.736	459.261	460.736	0.00196368	0.00023766	0.00221424	0.00254333	3.6776	5.56339
KAYAK	2	8	38.26	24.75	1	0	8.02181	1.29e-05	458.932	460.406	458.932	460.406	458.932	460.406	0.00196342	0.00023776	0.00221408	0.00254333	3.67925	5.56588
KAYAK	2	8	38.26	24.75	1	0	8.02206	1.29e-05	458.604	460.077	458.604	460.077	458.604	460.077	0.00196316	0.00023787	0.00221391	0.00254333	3.6809	5.56838
KAYAK	2	8	38.26	24.75	1	0	8.02181	1.29e-05	458.932	460.406	458.932	460.406	458.932	460.406	0.00196342	0.00023776	0.00221408	0.00254333	3.67925	5.56588
KAYAK	2	8	38.26	24.75	1	0	8.02181	1.29e-05	458.932	460.406	458.932	460.406	458.932	460.406	0.00196342	0.00023776	0.00221408	0.00254333	3.67925	5.56588
KAYAK	2	8	38.26	24.75	1	0	8.02105	1.29e-05	459.919	461.396	459.919	461.396	459.919	461.396	0.0019642	0.00023744	0.00221457	0.00254333	3.67429	5.55839
KAYAK	2	8	38.26	24.75	1	0	8.0213	1.29e-05	459.59	461.066	459.59	461.066	459.59	461.066	0.00196394	0.00023755	0.0022144	0.00254333	3.67594	5.56089
KAYAK	2	8	38.26	24.75	1	0	8.0208	1.29e-05	460.248	461.726	460.248	461.726	460.248	461.726	0.00196447	0.00023734	0.00221473	0.00254333	3.67264	5.5559
KAYAK	2	8	38.26	24.75	1	0	8.02029	1.29e-05	460.907	462.387	460.907	462.387	460.907	462.387	0.00196499	0.00023713	0.00221506	0.00254333	3.66935	5.55091
KAYAK	2	8	38.26	24.75	1	0	8.02029	1.29e-05	460.907	462.387	460.907	462.387	460.907	462.387	0.00196499	0.00023713	0.00221506	0.00254333	3.66935	5.55091
KAYAK	2	8	38.26	24.75	1	0	8.01979	1.3e-05	461.567	463.049	461.567	463.049	461.567	463.049	0.00196551	0.00023691	0.00221539	0.00254333	3.66605	5.54592
KAYAK	2	8	38.26	24.75	1	0	8.01928	1.3e-05	462.227	463.712	462.227	463.712	462.227	463.712	0.00196603	0.0002367	0.00221572	0.00254333	3.66276	5.54094
KAYAK	2	8	38.26	24.75	1	0	8.02054	1.29e-05	460.577	462.056	460.577	462.056	460.577	462.056	0.00196473	0.00023723	0.0022149	0.00254333	3.671	5.5534
KAYAK	2	8	38.26	24.75	1	0	8.02029	1.29e-05	460.907	462.387	460.907	462.387	460.907	462.387	0.00196499	0.00023713	0.00221506	0.00254333	3.66935	5.55091
KAYAK	2	8	38.26	24.75	1	0	8.01877	1.3e-05	462.889	464.375	462.889	464.375	462.889	464.375	0.00196656	0.00023649	0.00221605	0.00254333	3.65947	5.53596
KAYAK	2	8	38.26	24.75	1	0	8.02004	1.3e-05	461.237	462.718	461.237	462.718	461.237	462.718	0.00196525	0.00023702	0.00221523	0.00254333	3.6677	5.54842
KAYAK	2	8	38.26	24.75	1	0	8.02004	1.3e-05	461.237	462.718	461.237	462.718	461.237	462.718	0.00196525	0.00023702	0.00221523	0.00254333	3.6677	5.54842
KAYAK	2	8	38.26	24.75	1	0	8.02029	1.29e-05	460.907	462.387	460.907	462.387	460.907	462.387	0.00196499	0.00023713	0.00221506	0.00254333	3.66935	5.55091
KAYAK	2	8	38.26	24.75	1	0	8.02156	1.29e-05	459.261	460.736	459.261	460.736	459.261	460.736	0.00196368	0.00023766	0.00221424	0.00254333	3.6776	5.56339
KAYAK	2	8	38.26	24.75	1	0	8.0208	1.29e-05	460.248	461.726	460.248	461.726	460.248	461.726	0.00196447	0.00023734	0.00221473	0.00254333	3.67264	5.5559
KAYAK	2	8	38.26	24.75	1	0	8.0208	1.29e-05	460.248	461.726	460.248	461.726	460.248	461.726	0.00196447	0.00023734	0.00221473	0.00254333	3.67264	5.5559
KAYAK	2	8	38.26	24.75	1	0	8.02206	1.29e-05	458.604	460.077	458.604	460.077	458.604	460.077	0.00196316	0.00023787	0.00221391	0.00254333	3.6809	5.56838
KAYAK	2	8	38.26	24.75	1	0	8.02156	1.29e-05	459.261	460.736	459.261	460.736	459.261	460.736	0.00196368	0.00023766	0.00221424	0.00254333	3.6776	5.56339
KAYAK	2	8	38.26	24.75	1	0	8.02105	1.29e-05	459.919	461.396	459.919	461.396	459.919	461.396	0.0019642	0.00023744	0.00221457	0.00254333	3.67429	5.55839
KAYAK	2	8	38.26	24.75	1	0	8.02156	1.29e-05	459.261	460.736	459.261	460.736	459.261	460.736	0.00196368	0.00023766	0.00221424	0.00254333	3.6776	5.56339
KAYAK	2	8	38.26	24.75	1	0	8.0208	1.29e-05	460.248	461.726	460.248	461.726	460.248	461.726	0.00196447	0.00023734	0.00221473	0.00254333	3.67264	5.5559
KAYAK	2	8	38.26	24.75	1	0	8.0208	1.29e-05	460.248	461.726	460.248	461.726	460.248	461.726	0.00196447	0.00023734	0.00221473	0.00254333	3.67264	5.5559
KAYAK	2	8	38.26	24.75	1	0	8.02156	1.29e-05	459.261	460.736	459.261	460.736	459.261	460.736	0.00196368	0.00023766	0.00221424	0.00254333	3.6776	5.56339
KAYAK	2	8	38.26	24.75	1	0	8.0213	1.29e-05	459.59	461.066	459.59	461.066	459.59	461.066	0.00196394	0.00023755	0.0022144	0.00254333	3.67594	5.56089
KAYAK	2	8	38.26	24.75	1	0	8.0208	1.29e-05	460.248	461.726	460.248	461.726	460.248	461.726	0.00196447	0.00023734	0.00221473	0.00254333	3.67264	5.5559
KAYAK	2	8	38.26	24.75	1	0	8.0208	1.29e-05	460.248	461.726	460.248	461.726	460.248	461.726	0.00196447	0.00023734	0.00221473	0.00254333	3.67264	5.5559
KAYAK	2	8	38.26	24.75	1	0	8.0213	1.29e-05	459.59	461.066	459.59	461.066	459.59	461.066	0.00196394	0.00023755	0.0022144	0.00254333	3.67594	5.56089
KAYAK	2	8	38.26	24.75	1	0	8.0208	1.29e-05	460.248	461.726	460.248	461.726	460.248	461.726	0.00196447	0.00023734	0.00221473	0.00254333	3.67264	5.5559
KAYAK	2	8	38.26	24.75	1	0	8.02029	1.29e-05	460.907	462.387	460.907	462.387	460.907	462.387	0.00196499	0.00023713	0.00221506	0.00254333	3.66935	5.55091
KAYAK	2	8	38.26	24.75	1	0	8.0213	1.29e-05	459.59	461.066	459.59	461.066	459.59	461.066	0.00196394	0.00023755	0.0022144	0.00254333	3.67594	5.56089
KAYAK	2	8	38.26	24.75	1	0	8.02105	1.29e-05	459.919	461.396	459.919	461.396	459.919	461.396	0.0019642	0.00023744	0.00221457	0.00254333	3.67429	5.55839
KAYAK	2	8	38.26	24.75	1	0	8.02105	1.29e-05	459.919	461.396	459.919	461.396	459.919	461.396	0.0019642	0.00023744	0.00221457	0.00254333	3.67429	5.55839
KAYAK	2	8	38.26	24.75	1	0	8.0208	1.29e-05	460.248	461.726	460.248	461.726	460.248	461.726	0.00196447	0.00023734	0.00221473	0.00254333	3.67264	5.5559
KAYAK	2	8	38.26	24.75	1	0	8.02105	1.29e-05	459.919	461.396	459.919	461.396	459.919	461.396	0.0019642	0.00023744	0.00221457	0.00254333	3.67429	5.55839
KAYAK	2	8	38.26	24.75	1	0	8.0208	1.29e-05	460.248	461.726	460.248	461.726	460.248	461.726	0.00196447	0.00023734	0.00221473	0.00254333	3.67264	5.5559
KAYAK	2	8	38.26	24.75	1	0	8.02231	1.29e-05	458.276	459.747	458.276	459.747	458.276	459.747	0.0019629	0.00023798	0.00221375	0.00254333	3.68255	5.57088
KAYAK	2	8	38.26	24.75	1	0	8.02459	1.28e-05	455.332	456.794	455.332	456.794	455.332	456.794	0.00196053	0.00023894	0.00221226	0.00254333	3.69745	5.59341
KAYAK	2	8	38.26	24.75	1	0	8.02484	1.28e-05	455.006	456.467	455.006	456.467	455.006	456.467	0.00196027	0.00023905	0.0022121	0.00254333	3.6991	5.59592
KAYAK	2	8	38.26	24.75	1	0	8.02535	1.28e-05	454.354	455.813	454.354	455.813	454.354	455.813	0.00195974	0.00023926	0.00221177	0.00254333	3.70242	5.60094
KAYAK	2	8	38.26	24.75	1	0	8.0251	1.28e-05	454.68	456.14	454.68	456.14	454.68	456.14	0.00196001	0.00023916	0.00221193	0.00254333	3.70076	5.59843
KAYAK	2	8	38.26	24.75	1	0	8.02636	1.27e-05	453.053	454.508	453.053	454.508	453.053	454.508	0.00195869	0.00023969	0.00221111	0.00254333	3.70906	5.61098
KAYAK	2	8	38.26	24.75	1	0	8.02864	1.26e-05	450.139	451.584	450.139	451.584	450.139	451.584	0.00195632	0.00024066	0.00220962	0.00254333	3.72403	5.63363
KAYAK	2	8	38.26	24.75	1	0	8.02712	1.27e-05	452.08	453.532	452.08	453.532	452.08	453.532	0.0019579	0.00024001	0.00221061	0.00254333	3.71404	5.61852
KAYAK	2	8	38.26	24.75	1	0	8.02712	1.27e-05	452.08	453.532	452.08	453.532	452.08	453.532	0.0019579	0.00024001	0.00221061	0.00254333	3.71404	5.61852
KAYAK	2	8	38.26	24.75	1	0	8.03091	1.26e-05	447.241	448.677	447.241	448.677	447.241	448.677	0.00195393	0.00024163	0.00220813	0.00254333	3.73904	5.65634
KAYAK	2	8	38.26	24.75	1	0	8.02788	1.27e-05	451.108	452.557	451.108	452.557	451.108	452.557	0.00195711	0.00024034	0.00221012	0.00254333	3.71903	5.62607
KAYAK	2	8	38.26	24.75	1	0	8.0294	1.26e-05	449.171	450.613	449.171	450.613	449.171	450.613	0.00195552	0.00024098	0.00220912	0.00254333	3.72903	5.64119
KAYAK	2	8	38.26	24.75	1	0	8.02965	1.26e-05	448.849	450.29	448.849	450.29	448.849	450.29	0.00195526	0.00024109	0.00220896	0.00254333	3.73069	5.64371
KAYAK	2	8	38.26	24.75	1	0	8.0294	1.26e-05	449.171	450.613	449.171	450.613	449.171	450.613	0.00195552	0.00024098	0.00220912	0.00254333	3.72903	5.64119
KAYAK	2	8	38.26	24.77	1	0	8.02953	1.26e-05	448.979	450.421	448.979	450.421	448.979	450.421	0.00195506	0.00024117	0.00220884	0.00254333	3.73232	5.64583
KAYAK	2	8	38.26	24.77	1	0	8.02953	1.26e-05	448.979	450.421	448.979	450.421	448.979	450.421	0.00195506	0.00024117	0.00220884	0.00254333	3.73232	5.64583
KAYAK	2	8	38.26	24.77	1	0	8.03003	1.26e-05	448.335	449.775	448.335	449.775	448.335	449.775	0.00195453	0.00024139	0.00220851	0.00254333	3.73566	5.65087
KAYAK	2	8	38.26	24.77	1	0	8.02978	1.26e-05	448.657	450.098	448.657	450.098	448.657	450.098	0.00195479	0.00024128	0.00220867	0.00254333	3.73399	5.64835
KAYAK	2	8	38.26	24.77	1	0	8.02953	1.26e-05	448.979	450.421	448.979	450.421	448.979	450.421	0.00195506	0.00024117	0.00220884	0.00254333	3.73232	5.64583
KAYAK	2	8	38.26	24.77	1	0	8.03003	1.26e-05	448.335	449.775	448.335	449.775	448.335	449.775	0.00195453	0.00024139	0.00220851	0.00254333	3.73566	5.65087
KAYAK	2	8	38.26	24.77	1	0	8.02978	1.26e-05	448.657	450.098	448.657	450.098	448.657	450.098	0.00195479	0.00024128	0.00220867	0.00254333	3.73399	5.64835
KAYAK	2	8	38.26	24.77	1	0	8.02953	1.26e-05	448.979	450.421	448.979	450.421	448.979	450.421	0.00195506	0.00024117	0.00220884	0.00254333	3.73232	5.64583
KAYAK	2	8	38.26	24.77	1	0	8.02978	1.26e-05	448.657	450.098	448.657	450.098	448.657	450.098	0.00195479	0.00024128	0.00220867	0.00254333	3.73399	5.64835
KAYAK	2	8	38.26	24.77	1	0	8.02978	1.26e-05	448.657	450.098	448.657	450.098	448.657	450.098	0.00195479	0.00024128	0.00220867	0.00254333	3.73399	5.64835
KAYAK	2	8	38.26	24.77	1	0	8.02953	1.26e-05	448.979	450.421	448.979	450.421	448.979	450.421	0.00195506	0.00024117	0.00220884	0.00254333	3.73232	5.64583
KAYAK	2	8	38.26	24.77	1	0	8.03003	1.26e-05	448.335	449.775	448.335	449.775	448.335	449.775	0.00195453	0.00024139	0.00220851	0.00254333	3.73566	5.65087
KAYAK	2	8	38.26	24.77	1	0	8.03003	1.26e-05	448.335	449.775	448.335	449.775	448.335	449.775	0.00195453	0.00024139	0.00220851	0.00254333	3.73566	5.65087
KAYAK	2	8	38.26	24.77	1	0	8.03029	1.26e-05	448.014	449.452	448.014	449.452	448.014	449.452	0.00195426	0.0002415	0.00220834	0.00254333	3.73733	5.6534
KAYAK	2	8	38.26	24.77	1	0	8.03003	1.26e-05	448.335	449.775	448.335	449.775	448.335	449.775	0.00195453	0.00024139	0.00220851	0.00254333	3.73566	5.65087
KAYAK	2	8	38.26	24.77	1	0	8.03029	1.26e-05	448.014	449.452	448.014	449.452	448.014	449.452	0.00195426	0.0002415	0.00220834	0.00254333	3.73733	5.6534
KAYAK	2	8	38.26	24.77	1	0	8.03029	1.26e-05	448.014	449.452	448.014	449.452	448.014	449.452	0.00195426	0.0002415	0.00220834	0.00254333	3.73733	5.6534
KAYAK	2	8	38.26	24.77	1	0	8.03003	1.26e-05	448.335	449.775	448.335	449.775	448.335	449.775	0.00195453	0.00024139	0.00220851	0.00254333	3.73566	5.65087
KAYAK	2	8	38.26	24.77	1	0	8.02902	1.26e-05	449.624	451.068	449.624	451.068	449.624	451.068	0.00195559	0.00024096	0.00220917	0.00254333	3.72898	5.64078
KAYAK	2	8	38.26	24.77	1	0	8.02953	1.26e-05	448.979	450.421	448.979	450.421	448.979	450.421	0.00195506	0.00024117	0.00220884	0.00254333	3.73232	5.64583
KAYAK	2	8	38.26	24.77	1	0	8.03029	1.26e-05	448.014	449.452	448.014	449.452	448.014	449.452	0.00195426	0.0002415	0.00220834	0.00254333	3.73733	5.6534
KAYAK	2	8	38.26	24.77	1	0	8.02953	1.26e-05	448.979	450.421	448.979	450.421	448.979	450.421	0.00195506	0.00024117	0.00220884	0.00254333	3.73232	5.64583
KAYAK	2	8	38.26	24.77	1	0	8.03079	1.26e-05	447.371	448.807	447.371	448.807	447.371	448.807	0.00195373	0.00024171	0.00220801	0.00254333	3.74067	5.65845
KAYAK	2	8	38.26	24.77	1	0	8.03206	1.25e-05	445.767	447.199	445.767	447.199	445.767	447.199	0.00195241	0.00024225	0.00220718	0.00254333	3.74903	5.6711
KAYAK	2	8	38.26	24.77	1	0	8.03054	1.26e-05	447.692	449.129	447.692	449.129	447.692	449.129	0.001954	0.00024161	0.00220817	0.00254333	3.739	5.65593
KAYAK	2	8	38.26	24.77	1	0	8.03104	1.26e-05	447.05	448.485	447.05	448.485	447.05	448.485	0.00195347	0.00024182	0.00220784	0.00254333	3.74234	5.66098
KAYAK	2	8	38.26	24.77	1	0	8.03256	1.25e-05	445.127	446.556	445.127	446.556	445.127	446.556	0.00195188	0.00024247	0.00220684	0.00254333	3.75237	5.67616
KAYAK	2	8	38.26	24.77	1	0	8.03307	1.25e-05	444.488	445.915	444.488	445.915	444.488	445.915	0.00195134	0.00024269	0.00220651	0.00254333	3.75572	5.68123
KAYAK	2	8	38.26	24.77	1	0	8.03256	1.25e-05	445.127	446.556	445.127	446.556	445.127	446.556	0.00195188	0.00024247	0.00220684	0.00254333	3.75237	5.67616
KAYAK	2	8	38.26	24.77	1	0	8.03332	1.25e-05	444.169	445.595	444.169	445.595	444.169	445.595	0.00195108	0.0002428	0.00220634	0.00254333	3.7574	5.68376
KAYAK	2	8	38.26	24.77	1	0	8.03332	1.25e-05	444.169	445.595	444.169	445.595	444.169	445.595	0.00195108	0.0002428	0.00220634	0.00254333	3.7574	5.68376
KAYAK	2	8	38.26	24.77	1	0	8.03307	1.25e-05	444.488	445.915	444.488	445.915	444.488	445.915	0.00195134	0.00024269	0.00220651	0.00254333	3.75572	5.68123
KAYAK	2	8	38.26	24.77	1	0	8.03433	1.24e-05	442.894	444.316	442.894	444.316	442.894	444.316	0.00195001	0.00024323	0.00220568	0.00254333	3.76411	5.69391
KAYAK	2	8	38.26	24.77	1	0	8.03433	1.24e-05	442.894	444.316	442.894	444.316	442.894	444.316	0.00195001	0.00024323	0.00220568	0.00254333	3.76411	5.69391
KAYAK	2	8	38.26	24.77	1	0	8.03357	1.25e-05	443.85	445.275	443.85	445.275	443.85	445.275	0.00195081	0.0002429	0.00220618	0.00254333	3.75908	5.6863
KAYAK	2	8	38.26	24.77	1	0	8.03357	1.25e-05	443.85	445.275	443.85	445.275	443.85	445.275	0.00195081	0.0002429	0.00220618	0.00254333	3.75908	5.6863
KAYAK	2	8	38.26	24.77	1	0	8.03383	1.25e-05	443.531	444.955	443.531	444.955	443.531	444.955	0.00195055	0.00024301	0.00220601	0.00254333	3.76075	5.68884
KAYAK	2	8	38.26	24.77	1	0	8.03383	1.25e-05	443.531	444.955	443.531	444.955	443.531	444.955	0.00195055	0.00024301	0.00220601	0.00254333	3.76075	5.68884
KAYAK	2	8	38.26	24.77	1	0	8.03408	1.24e-05	443.212	444.635	443.212	444.635	443.212	444.635	0.00195028	0.00024312	0.00220584	0.00254333	3.76243	5.69137
KAYAK	2	8	38.26	24.77	1	0	8.03408	1.24e-05	443.212	444.635	443.212	444.635	443.212	444.635	0.00195028	0.00024312	0.00220584	0.00254333	3.76243	5.69137
KAYAK	2	8	38.26	24.77	1	0	8.03433	1.24e-05	442.894	444.316	442.894	444.316	442.894	444.316	0.00195001	0.00024323	0.00220568	0.00254333	3.76411	5.69391
KAYAK	2	8	38.26	24.77	1	0	8.03459	1.24e-05	442.576	443.997	442.576	443.997	442.576	443.997	0.00194975	0.00024334	0.00220551	0.00254333	3.76579	5.69645
KAYAK	2	8	38.26	24.77	1	0	8.03433	1.24e-05	442.894	444.316	442.894	444.316	442.894	444.316	0.00195001	0.00024323	0.00220568	0.00254333	3.76411	5.69391
KAYAK	2	8	38.26	24.77	1	0	8.03509	1.24e-05	441.94	443.359	441.94	443.359	441.94	443.359	0.00194921	0.00024355	0.00220518	0.00254333	3.76914	5.70153
KAYAK	2	8	38.26	24.77	1	0	8.03484	1.24e-05	442.258	443.677	442.258	443.677	442.258	443.677	0.00194948	0.00024345	0.00220534	0.00254333	3.76746	5.69899
KAYAK	2	8	38.26	24.77	1	0	8.03534	1.24e-05	441.622	443.04	441.622	443.04	441.622	443.04	0.00194895	0.00024366	0.00220501	0.00254333	3.77082	5.70407
KAYAK	2	8	38.26	24.77	1	0	8.0356	1.24e-05	441.305	442.721	441.305	442.721	441.305	442.721	0.00194868	0.00024377	0.00220484	0.00254333	3.7725	5.70661
KAYAK	2	8	38.26	24.77	1	0	8.03585	1.24e-05	440.987	442.403	440.987	442.403	440.987	442.403	0.00194841	0.00024388	0.00220468	0.00254333	3.77418	5.70915
KAYAK	2	8	38.26	24.77	1	0	8.03636	1.24e-05	440.353	441.767	440.353	441.767	440.353	441.767	0.00194788	0.0002441	0.00220434	0.00254333	3.77755	5.71424
KAYAK	2	8	38.26	24.77	1	0	8.03686	1.23e-05	439.72	441.132	439.72	441.132	439.72	441.132	0.00194735	0.00024431	0.00220401	0.00254333	3.78091	5.71933
KAYAK	2	8	38.26	24.8	1	0	8.03567	1.24e-05	441.179	442.595	441.179	442.595	441.179	442.595	0.00194811	0.00024401	0.0022045	0.00254333	3.77665	5.71235
KAYAK	2	8	38.26	24.8	1	0	8.03542	1.24e-05	441.496	442.913	441.496	442.913	441.496	442.913	0.00194838	0.0002439	0.00220466	0.00254333	3.77496	5.70981
KAYAK	2	8	38.26	24.8	1	0	8.03516	1.24e-05	441.814	443.232	441.814	443.232	441.814	443.232	0.00194864	0.00024379	0.00220483	0.00254333	3.77328	5.70727
KAYAK	2	8	38.26	24.8	1	0	8.03542	1.24e-05	441.496	442.913	441.496	442.913	441.496	442.913	0.00194838	0.0002439	0.00220466	0.00254333	3.77496	5.70981
KAYAK	2	8	38.26	24.8	1	0	8.03542	1.24e-05	441.496	442.913	441.496	442.913	441.496	442.913	0.00194838	0.0002439	0.00220466	0.00254333	3.77496	5.70981
KAYAK	2	8	38.26	24.8	1	0	8.03516	1.24e-05	441.814	443.232	441.814	443.232	441.814	443.232	0.00194864	0.00024379	0.00220483	0.00254333	3.77328	5.70727
KAYAK	2	8	38.26	24.8	1	0	8.03592	1.24e-05	440.862	442.277	440.862	442.277	440.862	442.277	0.00194784	0.00024412	0.00220433	0.00254333	3.77833	5.7149
KAYAK	2	8	38.26	24.8	1	0	8.03567	1.24e-05	441.179	442.595	441.179	442.595	441.179	442.595	0.00194811	0.00024401	0.0022045	0.00254333	3.77665	5.71235
KAYAK	2	8	38.26	24.8	1	0	8.03592	1.24e-05	440.862	442.277	440.862	442.277	440.862	442.277	0.00194784	0.00024412	0.00220433	0.00254333	3.77833	5.7149
KAYAK	2	8	38.26	24.8	1	0	8.03542	1.24e-05	441.496	442.913	441.496	442.913	441.496	442.913	0.00194838	0.0002439	0.00220466	0.00254333	3.77496	5.70981
KAYAK	2	8	38.26	24.8	1	0	8.03542	1.24e-05	441.496	442.913	441.496	442.913	441.496	442.913	0.00194838	0.0002439	0.00220466	0.00254333	3.77496	5.70981
KAYAK	2	8	38.26	24.8	1	0	8.03542	1.24e-05	441.496	442.913	441.496	442.913	441.496	442.913	0.00194838	0.0002439	0.00220466	0.00254333	3.77496	5.70981
KAYAK	2	8	38.26	24.8	1	0	8.03567	1.24e-05	441.179	442.595	441.179	442.595	441.179	442.595	0.00194811	0.00024401	0.0022045	0.00254333	3.77665	5.71235
KAYAK	2	8	38.26	24.8	1	0	8.03592	1.24e-05	440.862	442.277	440.862	442.277	440.862	442.277	0.00194784	0.00024412	0.00220433	0.00254333	3.77833	5.7149
KAYAK	2	8	38.26	24.8	1	0	8.03567	1.24e-05	441.179	442.595	441.179	442.595	441.179	442.595	0.00194811	0.00024401	0.0022045	0.00254333	3.77665	5.71235
KAYAK	2	8	38.26	24.8	1	0	8.03617	1.24e-05	440.545	441.959	440.545	441.959	440.545	441.959	0.00194758	0.00024423	0.00220416	0.00254333	3.78001	5.71744
KAYAK	2	8	38.26	24.8	1	0	8.03693	1.23e-05	439.595	441.006	439.595	441.006	439.595	441.006	0.00194678	0.00024455	0.00220366	0.00254333	3.78506	5.72508
KAYAK	2	8	38.26	24.8	1	0	8.03643	1.24e-05	440.228	441.641	440.228	441.641	440.228	441.641	0.00194731	0.00024433	0.002204	0.00254333	3.78169	5.71999
KAYAK	2	8	38.26	24.8	1	0	8.03693	1.23e-05	439.595	441.006	439.595	441.006	439.595	441.006	0.00194678	0.00024455	0.00220366	0.00254333	3.78506	5.72508
KAYAK	2	8	38.26	24.8	1	0	8.03592	1.24e-05	440.862	442.277	440.862	442.277	440.862	442.277	0.00194784	0.00024412	0.00220433	0.00254333	3.77833	5.7149
KAYAK	2	8	38.26	24.8	1	0	8.03592	1.24e-05	440.862	442.277	440.862	442.277	440.862	442.277	0.00194784	0.00024412	0.00220433	0.00254333	3.77833	5.7149
KAYAK	2	8	38.26	24.8	1	0	8.03643	1.24e-05	440.228	441.641	440.228	441.641	440.228	441.641	0.00194731	0.00024433	0.002204	0.00254333	3.78169	5.71999
KAYAK	2	8	38.26	24.8	1	0	8.03542	1.24e-05	441.496	442.913	441.496	442.913	441.496	442.913	0.00194838	0.0002439	0.00220466	0.00254333	3.77496	5.70981
KAYAK	2	8	38.26	24.8	1	0	8.03668	1.23e-05	439.911	441.323	439.911	441.323	439.911	441.323	0.00194704	0.00024444	0.00220383	0.00254333	3.78338	5.72253
KAYAK	2	8	38.26	24.8	1	0	8.03668	1.23e-05	439.911	441.323	439.911	441.323	439.911	441.323	0.00194704	0.00024444	0.00220383	0.00254333	3.78338	5.72253
KAYAK	2	8	38.26	24.8	1	0	8.03643	1.24e-05	440.228	441.641	440.228	441.641	440.228	441.641	0.00194731	0.00024433	0.002204	0.00254333	3.78169	5.71999
KAYAK	2	8	38.26	24.8	1	0	8.03617	1.24e-05	440.545	441.959	440.545	441.959	440.545	441.959	0.00194758	0.00024423	0.00220416	0.00254333	3.78001	5.71744
KAYAK	2	8	38.26	24.8	1	0	8.03668	1.23e-05	439.911	441.323	439.911	441.323	439.911	441.323	0.00194704	0.00024444	0.00220383	0.00254333	3.78338	5.72253
KAYAK	2	8	38.26	24.8	1	0	8.03668	1.23e-05	439.911	441.323	439.911	441.323	439.911	441.323	0.00194704	0.00024444	0.00220383	0.00254333	3.78338	5.72253
KAYAK	2	8	38.26	24.8	1	0	8.03643	1.24e-05	440.228	441.641	440.228	441.641	440.228	441.641	0.00194731	0.00024433	0.002204	0.00254333	3.78169	5.71999
KAYAK	2	8	38.26	24.8	1	0	8.03643	1.24e-05	440.228	441.641	440.228	441.641	440.228	441.641	0.00194731	0.00024433	0.002204	0.00254333	3.78169	5.71999
KAYAK	2	8	38.26	24.8	1	0	8.03643	1.24e-05	440.228	441.641	440.228	441.641	440.228	441.641	0.00194731	0.00024433	0.002204	0.00254333	3.78169	5.71999
KAYAK	2	8	38.26	24.8	1	0	8.03617	1.24e-05	440.545	441.959	440.545	441.959	440.545	441.959	0.00194758	0.00024423	0.00220416	0.00254333	3.78001	5.71744
KAYAK	2	8	38.26	24.8	1	0	8.03643	1.24e-05	440.228	441.641	440.228	441.641	440.228	441.641	0.00194731	0.00024433	0.002204	0.00254333	3.78169	5.71999
KAYAK	2	8	38.26	24.8	1	0	8.03643	1.24e-05	440.228	441.641	440.228	441.641	440.228	441.641	0.00194731	0.00024433	0.002204	0.00254333	3.78169	5.71999
KAYAK	2	8	38.26	24.8	1	0	8.03643	1.24e-05	440.228	441.641	440.228	441.641	440.228	441.641	0.00194731	0.00024433	0.002204	0.00254333	3.78169	5.71999
KAYAK	2	8	38.26	24.8	1	0	8.03643	1.24e-05	440.228	441.641	440.228	441.641	440.228	441.641	0.00194731	0.00024433	0.002204	0.00254333	3.78169	5.71999
KAYAK	2	8	38.26	24.8	1	0	8.03668	1.23e-05	439.911	441.323	439.911	441.323	439.911	441.323	0.00194704	0.00024444	0.00220383	0.00254333	3.78338	5.72253
KAYAK	2	8	38.26	24.8	1	0	8.03668	1.23e-05	439.911	441.323	439.911	441.323	439.911	441.323	0.00194704	0.00024444	0.00220383	0.00254333	3.78338	5.72253
KAYAK	2	8	38.26	24.8	1	0	8.03693	1.23e-05	439.595	441.006	439.595	441.006	439.595	441.006	0.00194678	0.00024455	0.00220366	0.00254333	3.78506	5.72508
KAYAK	2	8	38.26	24.8	1	0	8.03693	1.23e-05	439.595	441.006	439.595	441.006	439.595	441.006	0.00194678	0.00024455	0.00220366	0.00254333	3.78506	5.72508
KAYAK	2	8	38.26	24.8	1	0	8.03668	1.23e-05	439.911	441.323	439.911	441.323	439.911	441.323	0.00194704	0.00024444	0.00220383	0.00254333	3.78338	5.72253
KAYAK	2	8	38.26	24.8	1	0	8.03693	1.23e-05	439.595	441.006	439.595	441.006	439.595	441.006	0.00194678	0.00024455	0.00220366	0.00254333	3.78506	5.72508
KAYAK	2	8	38.26	24.8	1	0	8.03693	1.23e-05	439.595	441.006	439.595	441.006	439.595	441.006	0.00194678	0.00024455	0.00220366	0.00254333	3.78506	5.72508
KAYAK	2	8	38.26	24.8	1	0	8.03693	1.23e-05	439.595	441.006	439.595	441.006	439.595	441.006	0.00194678	0.00024455	0.00220366	0.00254333	3.78506	5.72508
KAYAK	2	8	38.26	24.8	1	0	8.03693	1.23e-05	439.595	441.006	439.595	441.006	439.595	441.006	0.00194678	0.00024455	0.00220366	0.00254333	3.78506	5.72508
KAYAK	2	8	38.26	24.8	1	0	8.03719	1.23e-05	439.279	440.688	439.279	440.688	439.279	440.688	0.00194651	0.00024466	0.00220349	0.00254333	3.78675	5.72763
KAYAK	2	8	38.26	24.8	1	0	8.03769	1.23e-05	438.647	440.055	438.647	440.055	438.647	440.055	0.00194597	0.00024488	0.00220316	0.00254333	3.79012	5.73273
KAYAK	2	8	38.26	24.8	1	0	8.03769	1.23e-05	438.647	440.055	438.647	440.055	438.647	440.055	0.00194597	0.00024488	0.00220316	0.00254333	3.79012	5.73273
KAYAK	2	8	38.26	24.8	1	0	8.03744	1.23e-05	438.963	440.371	438.963	440.371	438.963	440.371	0.00194624	0.00024477	0.00220333	0.00254333	3.78843	5.73018
KAYAK	2	8	38.26	24.8	1	0	8.03769	1.23e-05	438.647	440.055	438.647	440.055	438.647	440.055	0.00194597	0.00024488	0.00220316	0.00254333	3.79012	5.73273
KAYAK	2	8	38.26	24.8	1	0	8.03744	1.23e-05	438.963	440.371	438.963	440.371	438.963	440.371	0.00194624	0.00024477	0.00220333	0.00254333	3.78843	5.73018
KAYAK	2	8	38.26	24.8	1	0	8.03744	1.23e-05	438.963	440.371	438.963	440.371	438.963	440.371	0.00194624	0.00024477	0.00220333	0.00254333	3.78843	5.73018
KAYAK	2	8	38.26	24.8	1	0	8.03719	1.23e-05	439.279	440.688	439.279	440.688	439.279	440.688	0.00194651	0.00024466	0.00220349	0.00254333	3.78675	5.72763
KAYAK	2	8	38.26	24.8	1	0	8.03744	1.23e-05	438.963	440.371	438.963	440.371	438.963	440.371	0.00194624	0.00024477	0.00220333	0.00254333	3.78843	5.73018
KAYAK	2	8	38.26	24.8	1	0	8.03744	1.23e-05	438.963	440.371	438.963	440.371	438.963	440.371	0.00194624	0.00024477	0.00220333	0.00254333	3.78843	5.73018
KAYAK	2	8	38.26	24.8	1	0	8.03794	1.23e-05	438.331	439.738	438.331	439.738	438.331	439.738	0.00194571	0.00024499	0.00220299	0.00254333	3.7918	5.73528
KAYAK	2	8	38.26	24.8	1	0	8.03769	1.23e-05	438.647	440.055	438.647	440.055	438.647	440.055	0.00194597	0.00024488	0.00220316	0.00254333	3.79012	5.73273
KAYAK	2	8	38.26	24.8	1	0	8.03744	1.23e-05	438.963	440.371	438.963	440.371	438.963	440.371	0.00194624	0.00024477	0.00220333	0.00254333	3.78843	5.73018
KAYAK	2	8	38.26	24.8	1	0	8.03744	1.23e-05	438.963	440.371	438.963	440.371	438.963	440.371	0.00194624	0.00024477	0.00220333	0.00254333	3.78843	5.73018
KAYAK	2	8	38.26	24.8	1	0	8.03719	1.23e-05	439.279	440.688	439.279	440.688	439.279	440.688	0.00194651	0.00024466	0.00220349	0.00254333	3.78675	5.72763
KAYAK	2	8	38.26	24.8	1	0	8.03719	1.23e-05	439.279	440.688	439.279	440.688	439.279	440.688	0.00194651	0.00024466	0.00220349	0.00254333	3.78675	5.72763
KAYAK	2	8	38.26	24.8	1	0	8.03693	1.23e-05	439.595	441.006	439.595	441.006	439.595	441.006	0.00194678	0.00024455	0.00220366	0.00254333	3.78506	5.72508
KAYAK	2	8	38.26	24.8	1	0	8.03719	1.23e-05	439.279	440.688	439.279	440.688	439.279	440.688	0.00194651	0.00024466	0.00220349	0.00254333	3.78675	5.72763
KAYAK	2	8	38.26	24.8	1	0	8.03693	1.23e-05	439.595	441.006	439.595	441.006	439.595	441.006	0.00194678	0.00024455	0.00220366	0.00254333	3.78506	5.72508
Location	Site	flag	S	T	Patm	P	pH	CO2	fCO2	pCO2	fCO2pot	pCO2pot	fCO2insitu	pCO2insitu	HCO3	CO3	DIC	ALK	OmegaAragonite	OmegaCalcite
PONTILE	1	8	38.25	24.87	1	0	7.39437	6.58115e-05	2349.79	2357.35	2349.79	2357.35	2349.79	2357.35	0.00236894	6.79321e-05	0.00250269	0.002534	1.05181	1.59058
PONTILE	1	8	38.25	24.87	1	0	7.3921	6.61799e-05	2362.95	2370.54	2362.95	2370.54	2362.95	2370.54	0.00236975	6.76001e-05	0.00250353	0.002534	1.04667	1.58281
PONTILE	1	8	38.25	24.87	1	0	7.39235	6.61388e-05	2361.48	2369.07	2361.48	2369.07	2361.48	2369.07	0.00236966	6.76369e-05	0.00250344	0.002534	1.04724	1.58367
PONTILE	1	8	38.25	24.87	1	0	7.39412	6.58523e-05	2351.25	2358.81	2351.25	2358.81	2351.25	2358.81	0.00236903	6.78952e-05	0.00250278	0.002534	1.05124	1.58971
PONTILE	1	8	38.25	24.87	1	0	7.39867	6.51209e-05	2325.14	2332.61	2325.14	2332.61	2325.14	2332.61	0.00236741	6.85635e-05	0.00250109	0.002534	1.06159	1.60536
PONTILE	1	8	38.25	24.85	1	0	7.40183	6.46466e-05	2307.04	2314.46	2307.04	2314.46	2307.04	2314.46	0.00236638	6.89829e-05	0.00250001	0.002534	1.06799	1.61515
PONTILE	1	8	38.25	24.85	1	0	7.40512	6.41267e-05	2288.49	2295.84	2288.49	2295.84	2288.49	2295.84	0.00236519	6.94721e-05	0.00249879	0.002534	1.07557	1.6266
PONTILE	1	8	38.25	24.85	1	0	7.40891	6.35318e-05	2267.26	2274.55	2267.26	2274.55	2267.26	2274.55	0.0023638	7.00405e-05	0.00249738	0.002534	1.08437	1.63991
PONTILE	1	8	38.25	24.85	1	0	7.40891	6.35318e-05	2267.26	2274.55	2267.26	2274.55	2267.26	2274.55	0.0023638	7.00405e-05	0.00249738	0.002534	1.08437	1.63991
PONTILE	1	8	38.25	24.85	1	0	7.41017	6.33347e-05	2260.22	2267.49	2260.22	2267.49	2260.22	2267.49	0.00236334	7.0231e-05	0.00249691	0.002534	1.08731	1.64437
PONTILE	1	8	38.25	24.85	1	0	7.41093	6.32167e-05	2256.01	2263.26	2256.01	2263.26	2256.01	2263.26	0.00236306	7.03455e-05	0.00249662	0.002534	1.08909	1.64705
PONTILE	1	8	38.25	24.85	1	0	7.41093	6.32167e-05	2256.01	2263.26	2256.01	2263.26	2256.01	2263.26	0.00236306	7.03455e-05	0.00249662	0.002534	1.08909	1.64705
PONTILE	1	8	38.25	24.85	1	0	7.4122	6.30204e-05	2249.01	2256.24	2249.01	2256.24	2249.01	2256.24	0.0023626	7.05367e-05	0.00249615	0.002534	1.09205	1.65153
PONTILE	1	8	38.25	24.85	1	0	7.42155	6.15862e-05	2197.83	2204.89	2197.83	2204.89	2197.83	2204.89	0.00235911	7.19667e-05	0.00249267	0.002534	1.11419	1.68501
PONTILE	1	8	38.25	24.85	1	0	7.42383	6.1242e-05	2185.54	2192.57	2185.54	2192.57	2185.54	2192.57	0.00235826	7.23186e-05	0.00249182	0.002534	1.11964	1.69325
PONTILE	1	8	38.25	24.85	1	0	7.42611	6.08997e-05	2173.32	2180.31	2173.32	2180.31	2173.32	2180.31	0.0023574	7.26721e-05	0.00249097	0.002534	1.12511	1.70153
PONTILE	1	8	38.25	24.85	1	0	7.42788	6.06346e-05	2163.87	2170.82	2163.87	2170.82	2163.87	2170.82	0.00235672	7.29481e-05	0.00249031	0.002534	1.12938	1.70799
PONTILE	1	8	38.25	24.85	1	0	7.43218	5.99955e-05	2141.06	2147.94	2141.06	2147.94	2141.06	2147.94	0.00235508	7.36225e-05	0.0024887	0.002534	1.13982	1.72378
PONTILE	1	8	38.25	24.85	1	0	7.439	5.89934e-05	2105.3	2112.06	2105.3	2112.06	2105.3	2112.06	0.00235244	7.47054e-05	0.00248614	0.002534	1.15659	1.74913
PONTILE	1	8	38.25	24.85	1	0	7.44356	5.83341e-05	2081.77	2088.46	2081.77	2088.46	2081.77	2088.46	0.00235066	7.54355e-05	0.00248443	0.002534	1.16789	1.76623
PONTILE	1	8	38.25	24.85	1	0	7.45544	5.66453e-05	2021.5	2027.99	2021.5	2027.99	2021.5	2027.99	0.00234594	7.7373e-05	0.00247996	0.002534	1.19789	1.81159
PONTILE	1	8	38.25	24.85	1	0	7.46708	5.50369e-05	1964.1	1970.41	1964.1	1970.41	1964.1	1970.41	0.00234122	7.93134e-05	0.00247557	0.002534	1.22793	1.85703
PONTILE	1	8	38.25	24.85	1	0	7.47719	5.36733e-05	1915.44	1921.59	1915.44	1921.59	1915.44	1921.59	0.00233702	8.1037e-05	0.00247173	0.002534	1.25461	1.89738
PONTILE	1	8	38.25	24.85	1	0	7.47846	5.35051e-05	1909.44	1915.57	1909.44	1915.57	1909.44	1915.57	0.00233649	8.12548e-05	0.00247125	0.002534	1.25799	1.90248
PONTILE	1	8	38.25	24.85	1	0	7.48478	5.26715e-05	1879.69	1885.73	1879.69	1885.73	1879.69	1885.73	0.00233381	8.23521e-05	0.00246884	0.002534	1.27497	1.92817
PONTILE	1	8	38.25	24.85	1	0	7.48756	5.23086e-05	1866.73	1872.73	1866.73	1872.73	1866.73	1872.73	0.00233263	8.28391e-05	0.00246778	0.002534	1.28251	1.93957
PONTILE	1	8	38.25	24.85	1	0	7.48933	5.20788e-05	1858.54	1864.51	1858.54	1864.51	1858.54	1864.51	0.00233187	8.31504e-05	0.0024671	0.002534	1.28733	1.94686
PONTILE	1	8	38.25	24.85	1	0	7.49338	5.15573e-05	1839.92	1845.83	1839.92	1845.83	1839.92	1845.83	0.00233013	8.3866e-05	0.00246555	0.002534	1.29841	1.96362
PONTILE	1	8	38.25	24.85	1	0	7.50021	5.06882e-05	1808.91	1814.72	1808.91	1814.72	1808.91	1814.72	0.00232715	8.50863e-05	0.00246293	0.002534	1.3173	1.99219
PONTILE	1	8	38.25	24.85	1	0	7.50577	4.99903e-05	1784	1789.73	1784	1789.73	1784	1789.73	0.0023247	8.60926e-05	0.00246078	0.002534	1.33288	2.01575
PONTILE	1	8	38.25	24.85	1	0	7.50071	5.06244e-05	1806.63	1812.44	1806.63	1812.44	1806.63	1812.44	0.00232693	8.51774e-05	0.00246273	0.002534	1.31871	1.99432
PONTILE	1	8	38.25	24.85	1	0	7.49793	5.09764e-05	1819.19	1825.04	1819.19	1825.04	1819.19	1825.04	0.00232815	8.46778e-05	0.0024638	0.002534	1.31098	1.98262
PONTILE	1	8	38.25	24.85	1	0	7.50248	5.04016e-05	1798.68	1804.46	1798.68	1804.46	1798.68	1804.46	0.00232615	8.54967e-05	0.00246205	0.002534	1.32366	2.0018
PONTILE	1	8	38.25	24.85	1	0	7.50248	5.04016e-05	1798.68	1804.46	1798.68	1804.46	1798.68	1804.46	0.00232615	8.54967e-05	0.00246205	0.002534	1.32366	2.0018
PONTILE	1	8	38.25	24.85	1	0	7.50096	5.05925e-05	1805.49	1811.29	1805.49	1811.29	1805.49	1811.29	0.00232682	8.52229e-05	0.00246263	0.002534	1.31942	1.99539
PONTILE	1	8	38.25	24.85	1	0	7.50324	5.03064e-05	1795.28	1801.05	1795.28	1801.05	1795.28	1801.05	0.00232582	8.56339e-05	0.00246176	0.002534	1.32578	2.00501
PONTILE	1	8	38.25	24.85	1	0	7.50223	5.04334e-05	1799.82	1805.6	1799.82	1805.6	1799.82	1805.6	0.00232626	8.5451e-05	0.00246215	0.002534	1.32295	2.00073
PONTILE	1	8	38.25	24.85	1	0	7.4911	5.18501e-05	1850.37	1856.32	1850.37	1856.32	1850.37	1856.32	0.00233111	8.34628e-05	0.00246642	0.002534	1.29217	1.95418
PONTILE	1	8	38.25	24.85	1	0	7.49313	5.15897e-05	1841.08	1847	1841.08	1847	1841.08	1847	0.00233023	8.38211e-05	0.00246565	0.002534	1.29772	1.96257
PONTILE	1	8	38.25	24.85	1	0	7.49388	5.14924e-05	1837.61	1843.51	1837.61	1843.51	1837.61	1843.51	0.00232991	8.39559e-05	0.00246535	0.002534	1.2998	1.96572
PONTILE	1	8	38.25	24.85	1	0	7.49616	5.12016e-05	1827.23	1833.1	1827.23	1833.1	1827.23	1833.1	0.00232892	8.43612e-05	0.00246448	0.002534	1.30608	1.97521
PONTILE	1	8	38.25	24.85	1	0	7.49919	5.08161e-05	1813.47	1819.3	1813.47	1819.3	1813.47	1819.3	0.00232759	8.49045e-05	0.00246332	0.002534	1.31449	1.98793
PONTILE	1	8	38.25	24.85	1	0	7.49388	5.14924e-05	1837.61	1843.51	1837.61	1843.51	1837.61	1843.51	0.00232991	8.39559e-05	0.00246535	0.002534	1.2998	1.96572
PONTILE	1	8	38.25	24.85	1	0	7.49211	5.17197e-05	1845.72	1851.65	1845.72	1851.65	1845.72	1851.65	0.00233067	8.36418e-05	0.00246603	0.002534	1.29494	1.95837
PONTILE	1	8	38.25	24.85	1	0	7.49262	5.16547e-05	1843.4	1849.32	1843.4	1849.32	1843.4	1849.32	0.00233045	8.37314e-05	0.00246584	0.002534	1.29633	1.96047
PONTILE	1	8	38.25	24.85	1	0	7.48326	5.28705e-05	1886.79	1892.85	1886.79	1892.85	1886.79	1892.85	0.00233446	8.20875e-05	0.00246942	0.002534	1.27088	1.92198
PONTILE	1	8	38.25	24.85	1	0	7.48781	5.22757e-05	1865.56	1871.55	1865.56	1871.55	1865.56	1871.55	0.00233252	8.28835e-05	0.00246768	0.002534	1.2832	1.94061
PONTILE	1	8	38.25	24.85	1	0	7.49869	5.08802e-05	1815.76	1821.59	1815.76	1821.59	1815.76	1821.59	0.00232782	8.48138e-05	0.00246351	0.002534	1.31308	1.98581
PONTILE	1	8	38.25	24.85	1	0	7.49945	5.07841e-05	1812.33	1818.15	1812.33	1818.15	1812.33	1818.15	0.00232748	8.49499e-05	0.00246322	0.002534	1.31519	1.989
PONTILE	1	8	38.25	24.85	1	0	7.50805	4.97073e-05	1773.9	1779.6	1773.9	1779.6	1773.9	1779.6	0.00232369	8.65074e-05	0.0024599	0.002534	1.3393	2.02546
PONTILE	1	8	38.25	24.85	1	0	7.50425	5.01797e-05	1790.76	1796.52	1790.76	1796.52	1790.76	1796.52	0.00232537	8.58171e-05	0.00246137	0.002534	1.32862	2.0093
PONTILE	1	8	38.25	24.85	1	0	7.51133	4.93013e-05	1759.41	1765.07	1759.41	1765.07	1759.41	1765.07	0.00232222	8.71097e-05	0.00245863	0.002534	1.34863	2.03956
PONTILE	1	8	38.25	24.85	1	0	7.51361	4.9022e-05	1749.45	1755.07	1749.45	1755.07	1749.45	1755.07	0.0023212	8.75289e-05	0.00245775	0.002534	1.35512	2.04938
PONTILE	1	8	38.25	24.85	1	0	7.51007	4.94571e-05	1764.97	1770.64	1764.97	1770.64	1764.97	1770.64	0.00232279	8.68776e-05	0.00245912	0.002534	1.34504	2.03413
PONTILE	1	8	38.25	24.85	1	0	7.51589	4.87442e-05	1739.53	1745.12	1739.53	1745.12	1739.53	1745.12	0.00232017	8.79499e-05	0.00245687	0.002534	1.36164	2.05924
PONTILE	1	8	38.25	24.85	1	0	7.52246	4.79499e-05	1711.19	1716.68	1711.19	1716.68	1711.19	1716.68	0.00231718	8.91766e-05	0.00245431	0.002534	1.38063	2.08796
PONTILE	1	8	38.25	24.85	1	0	7.51943	4.8315e-05	1724.22	1729.75	1724.22	1729.75	1724.22	1729.75	0.00231857	8.86085e-05	0.00245549	0.002534	1.37184	2.07466
PONTILE	1	8	38.25	24.85	1	0	7.5174	4.85598e-05	1732.95	1738.52	1732.95	1738.52	1732.95	1738.52	0.00231949	8.82316e-05	0.00245628	0.002534	1.366	2.06583
PONTILE	1	8	38.25	24.85	1	0	7.51108	4.93324e-05	1760.53	1766.18	1760.53	1766.18	1760.53	1766.18	0.00232233	8.70632e-05	0.00245873	0.002534	1.34791	2.03848
PONTILE	1	8	38.25	24.85	1	0	7.51462	4.88984e-05	1745.04	1750.64	1745.04	1750.64	1745.04	1750.64	0.00232074	8.77158e-05	0.00245736	0.002534	1.35801	2.05376
PONTILE	1	8	38.25	24.85	1	0	7.52094	4.81321e-05	1717.69	1723.21	1717.69	1723.21	1717.69	1723.21	0.00231788	8.88921e-05	0.0024549	0.002534	1.37623	2.0813
PONTILE	1	8	38.25	24.85	1	0	7.52929	4.71378e-05	1682.21	1687.61	1682.21	1687.61	1682.21	1687.61	0.00231404	9.04668e-05	0.00245164	0.002534	1.40061	2.11817
PONTILE	1	8	38.25	24.85	1	0	7.53713	4.62213e-05	1649.5	1654.8	1649.5	1654.8	1649.5	1654.8	0.00231038	9.1969e-05	0.00244857	0.002534	1.42386	2.15334
PONTILE	1	8	38.25	24.85	1	0	7.54143	4.57257e-05	1631.81	1637.05	1631.81	1637.05	1631.81	1637.05	0.00230835	9.28023e-05	0.00244687	0.002534	1.43676	2.17285
PONTILE	1	8	38.25	24.85	1	0	7.54143	4.57257e-05	1631.81	1637.05	1631.81	1637.05	1631.81	1637.05	0.00230835	9.28023e-05	0.00244687	0.002534	1.43676	2.17285
PONTILE	1	8	38.25	24.85	1	0	7.53713	4.62213e-05	1649.5	1654.8	1649.5	1654.8	1649.5	1654.8	0.00231038	9.1969e-05	0.00244857	0.002534	1.42386	2.15334
PONTILE	1	8	38.25	24.85	1	0	7.53637	4.63092e-05	1652.64	1657.94	1652.64	1657.94	1652.64	1657.95	0.00231073	9.18227e-05	0.00244887	0.002534	1.4216	2.14991
PONTILE	1	8	38.25	24.85	1	0	7.53839	4.6075e-05	1644.28	1649.56	1644.28	1649.56	1644.28	1649.56	0.00230978	9.22134e-05	0.00244807	0.002534	1.42765	2.15906
PONTILE	1	8	38.25	24.85	1	0	7.54623	4.51777e-05	1612.26	1617.44	1612.26	1617.44	1612.26	1617.44	0.00230606	9.37418e-05	0.00244498	0.002534	1.45131	2.19485
PONTILE	1	8	38.25	24.85	1	0	7.55534	4.41562e-05	1575.8	1580.86	1575.8	1580.86	1575.8	1580.86	0.00230166	9.55452e-05	0.00244136	0.002534	1.47923	2.23707
PONTILE	1	8	38.25	24.85	1	0	7.55433	4.42686e-05	1579.81	1584.89	1579.81	1584.89	1579.81	1584.89	0.00230215	9.53433e-05	0.00244176	0.002534	1.4761	2.23234
PONTILE	1	8	38.25	24.85	1	0	7.5561	4.4072e-05	1572.8	1577.85	1572.8	1577.85	1572.8	1577.85	0.00230129	9.56969e-05	0.00244106	0.002534	1.48158	2.24062
PONTILE	1	8	38.25	24.85	1	0	7.55407	4.42968e-05	1580.82	1585.89	1580.82	1585.89	1580.82	1585.89	0.00230228	9.52928e-05	0.00244187	0.002534	1.47532	2.23116
PONTILE	1	8	38.25	24.85	1	0	7.56014	4.36257e-05	1556.87	1561.87	1556.87	1561.87	1556.87	1561.87	0.00229931	9.65095e-05	0.00243944	0.002534	1.49416	2.25965
PONTILE	1	8	38.25	24.85	1	0	7.56141	4.34871e-05	1551.92	1556.91	1551.92	1556.91	1551.92	1556.91	0.00229869	9.67647e-05	0.00243894	0.002534	1.49811	2.26563
PONTILE	1	8	38.25	24.85	1	0	7.56545	4.30463e-05	1536.19	1541.13	1536.19	1541.13	1536.19	1541.13	0.00229669	9.75855e-05	0.00243732	0.002534	1.51082	2.28484
PONTILE	1	8	38.25	24.85	1	0	7.56394	4.32111e-05	1542.07	1547.03	1542.07	1547.03	1542.07	1547.03	0.00229744	9.7277e-05	0.00243793	0.002534	1.50604	2.27762
PONTILE	1	8	38.25	24.85	1	0	7.56318	4.32937e-05	1545.02	1549.98	1545.02	1549.98	1545.02	1549.98	0.00229781	9.7123e-05	0.00243823	0.002534	1.50366	2.27401
PONTILE	1	8	38.25	24.85	1	0	7.56242	4.33765e-05	1547.98	1552.95	1547.98	1552.95	1547.98	1552.95	0.00229819	9.69693e-05	0.00243853	0.002534	1.50128	2.27042
PONTILE	1	8	38.25	24.85	1	0	7.56343	4.32662e-05	1544.04	1549	1544.04	1549	1544.04	1549	0.00229769	9.71743e-05	0.00243813	0.002534	1.50445	2.27522
PONTILE	1	8	38.25	24.85	1	0	7.57102	4.2447e-05	1514.8	1519.67	1514.8	1519.67	1514.8	1519.67	0.00229391	9.87242e-05	0.00243508	0.002534	1.52845	2.3115
PONTILE	1	8	38.25	24.85	1	0	7.5695	4.26097e-05	1520.61	1525.49	1520.61	1525.49	1520.61	1525.49	0.00229467	9.84125e-05	0.00243569	0.002534	1.52362	2.30421
PONTILE	1	8	38.25	24.85	1	0	7.56748	4.28275e-05	1528.38	1533.29	1528.38	1533.29	1528.38	1533.29	0.00229568	9.79982e-05	0.00243651	0.002534	1.51721	2.29451
PONTILE	1	8	38.25	24.85	1	0	7.56621	4.29641e-05	1533.26	1538.18	1533.26	1538.18	1533.26	1538.18	0.00229631	9.77401e-05	0.00243701	0.002534	1.51321	2.28846
PONTILE	1	8	38.25	24.85	1	0	7.56975	4.25825e-05	1519.64	1524.52	1519.64	1524.52	1519.64	1524.52	0.00229454	9.84644e-05	0.00243559	0.002534	1.52442	2.30542
PONTILE	1	8	38.25	24.85	1	0	7.56975	4.25825e-05	1519.64	1524.52	1519.64	1524.52	1519.64	1524.52	0.00229454	9.84644e-05	0.00243559	0.002534	1.52442	2.30542
PONTILE	1	8	38.25	24.85	1	0	7.57102	4.2447e-05	1514.8	1519.67	1514.8	1519.67	1514.8	1519.67	0.00229391	9.87242e-05	0.00243508	0.002534	1.52845	2.3115
PONTILE	1	8	38.25	24.85	1	0	7.56975	4.25825e-05	1519.64	1524.52	1519.64	1524.52	1519.64	1524.52	0.00229454	9.84644e-05	0.00243559	0.002534	1.52442	2.30542
PONTILE	1	8	38.25	24.85	1	0	7.57102	4.2447e-05	1514.8	1519.67	1514.8	1519.67	1514.8	1519.67	0.00229391	9.87242e-05	0.00243508	0.002534	1.52845	2.3115
PONTILE	1	8	38.25	24.85	1	0	7.57936	4.15625e-05	1483.24	1488	1483.24	1488	1483.24	1488	0.00228969	0.000100455	0.00243171	0.002534	1.55524	2.35202
PONTILE	1	8	38.25	24.85	1	0	7.58139	4.13506e-05	1475.68	1480.42	1475.68	1480.42	1475.68	1480.42	0.00228866	0.000100878	0.00243089	0.002534	1.56179	2.36194
PONTILE	1	8	38.25	24.85	1	0	7.57962	4.15359e-05	1482.29	1487.05	1482.29	1487.05	1482.29	1487.05	0.00228956	0.000100507	0.00243161	0.002534	1.55605	2.35326
PONTILE	1	8	38.25	24.85	1	0	7.58088	4.14035e-05	1477.57	1482.31	1477.57	1482.31	1477.57	1482.31	0.00228892	0.000100772	0.00243109	0.002534	1.56015	2.35945
PONTILE	1	8	38.25	24.85	1	0	7.58265	4.12188e-05	1470.97	1475.7	1470.97	1475.7	1470.97	1475.7	0.00228801	0.000101144	0.00243037	0.002534	1.5659	2.36815
PONTILE	1	8	38.25	24.85	1	0	7.58265	4.12188e-05	1470.97	1475.7	1470.97	1475.7	1470.97	1475.7	0.00228801	0.000101144	0.00243037	0.002534	1.5659	2.36815
PONTILE	1	8	38.25	24.85	1	0	7.58215	4.12715e-05	1472.85	1477.58	1472.85	1477.58	1472.85	1477.58	0.00228827	0.000101037	0.00243058	0.002534	1.56426	2.36567
PONTILE	1	8	38.25	24.85	1	0	7.58189	4.12978e-05	1473.8	1478.53	1473.8	1478.53	1473.8	1478.53	0.0022884	0.000100984	0.00243068	0.002534	1.56344	2.36442
PONTILE	1	8	38.25	24.85	1	0	7.58038	4.14564e-05	1479.46	1484.21	1479.46	1484.21	1479.46	1484.21	0.00228918	0.000100666	0.0024313	0.002534	1.55851	2.35697
PONTILE	1	8	38.25	24.85	1	0	7.5781	4.16954e-05	1487.98	1492.76	1487.98	1492.76	1487.98	1492.76	0.00229033	0.000100191	0.00243222	0.002534	1.55115	2.34584
PONTILE	1	8	38.25	24.85	1	0	7.57936	4.15625e-05	1483.24	1488	1483.24	1488	1483.24	1488	0.00228969	0.000100455	0.00243171	0.002534	1.55524	2.35202
PONTILE	1	8	38.25	24.85	1	0	7.58265	4.12188e-05	1470.97	1475.7	1470.97	1475.7	1470.97	1475.7	0.00228801	0.000101144	0.00243037	0.002534	1.5659	2.36815
PONTILE	1	8	38.25	24.85	1	0	7.58316	4.11661e-05	1469.09	1473.81	1469.09	1473.81	1469.09	1473.81	0.00228775	0.00010125	0.00243017	0.002534	1.56755	2.37064
PONTILE	1	8	38.25	24.85	1	0	7.58493	4.09823e-05	1462.54	1467.23	1462.54	1467.23	1462.54	1467.23	0.00228684	0.000101623	0.00242945	0.002534	1.57333	2.37938
PONTILE	1	8	38.25	24.85	1	0	7.58619	4.08516e-05	1457.87	1462.55	1457.87	1462.55	1457.87	1462.55	0.00228619	0.000101891	0.00242893	0.002534	1.57747	2.38564
PONTILE	1	8	38.25	24.85	1	0	7.58645	4.08254e-05	1456.94	1461.61	1456.94	1461.61	1456.94	1461.61	0.00228606	0.000101944	0.00242883	0.002534	1.5783	2.38689
PONTILE	1	8	38.25	24.82	1	0	7.58814	4.06784e-05	1450.59	1455.25	1450.59	1455.25	1450.59	1455.25	0.00228542	0.000102202	0.0024283	0.002534	1.5821	2.39286
PONTILE	1	8	38.25	24.82	1	0	7.58637	4.08609e-05	1457.1	1461.78	1457.1	1461.78	1457.1	1461.78	0.00228634	0.000101827	0.00242902	0.002534	1.57629	2.38408
PONTILE	1	8	38.25	24.82	1	0	7.58814	4.06784e-05	1450.59	1455.25	1450.59	1455.25	1450.59	1455.25	0.00228542	0.000102202	0.0024283	0.002534	1.5821	2.39286
PONTILE	1	8	38.25	24.82	1	0	7.58612	4.08871e-05	1458.03	1462.72	1458.03	1462.72	1458.03	1462.72	0.00228647	0.000101774	0.00242913	0.002534	1.57546	2.38283
PONTILE	1	8	38.25	24.82	1	0	7.58713	4.07826e-05	1454.31	1458.98	1454.31	1458.98	1454.31	1458.98	0.00228595	0.000101988	0.00242872	0.002534	1.57878	2.38784
PONTILE	1	8	38.25	24.82	1	0	7.58814	4.06784e-05	1450.59	1455.25	1450.59	1455.25	1450.59	1455.25	0.00228542	0.000102202	0.0024283	0.002534	1.5821	2.39286
PONTILE	1	8	38.25	24.82	1	0	7.59118	4.03673e-05	1439.5	1444.12	1439.5	1444.12	1439.5	1444.12	0.00228385	0.000102848	0.00242706	0.002534	1.59209	2.40798
PONTILE	1	8	38.25	24.82	1	0	7.59118	4.03673e-05	1439.5	1444.12	1439.5	1444.12	1439.5	1444.12	0.00228385	0.000102848	0.00242706	0.002534	1.59209	2.40798
PONTILE	1	8	38.25	24.82	1	0	7.58941	4.05486e-05	1445.96	1450.61	1445.96	1450.61	1445.96	1450.61	0.00228477	0.000102471	0.00242779	0.002534	1.58626	2.39915
PONTILE	1	8	38.25	24.82	1	0	7.59244	4.02384e-05	1434.9	1439.51	1434.9	1439.51	1434.9	1439.51	0.00228319	0.000103118	0.00242655	0.002534	1.59628	2.41431
PONTILE	1	8	38.25	24.82	1	0	7.59168	4.03157e-05	1437.66	1442.28	1437.66	1442.28	1437.66	1442.28	0.00228358	0.000102956	0.00242686	0.002534	1.59377	2.41051
PONTILE	1	8	38.25	24.82	1	0	7.5932	4.01612e-05	1432.15	1436.75	1432.15	1436.75	1432.15	1436.75	0.00228279	0.000103281	0.00242623	0.002534	1.59879	2.41811
PONTILE	1	8	38.25	24.82	1	0	7.59371	4.01098e-05	1430.32	1434.91	1430.32	1434.91	1430.32	1434.91	0.00228253	0.000103389	0.00242603	0.002534	1.60047	2.42065
PONTILE	1	8	38.25	24.82	1	0	7.5932	4.01612e-05	1432.15	1436.75	1432.15	1436.75	1432.15	1436.75	0.00228279	0.000103281	0.00242623	0.002534	1.59879	2.41811
PONTILE	1	8	38.25	24.82	1	0	7.59396	4.00841e-05	1429.4	1433.99	1429.4	1433.99	1429.4	1433.99	0.0022824	0.000103443	0.00242592	0.002534	1.60131	2.42192
PONTILE	1	8	38.25	24.82	1	0	7.59497	3.99816e-05	1425.74	1430.32	1425.74	1430.32	1425.74	1430.32	0.00228187	0.00010366	0.00242551	0.002534	1.60467	2.427
PONTILE	1	8	38.25	24.82	1	0	7.59548	3.99304e-05	1423.92	1428.49	1423.92	1428.49	1423.92	1428.49	0.0022816	0.000103769	0.0024253	0.002534	1.60635	2.42955
PONTILE	1	8	38.25	24.82	1	0	7.59472	4.00072e-05	1426.66	1431.24	1426.66	1431.24	1426.66	1431.24	0.002282	0.000103606	0.00242561	0.002534	1.60383	2.42573
PONTILE	1	8	38.25	24.82	1	0	7.59497	3.99816e-05	1425.74	1430.32	1425.74	1430.32	1425.74	1430.32	0.00228187	0.00010366	0.00242551	0.002534	1.60467	2.427
PONTILE	1	8	38.25	24.82	1	0	7.59649	3.98282e-05	1420.28	1424.84	1420.28	1424.84	1420.28	1424.84	0.00228107	0.000103987	0.00242489	0.002534	1.60972	2.43465
PONTILE	1	8	38.25	24.82	1	0	7.60003	3.94725e-05	1407.59	1412.11	1407.59	1412.11	1407.59	1412.11	0.0022792	0.000104752	0.00242343	0.002534	1.62157	2.45257
PONTILE	1	8	38.25	24.82	1	0	7.62456	3.70874e-05	1322.54	1326.79	1322.54	1326.79	1322.54	1326.79	0.00226593	0.000110194	0.00241321	0.002534	1.70581	2.57998
PONTILE	1	8	38.25	24.82	1	0	7.6276	3.68018e-05	1312.35	1316.57	1312.35	1316.57	1312.35	1316.57	0.00226425	0.000110884	0.00241193	0.002534	1.7165	2.59614
PONTILE	1	8	38.25	24.82	1	0	7.62153	3.73751e-05	1332.8	1337.08	1332.8	1337.08	1332.8	1337.08	0.0022676	0.000109508	0.00241449	0.002534	1.69519	2.5639
PONTILE	1	8	38.25	24.82	1	0	7.61596	3.79079e-05	1351.8	1356.14	1351.8	1356.14	1351.8	1356.14	0.00227065	0.000108259	0.00241682	0.002534	1.67586	2.53467
PONTILE	1	8	38.25	24.82	1	0	7.61799	3.77133e-05	1344.86	1349.18	1344.86	1349.18	1344.86	1349.18	0.00226955	0.000108712	0.00241597	0.002534	1.68286	2.54527
PONTILE	1	8	38.25	24.82	1	0	7.65213	3.45663e-05	1232.63	1236.59	1232.63	1236.59	1232.63	1236.59	0.00225029	0.000116605	0.00240146	0.002534	1.80505	2.73007
PONTILE	1	8	38.25	24.85	1	0	7.65852	3.39805e-05	1212.66	1216.55	1212.66	1216.55	1212.66	1216.55	0.00224628	0.000118254	0.00239851	0.002534	1.8308	2.76876
PONTILE	1	8	38.25	24.85	1	0	7.64815	3.48953e-05	1245.31	1249.3	1245.31	1249.3	1245.31	1249.3	0.00225232	0.000115775	0.00240299	0.002534	1.79242	2.71072
PONTILE	1	8	38.25	24.85	1	0	7.63197	3.63686e-05	1297.88	1302.05	1297.88	1302.05	1297.88	1302.05	0.00226154	0.000111996	0.00240991	0.002534	1.73392	2.62224
PONTILE	1	8	38.25	24.85	1	0	7.62539	3.69833e-05	1319.82	1324.06	1319.82	1324.06	1319.82	1324.06	0.00226521	0.000110492	0.00241269	0.002534	1.71063	2.58703
PONTILE	1	8	38.25	24.85	1	0	7.62362	3.71504e-05	1325.79	1330.04	1325.79	1330.04	1325.79	1330.04	0.00226619	0.00011009	0.00241343	0.002534	1.70441	2.57762
PONTILE	1	8	38.25	24.85	1	0	7.62135	3.73663e-05	1333.49	1337.77	1333.49	1337.77	1333.49	1337.77	0.00226745	0.000109575	0.00241439	0.002534	1.69644	2.56556
PONTILE	1	8	38.25	24.85	1	0	7.61755	3.77287e-05	1346.43	1350.75	1346.43	1350.75	1346.43	1350.75	0.00226953	0.000108722	0.00241598	0.002534	1.68323	2.54559
PONTILE	1	8	38.25	24.85	1	0	7.62286	3.72223e-05	1328.35	1332.61	1328.35	1332.61	1328.35	1332.61	0.00226661	0.000109918	0.00241375	0.002534	1.70175	2.57359
PONTILE	1	8	38.25	24.85	1	0	7.61882	3.76076e-05	1342.1	1346.41	1342.1	1346.41	1342.1	1346.41	0.00226884	0.000109006	0.00241545	0.002534	1.68762	2.55223
PONTILE	1	8	38.25	24.85	1	0	7.61806	3.76802e-05	1344.69	1349.01	1344.69	1349.01	1344.69	1349.01	0.00226925	0.000108835	0.00241577	0.002534	1.68499	2.54824
PONTILE	1	8	38.25	24.85	1	0	7.64284	3.53725e-05	1262.34	1266.39	1262.34	1266.39	1262.34	1266.39	0.00225538	0.000114522	0.00240527	0.002534	1.77303	2.6814
PONTILE	1	8	38.25	24.85	1	0	7.65625	3.41794e-05	1219.76	1223.67	1219.76	1223.67	1219.76	1223.67	0.00224761	0.000117705	0.0023995	0.002534	1.82231	2.75593
PONTILE	1	8	38.25	24.85	1	0	7.66763	3.31955e-05	1184.65	1188.45	1184.65	1188.45	1184.65	1188.45	0.00224087	0.000120468	0.00239453	0.002534	1.86509	2.82061
PONTILE	1	8	38.25	24.85	1	0	7.67825	3.23007e-05	1152.71	1156.41	1152.71	1156.41	1152.71	1156.41	0.00223445	0.000123097	0.00238985	0.002534	1.90579	2.88217
PONTILE	1	8	38.25	24.85	1	0	7.68407	3.18201e-05	1135.56	1139.21	1135.56	1139.21	1135.56	1139.21	0.00223089	0.000124558	0.00238727	0.002534	1.92841	2.91637
PONTILE	1	8	38.25	24.85	1	0	7.68786	3.15102e-05	1124.5	1128.11	1124.5	1128.11	1124.5	1128.11	0.00222854	0.000125519	0.00238557	0.002534	1.94328	2.93887
PONTILE	1	8	38.25	24.85	1	0	7.71315	2.95138e-05	1053.26	1056.64	1053.26	1056.64	1053.26	1056.64	0.00221251	0.000132088	0.00237411	0.002534	2.04498	3.09267
PONTILE	1	8	38.25	24.85	1	0	7.72124	2.88997e-05	1031.34	1034.65	1031.34	1034.65	1031.34	1034.65	0.00220722	0.000134251	0.00237037	0.002534	2.07847	3.14331
PONTILE	1	8	38.25	24.85	1	0	7.72377	2.87102e-05	1024.58	1027.87	1024.58	1027.87	1024.58	1027.87	0.00220556	0.000134933	0.0023692	0.002534	2.08903	3.15929
PONTILE	1	8	38.25	24.85	1	0	7.71972	2.9014e-05	1035.42	1038.74	1035.42	1038.74	1035.42	1038.74	0.00220822	0.000133843	0.00237108	0.002534	2.07215	3.13376
PONTILE	1	8	38.25	24.85	1	0	7.71947	2.9033e-05	1036.1	1039.43	1036.1	1039.43	1036.1	1039.43	0.00220839	0.000133775	0.00237119	0.002534	2.0711	3.13218
PONTILE	1	8	38.25	24.85	1	0	7.71542	2.93399e-05	1047.05	1050.41	1047.05	1050.41	1047.05	1050.41	0.00221103	0.000132693	0.00237306	0.002534	2.05435	3.10684
PONTILE	1	8	38.25	24.85	1	0	7.70354	3.02584e-05	1079.83	1083.3	1079.83	1083.3	1079.83	1083.3	0.00221868	0.000129558	0.0023785	0.002534	2.00581	3.03343
PONTILE	1	8	38.25	24.85	1	0	7.69165	3.12031e-05	1113.54	1117.12	1113.54	1117.12	1113.54	1117.12	0.00222618	0.000126486	0.00238387	0.002534	1.95825	2.96151
PONTILE	1	8	38.25	24.85	1	0	7.68432	3.17994e-05	1134.82	1138.47	1134.82	1138.47	1134.82	1138.47	0.00223073	0.000124622	0.00238715	0.002534	1.92939	2.91787
PONTILE	1	8	38.25	24.85	1	0	7.68634	3.16338e-05	1128.92	1132.54	1128.92	1132.54	1128.92	1132.54	0.00222948	0.000125134	0.00238625	0.002534	1.93732	2.92985
PONTILE	1	8	38.25	24.85	1	0	7.68786	3.15102e-05	1124.5	1128.11	1124.5	1128.11	1124.5	1128.11	0.00222854	0.000125519	0.00238557	0.002534	1.94328	2.93887
PONTILE	1	8	38.25	24.85	1	0	7.69216	3.11623e-05	1112.09	1115.66	1112.09	1115.66	1112.09	1115.66	0.00222587	0.000126615	0.00238364	0.002534	1.96025	2.96454
PONTILE	1	8	38.25	24.85	1	0	7.68761	3.15308e-05	1125.24	1128.85	1125.24	1128.85	1125.24	1128.85	0.0022287	0.000125455	0.00238569	0.002534	1.94228	2.93736
PONTILE	1	8	38.25	24.85	1	0	7.68634	3.16338e-05	1128.92	1132.54	1128.92	1132.54	1128.92	1132.54	0.00222948	0.000125134	0.00238625	0.002534	1.93732	2.92985
PONTILE	1	8	38.25	24.85	1	0	7.68584	3.16751e-05	1130.39	1134.02	1130.39	1134.02	1130.39	1134.02	0.0022298	0.000125006	0.00238648	0.002534	1.93533	2.92685
PONTILE	1	8	38.25	24.85	1	0	7.67597	3.24906e-05	1159.49	1163.21	1159.49	1163.21	1159.49	1163.21	0.00223584	0.00012253	0.00239086	0.002534	1.897	2.86888
PONTILE	1	8	38.25	24.85	1	0	7.67142	3.28733e-05	1173.15	1176.92	1173.15	1176.92	1173.15	1176.92	0.00223859	0.000121402	0.00239287	0.002534	1.87954	2.84246
PONTILE	1	8	38.25	24.85	1	0	7.65599	3.42016e-05	1220.55	1224.47	1220.55	1224.47	1220.55	1224.47	0.00224776	0.000117645	0.00239961	0.002534	1.82137	2.7545
PONTILE	1	8	38.25	24.85	1	0	7.66307	3.35859e-05	1198.58	1202.43	1198.58	1202.43	1198.58	1202.43	0.00224358	0.000119356	0.00239653	0.002534	1.84787	2.79458
PONTILE	1	8	38.25	24.85	1	0	7.66788	3.31739e-05	1183.88	1187.68	1183.88	1187.68	1183.88	1187.68	0.00224072	0.00012053	0.00239442	0.002534	1.86605	2.82206
PONTILE	1	8	38.25	24.85	1	0	7.66839	3.31308e-05	1182.34	1186.13	1182.34	1186.13	1182.34	1186.13	0.00224042	0.000120654	0.0023942	0.002534	1.86797	2.82497
PONTILE	1	8	38.25	24.85	1	0	7.66737	3.32171e-05	1185.42	1189.22	1185.42	1189.22	1185.42	1189.22	0.00224102	0.000120406	0.00239465	0.002534	1.86413	2.81916
PONTILE	1	8	38.25	24.85	1	0	7.66813	3.31524e-05	1183.11	1186.91	1183.11	1186.91	1183.11	1186.91	0.00224057	0.000120592	0.00239431	0.002534	1.86701	2.82352
PONTILE	1	8	38.25	24.85	1	0	7.66535	3.33902e-05	1191.59	1195.42	1191.59	1195.42	1191.59	1195.42	0.00224223	0.000119911	0.00239553	0.002534	1.85646	2.80757
PONTILE	1	8	38.25	24.85	1	0	7.66788	3.31739e-05	1183.88	1187.68	1183.88	1187.68	1183.88	1187.68	0.00224072	0.00012053	0.00239442	0.002534	1.86605	2.82206
PONTILE	1	8	38.25	24.85	1	0	7.67218	3.28093e-05	1170.86	1174.62	1170.86	1174.62	1170.86	1174.62	0.00223814	0.000121589	0.00239253	0.002534	1.88244	2.84685
PONTILE	1	8	38.25	24.85	1	0	7.66029	3.38265e-05	1207.17	1211.04	1207.17	1211.04	1207.17	1211.04	0.00224523	0.000118681	0.00239774	0.002534	1.83742	2.77878
PONTILE	1	8	38.25	24.85	1	0	7.65599	3.42016e-05	1220.55	1224.47	1220.55	1224.47	1220.55	1224.47	0.00224776	0.000117645	0.00239961	0.002534	1.82137	2.7545
PONTILE	1	8	38.25	24.85	1	0	7.66055	3.38046e-05	1206.38	1210.26	1206.38	1210.26	1206.38	1210.26	0.00224508	0.000118743	0.00239763	0.002534	1.83837	2.78021
PONTILE	1	8	38.25	24.85	1	0	7.66636	3.33035e-05	1188.5	1192.32	1188.5	1192.32	1188.5	1192.32	0.00224163	0.000120158	0.00239509	0.002534	1.86029	2.81336
PONTILE	1	8	38.25	24.85	1	0	7.66484	3.34336e-05	1193.14	1196.97	1193.14	1196.97	1193.14	1196.97	0.00224253	0.000119788	0.00239575	0.002534	1.85455	2.80468
PONTILE	1	8	38.25	24.85	1	0	7.6651	3.34119e-05	1192.37	1196.2	1192.37	1196.2	1192.37	1196.2	0.00224238	0.000119849	0.00239564	0.002534	1.85551	2.80612
PONTILE	1	8	38.25	24.85	1	0	7.67041	3.2959e-05	1176.21	1179.98	1176.21	1179.98	1176.21	1179.98	0.0022392	0.000121152	0.00239331	0.002534	1.87567	2.83662
PONTILE	1	8	38.25	24.85	1	0	7.66055	3.38046e-05	1206.38	1210.26	1206.38	1210.26	1206.38	1210.26	0.00224508	0.000118743	0.00239763	0.002534	1.83837	2.78021
PONTILE	1	8	38.25	24.85	1	0	7.66004	3.38485e-05	1207.95	1211.83	1207.95	1211.83	1207.95	1211.83	0.00224538	0.00011862	0.00239785	0.002534	1.83647	2.77734
PONTILE	1	8	38.25	24.85	1	0	7.65878	3.39585e-05	1211.87	1215.76	1211.87	1215.76	1211.87	1215.77	0.00224613	0.000118315	0.0023984	0.002534	1.83174	2.77019
PONTILE	1	8	38.25	24.85	1	0	7.65498	3.42903e-05	1223.72	1227.65	1223.72	1227.65	1223.72	1227.65	0.00224835	0.000117402	0.00240005	0.002534	1.81761	2.74882
PONTILE	1	8	38.25	24.85	1	0	7.65296	3.44686e-05	1230.08	1234.03	1230.08	1234.03	1230.08	1234.03	0.00224954	0.000116918	0.00240092	0.002534	1.81012	2.73748
PONTILE	1	8	38.25	24.85	1	0	7.65144	3.46028e-05	1234.87	1238.83	1234.87	1238.83	1234.87	1238.83	0.00225042	0.000116556	0.00240158	0.002534	1.80451	2.729
PONTILE	1	8	38.25	24.85	1	0	7.64992	3.47375e-05	1239.68	1243.66	1239.68	1243.66	1239.68	1243.66	0.0022513	0.000116195	0.00240223	0.002534	1.79892	2.72055
PONTILE	1	8	38.25	24.85	1	0	7.64866	3.48501e-05	1243.7	1247.69	1243.7	1247.69	1243.7	1247.69	0.00225203	0.000115894	0.00240278	0.002534	1.79427	2.71352
PONTILE	1	8	38.25	24.85	1	0	7.65119	3.46252e-05	1235.67	1239.64	1235.67	1239.64	1235.67	1239.64	0.00225057	0.000116495	0.00240169	0.002534	1.80358	2.72759
PONTILE	1	8	38.25	24.85	1	0	7.64664	3.5031e-05	1250.15	1254.16	1250.15	1254.16	1250.15	1254.16	0.0022532	0.000115416	0.00240365	0.002534	1.78686	2.70231
PONTILE	1	8	38.25	24.85	1	0	7.64992	3.47375e-05	1239.68	1243.66	1239.68	1243.66	1239.68	1243.66	0.0022513	0.000116195	0.00240223	0.002534	1.79892	2.72055
PONTILE	1	8	38.25	24.85	1	0	7.64967	3.476e-05	1240.48	1244.46	1240.48	1244.46	1240.48	1244.46	0.00225145	0.000116134	0.00240234	0.002534	1.79799	2.71914
PONTILE	1	8	38.25	24.85	1	0	7.64284	3.53725e-05	1262.34	1266.39	1262.34	1266.39	1262.34	1266.39	0.00225538	0.000114522	0.00240527	0.002534	1.77303	2.6814
PONTILE	1	8	38.25	24.85	1	0	7.64158	3.5487e-05	1266.43	1270.49	1266.43	1270.49	1266.43	1270.49	0.0022561	0.000114226	0.00240582	0.002534	1.76845	2.67446
PONTILE	1	8	38.25	24.85	1	0	7.64006	3.56249e-05	1271.35	1275.43	1271.35	1275.43	1271.35	1275.43	0.00225697	0.000113871	0.00240646	0.002534	1.76295	2.66616
PONTILE	1	8	38.25	24.85	1	0	7.64183	3.54641e-05	1265.61	1269.67	1265.61	1269.67	1265.61	1269.67	0.00225596	0.000114285	0.00240571	0.002534	1.76936	2.67585
PONTILE	1	8	38.25	24.85	1	0	7.64385	3.52812e-05	1259.08	1263.12	1259.08	1263.12	1259.08	1263.12	0.0022548	0.00011476	0.00240484	0.002534	1.77671	2.68696
PONTILE	1	8	38.25	24.85	1	0	7.6345	3.61347e-05	1289.54	1293.68	1289.54	1293.68	1289.54	1293.68	0.00226012	0.000112579	0.00240883	0.002534	1.74294	2.63589
PONTILE	1	8	38.25	24.85	1	0	7.63576	3.60182e-05	1285.38	1289.51	1285.38	1289.51	1285.38	1289.51	0.00225941	0.000112872	0.0024083	0.002534	1.74747	2.64275
PONTILE	1	8	38.25	24.85	1	0	7.6302	3.65331e-05	1303.76	1307.94	1303.76	1307.94	1303.76	1307.94	0.00226254	0.000111589	0.00241066	0.002534	1.72762	2.61272
PONTILE	1	8	38.25	24.85	1	0	7.62337	3.71744e-05	1326.64	1330.9	1326.64	1330.9	1326.64	1330.9	0.00226633	0.000110033	0.00241354	0.002534	1.70352	2.57628
PONTILE	1	8	38.25	24.85	1	0	7.63197	3.63686e-05	1297.88	1302.05	1297.88	1302.05	1297.88	1302.05	0.00226154	0.000111996	0.00240991	0.002534	1.73392	2.62224
PONTILE	1	8	38.25	24.85	1	0	7.62438	3.70787e-05	1323.23	1327.48	1323.23	1327.48	1323.23	1327.48	0.00226577	0.000110262	0.00241311	0.002534	1.70707	2.58165
PONTILE	1	8	38.25	24.85	1	0	7.61705	3.77773e-05	1348.16	1352.49	1348.16	1352.49	1348.16	1352.49	0.00226981	0.000108609	0.00241619	0.002534	1.68148	2.54293
PONTILE	1	8	38.25	24.85	1	0	7.61755	3.77287e-05	1346.43	1350.75	1346.43	1350.75	1346.43	1350.75	0.00226953	0.000108722	0.00241598	0.002534	1.68323	2.54559
PONTILE	1	8	38.25	24.85	1	0	7.58543	4.093e-05	1460.67	1465.36	1460.67	1465.36	1460.67	1465.36	0.00228658	0.00010173	0.00242924	0.002534	1.57498	2.38188
PONTILE	1	8	38.25	24.85	1	0	7.57254	4.22849e-05	1509.02	1513.86	1509.02	1513.86	1509.02	1513.86	0.00229315	9.90369e-05	0.00243447	0.002534	1.53329	2.31882
PONTILE	1	8	38.25	24.85	1	0	7.57203	4.23388e-05	1510.95	1515.8	1510.95	1515.8	1510.95	1515.8	0.0022934	9.89325e-05	0.00243467	0.002534	1.53167	2.31638
PONTILE	1	8	38.25	24.85	1	0	7.56849	4.27184e-05	1524.49	1529.39	1524.49	1529.39	1524.49	1529.39	0.00229518	9.82052e-05	0.0024361	0.002534	1.52041	2.29935
PONTILE	1	8	38.25	24.85	1	0	7.57684	4.18287e-05	1492.74	1497.53	1492.74	1497.53	1492.74	1497.53	0.00229098	9.99274e-05	0.00243273	0.002534	1.54707	2.33968
PONTILE	1	8	38.25	24.85	1	0	7.57759	4.17487e-05	1489.88	1494.67	1489.88	1494.67	1489.88	1494.67	0.00229059	0.000100085	0.00243243	0.002534	1.54952	2.34337
PONTILE	1	8	38.25	24.85	1	0	7.57481	4.20428e-05	1500.38	1505.2	1500.38	1505.2	1500.38	1505.2	0.002292	9.95074e-05	0.00243355	0.002534	1.54057	2.32984
PONTILE	1	8	38.25	24.85	1	0	7.57481	4.20428e-05	1500.38	1505.2	1500.38	1505.2	1500.38	1505.2	0.002292	9.95074e-05	0.00243355	0.002534	1.54057	2.32984
PONTILE	1	8	38.25	24.85	1	0	7.57203	4.23388e-05	1510.95	1515.8	1510.95	1515.8	1510.95	1515.8	0.0022934	9.89325e-05	0.00243467	0.002534	1.53167	2.31638
PONTILE	1	8	38.25	24.85	1	0	7.57026	4.25282e-05	1517.7	1522.58	1517.7	1522.58	1517.7	1522.58	0.00229429	9.85682e-05	0.00243539	0.002534	1.52603	2.30785
PONTILE	1	8	38.25	24.85	1	0	7.57051	4.25011e-05	1516.74	1521.61	1516.74	1521.61	1516.74	1521.61	0.00229416	9.86202e-05	0.00243529	0.002534	1.52684	2.30907
PONTILE	1	8	38.25	24.85	1	0	7.57557	4.19624e-05	1497.51	1502.32	1497.51	1502.32	1497.51	1502.32	0.00229162	9.96648e-05	0.00243324	0.002534	1.54301	2.33353
PONTILE	1	8	38.25	24.85	1	0	7.57254	4.22849e-05	1509.02	1513.86	1509.02	1513.86	1509.02	1513.86	0.00229315	9.90369e-05	0.00243447	0.002534	1.53329	2.31882
PONTILE	1	8	38.25	24.85	1	0	7.57178	4.23658e-05	1511.91	1516.76	1511.91	1516.76	1511.91	1516.76	0.00229353	9.88804e-05	0.00243478	0.002534	1.53086	2.31516
PONTILE	2	8	38.25	24.85	1	0	7.56419	4.31836e-05	1541.09	1546.04	1541.09	1546.04	1541.09	1546.04	0.00229731	9.73283e-05	0.00243783	0.002534	1.50683	2.27882
PONTILE	2	8	38.25	24.85	1	0	7.5432	4.55231e-05	1624.58	1629.8	1624.58	1629.8	1624.58	1629.8	0.00230751	9.31475e-05	0.00244618	0.002534	1.44211	2.18093
PONTILE	2	8	38.25	24.85	1	0	7.52954	4.7108e-05	1681.14	1686.54	1681.14	1686.54	1681.14	1686.54	0.00231392	9.05149e-05	0.00245154	0.002534	1.40135	2.11929
PONTILE	2	8	38.25	24.85	1	0	7.50071	5.06244e-05	1806.63	1812.44	1806.63	1812.44	1806.63	1812.44	0.00232693	8.51774e-05	0.00246273	0.002534	1.31871	1.99432
PONTILE	2	8	38.25	24.85	1	0	7.45393	5.68583e-05	2029.1	2035.62	2029.1	2035.62	2029.1	2035.62	0.00234655	7.71231e-05	0.00248053	0.002534	1.19402	1.80574
PONTILE	2	8	38.25	24.85	1	0	7.47719	5.36733e-05	1915.44	1921.59	1915.44	1921.59	1915.44	1921.59	0.00233702	8.1037e-05	0.00247173	0.002534	1.25461	1.89738
PONTILE	2	8	38.25	24.85	1	0	7.47593	5.3842e-05	1921.46	1927.63	1921.46	1927.63	1921.46	1927.63	0.00233755	8.08197e-05	0.00247221	0.002534	1.25125	1.89229
PONTILE	2	8	38.25	24.85	1	0	7.46354	5.55218e-05	1981.41	1987.77	1981.41	1987.77	1981.41	1987.77	0.00234267	7.87182e-05	0.00247691	0.002534	1.21871	1.84309
PONTILE	2	8	38.25	24.85	1	0	7.44002	5.88463e-05	2100.05	2106.79	2100.05	2106.79	2100.05	2106.79	0.00235205	7.48671e-05	0.00248576	0.002534	1.15909	1.75292
PONTILE	2	8	38.25	24.85	1	0	7.47492	5.39773e-05	1926.29	1932.48	1926.29	1932.48	1926.29	1932.48	0.00233797	8.06462e-05	0.00247259	0.002534	1.24856	1.88823
PONTILE	2	8	38.25	24.85	1	0	7.53409	4.65741e-05	1662.09	1667.43	1662.09	1667.43	1662.09	1667.43	0.0023118	9.13849e-05	0.00244976	0.002534	1.41482	2.13966
PONTILE	2	8	38.25	24.85	1	0	7.47416	5.4079e-05	1929.92	1936.12	1929.92	1936.12	1929.92	1936.12	0.00233829	8.05164e-05	0.00247288	0.002534	1.24655	1.88519
PONTILE	2	8	38.25	24.85	1	0	7.47593	5.3842e-05	1921.46	1927.63	1921.46	1927.63	1921.46	1927.63	0.00233755	8.08197e-05	0.00247221	0.002534	1.25125	1.89229
PONTILE	2	8	38.25	24.85	1	0	7.49085	5.18827e-05	1851.54	1857.48	1851.54	1857.48	1851.54	1857.48	0.00233122	8.34181e-05	0.00246652	0.002534	1.29148	1.95313
PONTILE	2	8	38.25	24.85	1	0	7.52145	4.80713e-05	1715.52	1721.03	1715.52	1721.03	1715.52	1721.03	0.00231765	8.89869e-05	0.0024547	0.002534	1.37769	2.08352
PONTILE	2	8	38.25	24.85	1	0	7.55382	4.43249e-05	1581.82	1586.9	1581.82	1586.9	1581.82	1586.9	0.0023024	9.52425e-05	0.00244197	0.002534	1.47454	2.22998
PONTILE	2	8	38.25	24.85	1	0	7.57329	4.2204e-05	1506.13	1510.97	1506.13	1510.97	1506.13	1510.97	0.00229277	9.91935e-05	0.00243416	0.002534	1.53571	2.32249
PONTILE	2	8	38.25	24.85	1	0	7.57987	4.15094e-05	1481.35	1486.1	1481.35	1486.1	1481.35	1486.1	0.00228943	0.00010056	0.0024315	0.002534	1.55687	2.3545
PONTILE	2	8	38.25	24.85	1	0	7.5872	4.07472e-05	1454.14	1458.81	1454.14	1458.81	1454.14	1458.81	0.00228567	0.000102105	0.00242852	0.002534	1.58078	2.39066
PONTILE	2	8	38.25	24.85	1	0	7.57835	4.16688e-05	1487.03	1491.81	1487.03	1491.81	1487.03	1491.81	0.00229021	0.000100243	0.00243212	0.002534	1.55197	2.34708
PONTILE	2	8	38.25	24.85	1	0	7.58366	4.11135e-05	1467.22	1471.93	1467.22	1471.93	1467.22	1471.93	0.00228749	0.000101357	0.00242996	0.002534	1.5692	2.37314
PONTILE	2	8	38.25	24.85	1	0	7.58594	4.08777e-05	1458.8	1463.49	1458.8	1463.49	1458.8	1463.49	0.00228632	0.000101837	0.00242904	0.002534	1.57664	2.38439
PONTILE	2	8	38.25	24.85	1	0	7.58518	4.09562e-05	1461.6	1466.29	1461.6	1466.29	1461.6	1466.29	0.00228671	0.000101677	0.00242934	0.002534	1.57416	2.38063
PONTILE	2	8	38.25	24.85	1	0	7.58265	4.12188e-05	1470.97	1475.7	1470.97	1475.7	1470.97	1475.7	0.00228801	0.000101144	0.00243037	0.002534	1.5659	2.36815
PONTILE	2	8	38.25	24.85	1	0	7.58392	4.10873e-05	1466.28	1470.99	1466.28	1470.99	1466.28	1470.99	0.00228736	0.00010141	0.00242986	0.002534	1.57003	2.37439
PONTILE	2	8	38.25	24.85	1	0	7.58392	4.10873e-05	1466.28	1470.99	1466.28	1470.99	1466.28	1470.99	0.00228736	0.00010141	0.00242986	0.002534	1.57003	2.37439
PONTILE	2	8	38.25	24.85	1	0	7.58392	4.10873e-05	1466.28	1470.99	1466.28	1470.99	1466.28	1470.99	0.00228736	0.00010141	0.00242986	0.002534	1.57003	2.37439
PONTILE	2	8	38.25	24.85	1	0	7.58265	4.12188e-05	1470.97	1475.7	1470.97	1475.7	1470.97	1475.7	0.00228801	0.000101144	0.00243037	0.002534	1.5659	2.36815
PONTILE	2	8	38.25	24.85	1	0	7.58341	4.11398e-05	1468.16	1472.87	1468.16	1472.87	1468.16	1472.87	0.00228762	0.000101303	0.00243006	0.002534	1.56838	2.37189
PONTILE	2	8	38.25	24.85	1	0	7.58442	4.10348e-05	1464.41	1469.11	1464.41	1469.11	1464.41	1469.11	0.0022871	0.000101516	0.00242965	0.002534	1.57168	2.37688
PONTILE	2	8	38.25	24.85	1	0	7.58518	4.09562e-05	1461.6	1466.29	1461.6	1466.29	1461.6	1466.29	0.00228671	0.000101677	0.00242934	0.002534	1.57416	2.38063
PONTILE	2	8	38.25	24.85	1	0	7.58569	4.09038e-05	1459.73	1464.42	1459.73	1464.42	1459.73	1464.42	0.00228645	0.000101784	0.00242914	0.002534	1.57581	2.38313
PONTILE	2	8	38.25	24.85	1	0	7.58543	4.093e-05	1460.67	1465.36	1460.67	1465.36	1460.67	1465.36	0.00228658	0.00010173	0.00242924	0.002534	1.57498	2.38188
PONTILE	2	8	38.25	24.85	1	0	7.58341	4.11398e-05	1468.16	1472.87	1468.16	1472.87	1468.16	1472.87	0.00228762	0.000101303	0.00243006	0.002534	1.56838	2.37189
PONTILE	2	8	38.25	24.85	1	0	7.57329	4.2204e-05	1506.13	1510.97	1506.13	1510.97	1506.13	1510.97	0.00229277	9.91935e-05	0.00243416	0.002534	1.53571	2.32249
PONTILE	2	8	38.25	24.85	1	0	7.56621	4.29641e-05	1533.26	1538.18	1533.26	1538.18	1533.26	1538.18	0.00229631	9.77401e-05	0.00243701	0.002534	1.51321	2.28846
PONTILE	2	8	38.25	24.85	1	0	7.55686	4.3988e-05	1569.8	1574.84	1569.8	1574.84	1569.8	1574.84	0.00230092	9.58488e-05	0.00244076	0.002534	1.48393	2.24418
PONTILE	2	8	38.25	24.85	1	0	7.55458	4.42405e-05	1578.81	1583.88	1578.81	1583.88	1578.81	1583.88	0.00230203	9.53937e-05	0.00244166	0.002534	1.47688	2.23352
PONTILE	2	8	38.25	24.85	1	0	7.55509	4.41843e-05	1576.8	1581.87	1576.8	1581.87	1576.8	1581.87	0.00230178	9.54947e-05	0.00244146	0.002534	1.47845	2.23589
PONTILE	2	8	38.25	24.85	1	0	7.55104	4.46359e-05	1592.92	1598.04	1592.92	1598.04	1592.92	1598.04	0.00230375	9.46897e-05	0.00244307	0.002534	1.46598	2.21704
PONTILE	2	8	38.25	24.85	1	0	7.54851	4.49203e-05	1603.07	1608.22	1603.07	1608.22	1603.07	1608.22	0.00230496	9.41897e-05	0.00244407	0.002534	1.45824	2.20533
PONTILE	2	8	38.25	24.85	1	0	7.54902	4.48633e-05	1601.04	1606.18	1601.04	1606.18	1601.04	1606.18	0.00230472	9.42895e-05	0.00244387	0.002534	1.45979	2.20767
PONTILE	2	8	38.25	24.85	1	0	7.54851	4.49203e-05	1603.07	1608.22	1603.07	1608.22	1603.07	1608.22	0.00230496	9.41897e-05	0.00244407	0.002534	1.45824	2.20533
PONTILE	2	8	38.25	24.85	1	0	7.55003	4.47494e-05	1596.97	1602.1	1596.97	1602.1	1596.97	1602.1	0.00230423	9.44894e-05	0.00244347	0.002534	1.46288	2.21235
PONTILE	2	8	38.25	24.85	1	0	7.55053	4.46926e-05	1594.94	1600.07	1594.94	1600.07	1594.94	1600.07	0.00230399	9.45895e-05	0.00244327	0.002534	1.46443	2.2147
PONTILE	2	8	38.25	24.85	1	0	7.55053	4.46926e-05	1594.94	1600.07	1594.94	1600.07	1594.94	1600.07	0.00230399	9.45895e-05	0.00244327	0.002534	1.46443	2.2147
PONTILE	2	8	38.25	24.85	1	0	7.54902	4.48633e-05	1601.04	1606.18	1601.04	1606.18	1601.04	1606.18	0.00230472	9.42895e-05	0.00244387	0.002534	1.45979	2.20767
PONTILE	2	8	38.25	24.85	1	0	7.548	4.49774e-05	1605.11	1610.26	1605.11	1610.26	1605.11	1610.26	0.00230521	9.409e-05	0.00244428	0.002534	1.4567	2.203
PONTILE	2	8	38.25	24.85	1	0	7.54016	4.5871e-05	1637	1642.25	1637	1642.25	1637	1642.25	0.00230895	9.25566e-05	0.00244737	0.002534	1.43296	2.1671
PONTILE	2	8	38.25	24.85	1	0	7.54269	4.55809e-05	1626.65	1631.87	1626.65	1631.87	1626.65	1631.87	0.00230775	9.30487e-05	0.00244638	0.002534	1.44058	2.17862
PONTILE	2	8	38.25	24.85	1	0	7.5432	4.55231e-05	1624.58	1629.8	1624.58	1629.8	1624.58	1629.8	0.00230751	9.31475e-05	0.00244618	0.002534	1.44211	2.18093
PONTILE	2	8	38.25	24.85	1	0	7.53865	4.60458e-05	1643.24	1648.51	1643.24	1648.51	1643.24	1648.51	0.00230966	9.22624e-05	0.00244797	0.002534	1.4284	2.16021
PONTILE	2	8	38.25	24.85	1	0	7.54168	4.56967e-05	1630.78	1636.02	1630.78	1636.02	1630.78	1636.02	0.00230823	9.28516e-05	0.00244677	0.002534	1.43753	2.174
PONTILE	2	8	38.25	24.85	1	0	7.50855	4.96447e-05	1771.67	1777.36	1771.67	1777.36	1771.67	1777.36	0.00232346	8.65998e-05	0.00245971	0.002534	1.34074	2.02763
PONTILE	2	8	38.25	24.85	1	0	7.50552	5.00218e-05	1785.13	1790.86	1785.13	1790.86	1785.13	1790.86	0.00232481	8.60466e-05	0.00246088	0.002534	1.33217	2.01467
PONTILE	2	8	38.25	24.85	1	0	7.50982	4.94883e-05	1766.09	1771.76	1766.09	1771.76	1766.09	1771.76	0.0023229	8.68312e-05	0.00245922	0.002534	1.34432	2.03304
PONTILE	2	8	38.25	24.85	1	0	7.48048	5.3237e-05	1899.87	1905.97	1899.87	1905.97	1899.87	1905.97	0.00233564	8.16045e-05	0.00247048	0.002534	1.2634	1.91067
PONTILE	2	8	38.25	24.85	1	0	7.47315	5.42149e-05	1934.77	1940.98	1934.77	1940.98	1934.77	1940.98	0.00233871	8.03435e-05	0.00247327	0.002534	1.24388	1.88114
PONTILE	2	8	38.25	24.85	1	0	7.48554	5.25723e-05	1876.15	1882.17	1876.15	1882.17	1876.15	1882.17	0.00233349	8.24846e-05	0.00246855	0.002534	1.27703	1.93127
PONTILE	2	8	38.25	24.85	1	0	7.47112	5.44876e-05	1944.5	1950.75	1944.5	1950.75	1944.5	1950.75	0.00233955	7.99988e-05	0.00247403	0.002534	1.23854	1.87307
PONTILE	2	8	38.25	24.85	1	0	7.50375	5.0243e-05	1793.02	1798.78	1793.02	1798.78	1793.02	1798.78	0.00232559	8.57254e-05	0.00246156	0.002534	1.3272	2.00715
PONTILE	2	8	38.25	24.85	1	0	7.51007	4.94571e-05	1764.97	1770.64	1764.97	1770.64	1764.97	1770.64	0.00232279	8.68776e-05	0.00245912	0.002534	1.34504	2.03413
PONTILE	2	8	38.25	24.85	1	0	7.51664	4.86519e-05	1736.24	1741.82	1736.24	1741.82	1736.24	1741.82	0.00231983	8.80907e-05	0.00245657	0.002534	1.36382	2.06253
PONTILE	2	8	38.25	24.85	1	0	7.53738	4.6192e-05	1648.45	1653.75	1648.45	1653.75	1648.45	1653.75	0.00231026	9.20179e-05	0.00244847	0.002534	1.42462	2.15448
PONTILE	2	8	38.25	24.85	1	0	7.53839	4.6075e-05	1644.28	1649.56	1644.28	1649.56	1644.28	1649.56	0.00230978	9.22134e-05	0.00244807	0.002534	1.42765	2.15906
PONTILE	2	8	38.25	24.85	1	0	7.50779	4.97387e-05	1775.02	1780.73	1775.02	1780.73	1775.02	1780.73	0.0023238	8.64612e-05	0.00246	0.002534	1.33859	2.02438
PONTILE	2	8	38.25	24.85	1	0	7.48453	5.27046e-05	1880.87	1886.91	1880.87	1886.91	1880.87	1886.91	0.00233392	8.23079e-05	0.00246893	0.002534	1.27429	1.92714
PONTILE	2	8	38.25	24.85	1	0	7.49945	5.07841e-05	1812.33	1818.15	1812.33	1818.15	1812.33	1818.15	0.00232748	8.49499e-05	0.00246322	0.002534	1.31519	1.989
PONTILE	2	8	38.25	24.85	1	0	7.50602	4.99588e-05	1782.88	1788.6	1782.88	1788.6	1782.88	1788.6	0.00232459	8.61386e-05	0.00246068	0.002534	1.3336	2.01683
PONTILE	2	8	38.25	24.85	1	0	7.504	5.02114e-05	1791.89	1797.65	1791.89	1797.65	1791.89	1797.65	0.00232548	8.57712e-05	0.00246147	0.002534	1.32791	2.00823
PONTILE	2	8	38.25	24.85	1	0	7.50906	4.95821e-05	1769.43	1775.12	1769.43	1775.12	1769.43	1775.12	0.00232324	8.66923e-05	0.00245951	0.002534	1.34217	2.02979
PONTILE	2	8	38.25	24.85	1	0	7.53789	4.61335e-05	1646.36	1651.65	1646.36	1651.65	1646.36	1651.65	0.00231002	9.21156e-05	0.00244827	0.002534	1.42613	2.15677
PONTILE	2	8	38.25	24.85	1	0	7.50248	5.04016e-05	1798.68	1804.46	1798.68	1804.46	1798.68	1804.46	0.00232615	8.54967e-05	0.00246205	0.002534	1.32366	2.0018
PONTILE	2	8	38.25	24.85	1	0	7.52297	4.78893e-05	1709.02	1714.51	1709.02	1714.51	1709.02	1714.51	0.00231695	8.92716e-05	0.00245411	0.002534	1.3821	2.09018
PONTILE	2	8	38.25	24.85	1	0	7.52221	4.79802e-05	1712.27	1717.77	1712.27	1717.77	1712.27	1717.77	0.0023173	8.91291e-05	0.00245441	0.002534	1.3799	2.08685
PONTILE	2	8	38.25	24.85	1	0	7.51791	4.84985e-05	1730.77	1736.32	1730.77	1736.32	1730.77	1736.32	0.00231926	8.83257e-05	0.00245608	0.002534	1.36746	2.06804
PONTILE	2	8	38.25	24.85	1	0	7.53232	4.6781e-05	1669.47	1674.84	1669.47	1674.84	1669.47	1674.84	0.00231263	9.10457e-05	0.00245046	0.002534	1.40957	2.13172
PONTILE	2	8	38.25	24.85	1	0	7.5212	4.81017e-05	1716.6	1722.12	1716.6	1722.12	1716.6	1722.12	0.00231776	8.89395e-05	0.0024548	0.002534	1.37696	2.08241
PONTILE	2	8	38.25	24.85	1	0	7.51386	4.89911e-05	1748.34	1753.96	1748.34	1753.96	1748.34	1753.96	0.00232109	8.75756e-05	0.00245765	0.002534	1.35584	2.05047
PONTILE	2	8	38.25	24.85	1	0	7.51209	4.9208e-05	1756.09	1761.73	1756.09	1761.73	1756.09	1761.73	0.00232188	8.72492e-05	0.00245834	0.002534	1.35079	2.04283
PONTILE	2	8	38.25	24.85	1	0	7.50956	4.95196e-05	1767.2	1772.88	1767.2	1772.88	1767.2	1772.88	0.00232301	8.67849e-05	0.00245932	0.002534	1.3436	2.03196
PONTILE	2	8	38.25	24.85	1	0	7.52423	4.77381e-05	1703.63	1709.1	1703.63	1709.1	1703.63	1709.1	0.00231637	8.95095e-05	0.00245362	0.002534	1.38578	2.09575
PONTILE	2	8	38.25	24.85	1	0	7.52094	4.81321e-05	1717.69	1723.21	1717.69	1723.21	1717.69	1723.21	0.00231788	8.88921e-05	0.0024549	0.002534	1.37623	2.0813
PONTILE	2	8	38.25	24.85	1	0	7.52828	4.72573e-05	1686.47	1691.89	1686.47	1691.89	1686.47	1691.89	0.00231451	9.02746e-05	0.00245204	0.002534	1.39763	2.11367
PONTILE	2	8	38.25	24.85	1	0	7.53764	4.61627e-05	1647.41	1652.7	1647.41	1652.7	1647.41	1652.7	0.00231014	9.20667e-05	0.00244837	0.002534	1.42537	2.15563
PONTILE	2	8	38.25	24.85	1	0	7.54446	4.53789e-05	1619.44	1624.64	1619.44	1624.64	1619.44	1624.64	0.0023069	9.33947e-05	0.00244568	0.002534	1.44593	2.18672
PONTILE	2	8	38.25	24.85	1	0	7.54902	4.48633e-05	1601.04	1606.18	1601.04	1606.18	1601.04	1606.18	0.00230472	9.42895e-05	0.00244387	0.002534	1.45979	2.20767
PONTILE	2	8	38.25	24.85	1	0	7.5475	4.50346e-05	1607.15	1612.31	1607.15	1612.31	1607.15	1612.31	0.00230545	9.39904e-05	0.00244448	0.002534	1.45516	2.20067
PONTILE	2	8	38.25	24.85	1	0	7.55534	4.41562e-05	1575.8	1580.86	1575.8	1580.86	1575.8	1580.86	0.00230166	9.55452e-05	0.00244136	0.002534	1.47923	2.23707
PONTILE	2	8	38.25	24.85	1	0	7.54067	4.58128e-05	1634.92	1640.17	1634.92	1640.17	1634.92	1640.17	0.00230871	9.26548e-05	0.00244717	0.002534	1.43448	2.1694
PONTILE	2	8	38.25	24.85	1	0	7.55306	4.44095e-05	1584.84	1589.93	1584.84	1589.93	1584.84	1589.93	0.00230277	9.50914e-05	0.00244227	0.002534	1.4722	2.22645
PONTILE	2	8	38.25	24.85	1	0	7.5561	4.4072e-05	1572.8	1577.85	1572.8	1577.85	1572.8	1577.85	0.00230129	9.56969e-05	0.00244106	0.002534	1.48158	2.24062
PONTILE	2	8	38.25	24.85	1	0	7.5518	4.45509e-05	1589.89	1594.99	1589.89	1594.99	1589.89	1594.99	0.00230338	9.48402e-05	0.00244277	0.002534	1.46831	2.22056
PONTILE	2	8	38.25	24.85	1	0	7.55863	4.37926e-05	1562.82	1567.84	1562.82	1567.84	1562.82	1567.84	0.00230005	9.6204e-05	0.00244005	0.002534	1.48943	2.2525
PONTILE	2	8	38.25	24.85	1	0	7.55155	4.45792e-05	1590.9	1596.01	1590.9	1596.01	1590.9	1596.01	0.0023035	9.479e-05	0.00244287	0.002534	1.46754	2.21939
PONTILE	2	8	38.25	24.85	1	0	7.55028	4.4721e-05	1595.96	1601.08	1595.96	1601.08	1595.96	1601.08	0.00230411	9.45395e-05	0.00244337	0.002534	1.46366	2.21352
PONTILE	2	8	38.25	24.85	1	0	7.56242	4.33765e-05	1547.98	1552.95	1547.98	1552.95	1547.98	1552.95	0.00229819	9.69693e-05	0.00243853	0.002534	1.50128	2.27042
PONTILE	2	8	38.25	24.85	1	0	7.56141	4.34871e-05	1551.92	1556.91	1551.92	1556.91	1551.92	1556.91	0.00229869	9.67647e-05	0.00243894	0.002534	1.49811	2.26563
PONTILE	2	8	38.25	24.85	1	0	7.56116	4.35148e-05	1552.91	1557.9	1552.91	1557.9	1552.91	1557.9	0.00229881	9.67136e-05	0.00243904	0.002534	1.49732	2.26443
PONTILE	2	8	38.25	24.85	1	0	7.56596	4.29915e-05	1534.24	1539.16	1534.24	1539.16	1534.24	1539.16	0.00229644	9.76885e-05	0.00243712	0.002534	1.51241	2.28725
PONTILE	2	8	38.25	24.85	1	0	7.57835	4.16688e-05	1487.03	1491.81	1487.03	1491.81	1487.03	1491.81	0.00229021	0.000100243	0.00243212	0.002534	1.55197	2.34708
PONTILE	2	8	38.25	24.85	1	0	7.57329	4.2204e-05	1506.13	1510.97	1506.13	1510.97	1506.13	1510.97	0.00229277	9.91935e-05	0.00243416	0.002534	1.53571	2.32249
PONTILE	2	8	38.25	24.85	1	0	7.57633	4.18821e-05	1494.65	1499.45	1494.65	1499.45	1494.65	1499.45	0.00229123	9.98223e-05	0.00243294	0.002534	1.54545	2.33721
PONTILE	2	8	38.25	24.85	1	0	7.5647	4.31286e-05	1539.13	1544.07	1539.13	1544.07	1539.13	1544.07	0.00229706	9.74311e-05	0.00243762	0.002534	1.50843	2.28123
PONTILE	2	8	38.25	24.85	1	0	7.56571	4.30189e-05	1535.21	1540.14	1535.21	1540.14	1535.21	1540.14	0.00229656	9.7637e-05	0.00243722	0.002534	1.51161	2.28605
PONTILE	2	8	38.25	24.85	1	0	7.56824	4.27457e-05	1525.46	1530.36	1525.46	1530.36	1525.46	1530.36	0.0022953	9.81534e-05	0.0024362	0.002534	1.51961	2.29814
PONTILE	2	8	38.25	24.85	1	0	7.57228	4.23118e-05	1509.98	1514.83	1509.98	1514.83	1509.98	1514.83	0.00229328	9.89847e-05	0.00243457	0.002534	1.53248	2.3176
PONTILE	2	8	38.25	24.85	1	0	7.57532	4.19892e-05	1498.47	1503.28	1498.47	1503.28	1498.47	1503.28	0.00229175	9.96123e-05	0.00243335	0.002534	1.5422	2.3323
PONTILE	2	8	38.25	24.85	1	0	7.57102	4.2447e-05	1514.8	1519.67	1514.8	1519.67	1514.8	1519.67	0.00229391	9.87242e-05	0.00243508	0.002534	1.52845	2.3115
PONTILE	2	8	38.25	24.85	1	0	7.57582	4.19356e-05	1496.56	1501.36	1496.56	1501.36	1496.56	1501.36	0.00229149	9.97172e-05	0.00243314	0.002534	1.54382	2.33475
PONTILE	2	8	38.25	24.85	1	0	7.57734	4.17753e-05	1490.83	1495.62	1490.83	1495.62	1490.83	1495.62	0.00229072	0.000100033	0.00243253	0.002534	1.5487	2.34214
PONTILE	2	8	38.25	24.85	1	0	7.57608	4.19089e-05	1495.6	1500.4	1495.6	1500.4	1495.6	1500.4	0.00229136	9.97697e-05	0.00243304	0.002534	1.54463	2.33598
PONTILE	2	8	38.25	24.85	1	0	7.57633	4.18821e-05	1494.65	1499.45	1494.65	1499.45	1494.65	1499.45	0.00229123	9.98223e-05	0.00243294	0.002534	1.54545	2.33721
PONTILE	2	8	38.25	24.85	1	0	7.57658	4.18554e-05	1493.69	1498.49	1493.69	1498.49	1493.69	1498.49	0.0022911	9.98748e-05	0.00243284	0.002534	1.54626	2.33844
PONTILE	2	8	38.25	24.85	1	0	7.57936	4.15625e-05	1483.24	1488	1483.24	1488	1483.24	1488	0.00228969	0.000100455	0.00243171	0.002534	1.55524	2.35202
PONTILE	2	8	38.25	24.85	1	0	7.57734	4.17753e-05	1490.83	1495.62	1490.83	1495.62	1490.83	1495.62	0.00229072	0.000100033	0.00243253	0.002534	1.5487	2.34214
PONTILE	2	8	38.25	24.85	1	0	7.57709	4.1802e-05	1491.79	1496.58	1491.79	1496.58	1491.79	1496.58	0.00229085	9.998e-05	0.00243263	0.002534	1.54789	2.34091
PONTILE	2	8	38.25	24.85	1	0	7.57987	4.15094e-05	1481.35	1486.1	1481.35	1486.1	1481.35	1486.1	0.00228943	0.00010056	0.0024315	0.002534	1.55687	2.3545
PONTILE	2	8	38.25	24.85	1	0	7.57911	4.1589e-05	1484.19	1488.95	1484.19	1488.95	1484.19	1488.95	0.00228982	0.000100402	0.00243181	0.002534	1.55442	2.35078
PONTILE	2	8	38.25	24.85	1	0	7.58139	4.13506e-05	1475.68	1480.42	1475.68	1480.42	1475.68	1480.42	0.00228866	0.000100878	0.00243089	0.002534	1.56179	2.36194
PONTILE	2	8	38.25	24.85	1	0	7.5824	4.12451e-05	1471.91	1476.64	1471.91	1476.64	1471.91	1476.64	0.00228814	0.000101091	0.00243048	0.002534	1.56508	2.36691
PONTILE	2	8	38.25	24.85	1	0	7.58316	4.11661e-05	1469.09	1473.81	1469.09	1473.81	1469.09	1473.81	0.00228775	0.00010125	0.00243017	0.002534	1.56755	2.37064
PONTILE	2	8	38.25	24.85	1	0	7.58493	4.09823e-05	1462.54	1467.23	1462.54	1467.23	1462.54	1467.23	0.00228684	0.000101623	0.00242945	0.002534	1.57333	2.37938
PONTILE	2	8	38.25	24.85	1	0	7.58872	4.05911e-05	1448.57	1453.23	1448.57	1453.23	1448.57	1453.23	0.00228488	0.000102427	0.0024279	0.002534	1.58577	2.3982
PONTILE	2	8	38.25	24.85	1	0	7.58999	4.04615e-05	1443.95	1448.58	1443.95	1448.58	1443.95	1448.58	0.00228423	0.000102696	0.00242738	0.002534	1.58994	2.4045
PONTILE	2	8	38.25	24.85	1	0	7.59757	3.96916e-05	1416.48	1421.02	1416.48	1421.02	1416.48	1421.02	0.00228026	0.000104324	0.00242427	0.002534	1.61515	2.44262
PONTILE	2	8	38.25	24.85	1	0	7.59707	3.97425e-05	1418.29	1422.85	1418.29	1422.85	1418.29	1422.85	0.00228052	0.000104215	0.00242448	0.002534	1.61345	2.44006
PONTILE	2	8	38.25	24.85	1	0	7.58746	4.07211e-05	1453.21	1457.88	1453.21	1457.88	1453.21	1457.88	0.00228554	0.000102158	0.00242842	0.002534	1.58161	2.39191
PONTILE	2	8	38.25	24.85	1	0	7.59909	3.95393e-05	1411.04	1415.57	1411.04	1415.57	1411.04	1415.57	0.00227945	0.000104653	0.00242365	0.002534	1.62023	2.45031
PONTILE	2	8	38.25	24.85	1	0	7.5915	4.03064e-05	1438.41	1443.03	1438.41	1443.03	1438.41	1443.03	0.00228344	0.00010302	0.00242676	0.002534	1.59495	2.41208
PONTILE	2	8	38.25	24.85	1	0	7.59024	4.04356e-05	1443.02	1447.66	1443.02	1447.66	1443.02	1447.66	0.00228409	0.00010275	0.00242728	0.002534	1.59077	2.40576
PONTILE	2	8	38.25	24.85	1	0	7.59226	4.02291e-05	1435.65	1440.26	1435.65	1440.26	1435.65	1440.26	0.00228304	0.000103182	0.00242645	0.002534	1.59746	2.41588
PONTILE	2	8	38.25	24.85	1	0	7.58746	4.07211e-05	1453.21	1457.88	1453.21	1457.88	1453.21	1457.88	0.00228554	0.000102158	0.00242842	0.002534	1.58161	2.39191
PONTILE	2	8	38.25	24.85	1	0	7.59252	4.02033e-05	1434.74	1439.34	1434.74	1439.34	1434.74	1439.34	0.00228291	0.000103236	0.00242635	0.002534	1.5983	2.41715
PONTILE	2	8	38.25	24.85	1	0	7.58923	4.05392e-05	1446.72	1451.37	1446.72	1451.37	1446.72	1451.37	0.00228462	0.000102535	0.00242769	0.002534	1.58744	2.40072
PONTILE	2	8	38.25	24.85	1	0	7.58872	4.05911e-05	1448.57	1453.23	1448.57	1453.23	1448.57	1453.23	0.00228488	0.000102427	0.0024279	0.002534	1.58577	2.3982
PONTILE	2	8	38.25	24.85	1	0	7.58796	4.06691e-05	1451.36	1456.02	1451.36	1456.02	1451.36	1456.02	0.00228528	0.000102266	0.00242821	0.002534	1.58328	2.39442
PONTILE	2	8	38.25	24.85	1	0	7.58619	4.08516e-05	1457.87	1462.55	1457.87	1462.55	1457.87	1462.55	0.00228619	0.000101891	0.00242893	0.002534	1.57747	2.38564
PONTILE	2	8	38.25	24.85	1	0	7.58771	4.06951e-05	1452.29	1456.95	1452.29	1456.95	1452.29	1456.95	0.00228541	0.000102212	0.00242831	0.002534	1.58244	2.39317
PONTILE	2	8	38.25	24.85	1	0	7.58543	4.093e-05	1460.67	1465.36	1460.67	1465.36	1460.67	1465.36	0.00228658	0.00010173	0.00242924	0.002534	1.57498	2.38188
PONTILE	2	8	38.25	24.85	1	0	7.58822	4.06431e-05	1450.43	1455.09	1450.43	1455.09	1450.43	1455.09	0.00228514	0.000102319	0.00242811	0.002534	1.58411	2.39568
PONTILE	2	8	38.25	24.85	1	0	7.58695	4.07733e-05	1455.07	1459.75	1455.07	1459.75	1455.07	1459.75	0.0022858	0.000102051	0.00242862	0.002534	1.57995	2.3894
PONTILE	2	8	38.25	24.85	1	0	7.58645	4.08254e-05	1456.94	1461.61	1456.94	1461.61	1456.94	1461.61	0.00228606	0.000101944	0.00242883	0.002534	1.5783	2.38689
PONTILE	2	8	38.25	24.85	1	0	7.5872	4.07472e-05	1454.14	1458.81	1454.14	1458.81	1454.14	1458.81	0.00228567	0.000102105	0.00242852	0.002534	1.58078	2.39066
PONTILE	2	8	38.25	24.85	1	0	7.58695	4.07733e-05	1455.07	1459.75	1455.07	1459.75	1455.07	1459.75	0.0022858	0.000102051	0.00242862	0.002534	1.57995	2.3894
PONTILE	2	8	38.25	24.85	1	0	7.5872	4.07472e-05	1454.14	1458.81	1454.14	1458.81	1454.14	1458.81	0.00228567	0.000102105	0.00242852	0.002534	1.58078	2.39066
PONTILE	2	8	38.25	24.85	1	0	7.58822	4.06431e-05	1450.43	1455.09	1450.43	1455.09	1450.43	1455.09	0.00228514	0.000102319	0.00242811	0.002534	1.58411	2.39568
PONTILE	2	8	38.25	24.85	1	0	7.58923	4.05392e-05	1446.72	1451.37	1446.72	1451.37	1446.72	1451.37	0.00228462	0.000102535	0.00242769	0.002534	1.58744	2.40072
PONTILE	2	8	38.25	24.85	1	0	7.58999	4.04615e-05	1443.95	1448.58	1443.95	1448.58	1443.95	1448.58	0.00228423	0.000102696	0.00242738	0.002534	1.58994	2.4045
PONTILE	2	8	38.25	24.85	1	0	7.59074	4.03839e-05	1441.18	1445.81	1441.18	1445.81	1441.18	1445.81	0.00228383	0.000102858	0.00242707	0.002534	1.59244	2.40829
PONTILE	2	8	38.25	24.85	1	0	7.59074	4.03839e-05	1441.18	1445.81	1441.18	1445.81	1441.18	1445.81	0.00228383	0.000102858	0.00242707	0.002534	1.59244	2.40829
PONTILE	2	8	38.25	24.85	1	0	7.59049	4.04097e-05	1442.1	1446.73	1442.1	1446.73	1442.1	1446.73	0.00228396	0.000102804	0.00242718	0.002534	1.59161	2.40703
PONTILE	2	8	38.25	24.85	1	0	7.59024	4.04356e-05	1443.02	1447.66	1443.02	1447.66	1443.02	1447.66	0.00228409	0.00010275	0.00242728	0.002534	1.59077	2.40576
PONTILE	2	8	38.25	24.85	1	0	7.58948	4.05133e-05	1445.8	1450.44	1445.8	1450.44	1445.8	1450.44	0.00228449	0.000102588	0.00242759	0.002534	1.58827	2.40198
PONTILE	2	8	38.25	24.85	1	0	7.58872	4.05911e-05	1448.57	1453.23	1448.57	1453.23	1448.57	1453.23	0.00228488	0.000102427	0.0024279	0.002534	1.58577	2.3982
PONTILE	2	8	38.25	24.85	1	0	7.58872	4.05911e-05	1448.57	1453.23	1448.57	1453.23	1448.57	1453.23	0.00228488	0.000102427	0.0024279	0.002534	1.58577	2.3982
PONTILE	2	8	38.25	24.85	1	0	7.591	4.0358e-05	1440.26	1444.88	1440.26	1444.88	1440.26	1444.88	0.0022837	0.000102912	0.00242697	0.002534	1.59328	2.40955
PONTILE	2	8	38.25	24.85	1	0	7.59403	4.00492e-05	1429.23	1433.82	1429.23	1433.82	1429.23	1433.82	0.00228212	0.000103562	0.00242573	0.002534	1.60334	2.42477
PONTILE	2	8	38.25	24.85	1	0	7.59403	4.00492e-05	1429.23	1433.82	1429.23	1433.82	1429.23	1433.82	0.00228212	0.000103562	0.00242573	0.002534	1.60334	2.42477
PONTILE	2	8	38.25	24.85	1	0	7.5953	3.99212e-05	1424.67	1429.24	1424.67	1429.24	1424.67	1429.24	0.00228145	0.000103833	0.00242521	0.002534	1.60755	2.43113
PONTILE	2	8	38.25	24.85	1	0	7.59504	3.99467e-05	1425.58	1430.16	1425.58	1430.16	1425.58	1430.16	0.00228158	0.000103779	0.00242531	0.002534	1.6067	2.42986
PONTILE	2	8	38.25	24.85	1	0	7.59378	4.00749e-05	1430.15	1434.74	1430.15	1434.74	1430.15	1434.74	0.00228225	0.000103507	0.00242583	0.002534	1.6025	2.42349
PONTILE	2	8	38.25	24.85	1	0	7.59302	4.01519e-05	1432.9	1437.5	1432.9	1437.5	1432.9	1437.5	0.00228264	0.000103345	0.00242614	0.002534	1.59998	2.41969
PONTILE	2	8	38.25	24.85	1	0	7.59226	4.02291e-05	1435.65	1440.26	1435.65	1440.26	1435.65	1440.26	0.00228304	0.000103182	0.00242645	0.002534	1.59746	2.41588
PONTILE	2	8	38.25	24.85	1	0	7.59252	4.02033e-05	1434.74	1439.34	1434.74	1439.34	1434.74	1439.34	0.00228291	0.000103236	0.00242635	0.002534	1.5983	2.41715
PONTILE	2	8	38.25	24.85	1	0	7.59403	4.00492e-05	1429.23	1433.82	1429.23	1433.82	1429.23	1433.82	0.00228212	0.000103562	0.00242573	0.002534	1.60334	2.42477
PONTILE	2	8	38.25	24.85	1	0	7.59429	4.00236e-05	1428.32	1432.91	1428.32	1432.91	1428.32	1432.91	0.00228198	0.000103616	0.00242562	0.002534	1.60418	2.42604
PONTILE	2	8	38.25	24.85	1	0	7.59656	3.97935e-05	1420.11	1424.67	1420.11	1424.67	1420.11	1424.67	0.00228079	0.000104106	0.00242469	0.002534	1.61176	2.43751
PONTILE	2	8	38.25	24.85	1	0	7.59707	3.97425e-05	1418.29	1422.85	1418.29	1422.85	1418.29	1422.85	0.00228052	0.000104215	0.00242448	0.002534	1.61345	2.44006
PONTILE	2	8	38.25	24.85	1	0	7.60339	3.91106e-05	1395.74	1400.22	1395.74	1400.22	1395.74	1400.22	0.00227717	0.000105588	0.00242187	0.002534	1.63471	2.47221
PONTILE	2	8	38.25	24.85	1	0	7.60364	3.90856e-05	1394.85	1399.32	1394.85	1399.32	1394.85	1399.32	0.00227704	0.000105643	0.00242177	0.002534	1.63557	2.47351
PONTILE	2	8	38.25	24.85	1	0	7.60086	3.93623e-05	1404.72	1409.23	1404.72	1409.23	1404.72	1409.23	0.00227852	0.000105037	0.00242292	0.002534	1.62618	2.45931
PONTILE	2	8	38.25	24.85	1	0	7.59429	4.00236e-05	1428.32	1432.91	1428.32	1432.91	1428.32	1432.91	0.00228198	0.000103616	0.00242562	0.002534	1.60418	2.42604
PONTILE	2	8	38.25	24.85	1	0	7.59327	4.01262e-05	1431.98	1436.58	1431.98	1436.58	1431.98	1436.58	0.00228251	0.000103399	0.00242604	0.002534	1.60082	2.42095
PONTILE	2	8	38.25	24.85	1	0	7.57936	4.15625e-05	1483.24	1488	1483.24	1488	1483.24	1488	0.00228969	0.000100455	0.00243171	0.002534	1.55524	2.35202
PONTILE	2	8	38.25	24.85	1	0	7.5738	4.21502e-05	1504.21	1509.04	1504.21	1509.04	1504.21	1509.04	0.00229251	9.9298e-05	0.00243396	0.002534	1.53733	2.32494
PONTILE	2	8	38.25	24.85	1	0	7.57962	4.15359e-05	1482.29	1487.05	1482.29	1487.05	1482.29	1487.05	0.00228956	0.000100507	0.00243161	0.002534	1.55605	2.35326
PONTILE	2	8	38.25	24.85	1	0	7.56824	4.27457e-05	1525.46	1530.36	1525.46	1530.36	1525.46	1530.36	0.0022953	9.81534e-05	0.0024362	0.002534	1.51961	2.29814
PONTILE	2	8	38.25	24.85	1	0	7.56495	4.31012e-05	1538.15	1543.09	1538.15	1543.09	1538.15	1543.09	0.00229694	9.74826e-05	0.00243752	0.002534	1.50922	2.28243
PONTILE	2	8	38.25	24.87	1	0	7.50464	5.01092e-05	1789.14	1794.89	1789.14	1794.89	1789.14	1794.89	0.00232506	8.59449e-05	0.00246112	0.002534	1.33071	2.01234
PONTILE	2	8	38.25	24.87	1	0	7.53043	4.69819e-05	1677.49	1682.87	1677.49	1682.87	1677.49	1682.87	0.00231336	9.07456e-05	0.00245109	0.002534	1.40504	2.12474
PONTILE	2	8	38.25	24.87	1	0	7.57621	4.18757e-05	1495.17	1499.97	1495.17	1499.97	1495.17	1499.97	0.00229114	9.98637e-05	0.00243288	0.002534	1.54622	2.33823
PONTILE	2	8	38.25	24.85	1	0	7.59201	4.02548e-05	1436.57	1441.19	1436.57	1441.19	1436.57	1441.19	0.00228317	0.000103128	0.00242656	0.002534	1.59663	2.41461
PONTILE	2	8	38.25	24.85	1	0	7.61123	3.834e-05	1368.24	1372.63	1368.24	1372.63	1368.24	1372.63	0.00227297	0.000107313	0.00241862	0.002534	1.66141	2.5126
PONTILE	2	8	38.25	24.85	1	0	7.61452	3.8021e-05	1356.86	1361.21	1356.86	1361.21	1356.86	1361.21	0.00227118	0.000108044	0.00241725	0.002534	1.67273	2.5297
PONTILE	2	8	38.25	24.85	1	0	7.61452	3.8021e-05	1356.86	1361.21	1356.86	1361.21	1356.86	1361.21	0.00227118	0.000108044	0.00241725	0.002534	1.67273	2.5297
PONTILE	2	8	38.25	24.85	1	0	7.61932	3.75592e-05	1340.38	1344.68	1340.38	1344.68	1340.38	1344.68	0.00226856	0.000109119	0.00241524	0.002534	1.68938	2.55489
PONTILE	2	8	38.25	24.85	1	0	7.62413	3.71026e-05	1324.08	1328.33	1324.08	1328.33	1324.08	1328.33	0.00226591	0.000110205	0.00241322	0.002534	1.70619	2.5803
PONTILE	2	8	38.25	24.85	1	0	7.64132	3.551e-05	1267.24	1271.31	1267.24	1271.31	1267.24	1271.31	0.00225625	0.000114167	0.00240592	0.002534	1.76753	2.67308
PONTILE	2	8	38.25	24.85	1	0	7.64487	3.519e-05	1255.83	1259.86	1255.83	1259.86	1255.83	1259.86	0.00225422	0.000114998	0.00240441	0.002534	1.7804	2.69254
PONTILE	2	8	38.25	24.85	1	0	7.65953	3.38924e-05	1209.52	1213.4	1209.52	1213.4	1209.52	1213.4	0.00224568	0.000118498	0.00239807	0.002534	1.83458	2.77448
PONTILE	2	8	38.25	24.85	1	0	7.66333	3.35641e-05	1197.8	1201.65	1197.8	1201.65	1197.8	1201.65	0.00224343	0.000119418	0.00239642	0.002534	1.84883	2.79602
PONTILE	2	8	38.25	24.85	1	0	7.6651	3.34119e-05	1192.37	1196.2	1192.37	1196.2	1192.37	1196.2	0.00224238	0.000119849	0.00239564	0.002534	1.85551	2.80612
PONTILE	2	8	38.25	24.85	1	0	7.67117	3.28947e-05	1173.91	1177.68	1173.91	1177.68	1173.91	1177.68	0.00223875	0.000121339	0.00239298	0.002534	1.87857	2.841
PONTILE	2	8	38.25	24.85	1	0	7.67521	3.25541e-05	1161.76	1165.49	1161.76	1165.49	1161.76	1165.49	0.0022363	0.000122341	0.0023912	0.002534	1.89408	2.86446
PONTILE	2	8	38.25	24.85	1	0	7.67016	3.29804e-05	1176.97	1180.75	1176.97	1180.75	1176.97	1180.75	0.00223935	0.00012109	0.00239342	0.002534	1.87471	2.83516
PONTILE	2	8	38.25	24.85	1	0	7.66864	3.31093e-05	1181.57	1185.36	1181.57	1185.36	1181.57	1185.36	0.00224027	0.000120716	0.00239409	0.002534	1.86893	2.82642
PONTILE	2	8	38.25	24.85	1	0	7.66687	3.32603e-05	1186.96	1190.77	1186.96	1190.77	1186.96	1190.77	0.00224132	0.000120282	0.00239487	0.002534	1.86221	2.81626
PONTILE	2	8	38.25	24.85	1	0	7.65827	3.40025e-05	1213.45	1217.34	1213.45	1217.34	1213.45	1217.34	0.00224642	0.000118192	0.00239862	0.002534	1.82985	2.76733
PONTILE	2	8	38.25	24.85	1	0	7.6393	3.5694e-05	1273.81	1277.9	1273.81	1277.9	1273.81	1277.9	0.0022574	0.000113694	0.00240679	0.002534	1.76021	2.66201
PONTILE	2	8	38.25	24.85	1	0	7.58619	4.08516e-05	1457.87	1462.55	1457.87	1462.55	1457.87	1462.55	0.00228619	0.000101891	0.00242893	0.002534	1.57747	2.38564
PONTILE	2	8	38.25	24.85	1	0	7.62742	3.67931e-05	1313.04	1317.25	1313.04	1317.25	1313.04	1317.25	0.00226409	0.000110953	0.00241183	0.002534	1.71777	2.59782
PONTILE	2	8	38.25	24.85	1	0	7.64487	3.519e-05	1255.83	1259.86	1255.83	1259.86	1255.83	1259.86	0.00225422	0.000114998	0.00240441	0.002534	1.7804	2.69254
PONTILE	2	8	38.25	24.85	1	0	7.64967	3.476e-05	1240.48	1244.46	1240.48	1244.46	1240.48	1244.46	0.00225145	0.000116134	0.00240234	0.002534	1.79799	2.71914
PONTILE	2	8	38.25	24.85	1	0	7.65448	3.43348e-05	1225.31	1229.24	1225.31	1229.24	1225.31	1229.24	0.00224865	0.000117281	0.00240026	0.002534	1.81574	2.74598
PONTILE	2	8	38.25	24.85	1	0	7.64841	3.48727e-05	1244.5	1248.5	1244.5	1248.5	1244.5	1248.5	0.00225218	0.000115834	0.00240289	0.002534	1.79335	2.71212
PONTILE	2	8	38.25	24.85	1	0	7.60845	3.86118e-05	1377.94	1382.36	1377.94	1382.36	1377.94	1382.36	0.00227447	0.000106698	0.00241978	0.002534	1.6519	2.4982
PONTILE	2	8	38.25	24.85	1	0	7.62312	3.71983e-05	1327.5	1331.76	1327.5	1331.76	1327.5	1331.76	0.00226647	0.000109975	0.00241365	0.002534	1.70264	2.57494
PONTILE	2	8	38.25	24.85	1	0	7.635	3.6088e-05	1287.87	1292.01	1287.87	1292.01	1287.87	1292.01	0.00225984	0.000112696	0.00240862	0.002534	1.74476	2.63863
PONTILE	2	8	38.25	24.85	1	0	7.63778	3.58326e-05	1278.76	1282.86	1278.76	1282.86	1278.76	1282.86	0.00225826	0.000113341	0.00240744	0.002534	1.75474	2.65374
PONTILE	2	8	38.25	24.85	1	0	7.63804	3.58095e-05	1277.93	1282.04	1277.93	1282.04	1277.93	1282.04	0.00225812	0.0001134	0.00240733	0.002534	1.75565	2.65512
PONTILE	2	8	38.25	24.85	1	0	7.6302	3.65331e-05	1303.76	1307.94	1303.76	1307.94	1303.76	1307.94	0.00226254	0.000111589	0.00241066	0.002534	1.72762	2.61272
PONTILE	2	8	38.25	24.85	1	0	7.62792	3.67457e-05	1311.34	1315.55	1311.34	1315.55	1311.34	1315.55	0.00226381	0.000111068	0.00241162	0.002534	1.71955	2.60052
PONTILE	2	8	38.25	24.85	1	0	7.62716	3.68169e-05	1313.88	1318.1	1313.88	1318.1	1313.88	1318.1	0.00226423	0.000110895	0.00241194	0.002534	1.71687	2.59647
PONTILE	2	8	38.25	24.85	1	0	7.62843	3.66984e-05	1309.65	1313.86	1309.65	1313.86	1309.65	1313.86	0.00226352	0.000111184	0.00241141	0.002534	1.72134	2.60323
PONTILE	2	8	38.25	24.85	1	0	7.62944	3.66039e-05	1306.28	1310.48	1306.28	1310.48	1306.28	1310.48	0.00226296	0.000111415	0.00241098	0.002534	1.72493	2.60865
PONTILE	2	8	38.25	24.85	1	0	7.6173	3.7753e-05	1347.29	1351.62	1347.29	1351.62	1347.29	1351.62	0.00226967	0.000108665	0.00241609	0.002534	1.68235	2.54426
PONTILE	2	8	38.25	24.85	1	0	7.60895	3.85623e-05	1376.17	1380.59	1376.17	1380.59	1376.17	1380.59	0.00227419	0.00010681	0.00241957	0.002534	1.65362	2.50081
PONTILE	2	8	38.25	24.85	1	0	7.60718	3.8736e-05	1382.37	1386.81	1382.37	1386.81	1382.37	1386.81	0.00227515	0.00010642	0.0024203	0.002534	1.64758	2.49168
PONTILE	2	8	38.25	24.85	1	0	7.60592	3.88605e-05	1386.81	1391.27	1386.81	1391.27	1386.81	1391.27	0.00227582	0.000106142	0.00242083	0.002534	1.64328	2.48518
PONTILE	2	8	38.25	24.85	1	0	7.6044	3.90104e-05	1392.16	1396.63	1392.16	1396.63	1392.16	1396.63	0.00227663	0.000105809	0.00242145	0.002534	1.63814	2.47739
PONTILE	2	8	38.25	24.85	1	0	7.59884	3.95647e-05	1411.94	1416.48	1411.94	1416.48	1411.94	1416.48	0.00227959	0.000104598	0.00242375	0.002534	1.61938	2.44903
PONTILE	2	8	38.25	24.85	1	0	7.5953	3.99212e-05	1424.67	1429.24	1424.67	1429.24	1424.67	1429.24	0.00228145	0.000103833	0.00242521	0.002534	1.60755	2.43113
PONTILE	2	8	38.25	24.85	1	0	7.5915	4.03064e-05	1438.41	1443.03	1438.41	1443.03	1438.41	1443.03	0.00228344	0.00010302	0.00242676	0.002534	1.59495	2.41208
PONTILE	2	8	38.25	24.85	1	0	7.59201	4.02548e-05	1436.57	1441.19	1436.57	1441.19	1436.57	1441.19	0.00228317	0.000103128	0.00242656	0.002534	1.59663	2.41461
PONTILE	2	8	38.25	24.85	1	0	7.59252	4.02033e-05	1434.74	1439.34	1434.74	1439.34	1434.74	1439.34	0.00228291	0.000103236	0.00242635	0.002534	1.5983	2.41715
PONTILE	2	8	38.25	24.85	1	0	7.59327	4.01262e-05	1431.98	1436.58	1431.98	1436.58	1431.98	1436.58	0.00228251	0.000103399	0.00242604	0.002534	1.60082	2.42095
PONTILE	2	8	38.25	24.85	1	0	7.5953	3.99212e-05	1424.67	1429.24	1424.67	1429.24	1424.67	1429.24	0.00228145	0.000103833	0.00242521	0.002534	1.60755	2.43113
PONTILE	2	8	38.25	24.85	1	0	7.59909	3.95393e-05	1411.04	1415.57	1411.04	1415.57	1411.04	1415.57	0.00227945	0.000104653	0.00242365	0.002534	1.62023	2.45031
PONTILE	2	8	38.25	24.85	1	0	7.59783	3.96662e-05	1415.57	1420.11	1415.57	1420.11	1415.57	1420.11	0.00228012	0.000104379	0.00242417	0.002534	1.61599	2.4439
PONTILE	2	8	38.25	24.85	1	0	7.59909	3.95393e-05	1411.04	1415.57	1411.04	1415.57	1411.04	1415.57	0.00227945	0.000104653	0.00242365	0.002534	1.62023	2.45031
PONTILE	2	8	38.25	24.85	1	0	7.59985	3.94634e-05	1408.33	1412.85	1408.33	1412.85	1408.33	1412.85	0.00227905	0.000104817	0.00242333	0.002534	1.62278	2.45416
PONTILE	2	8	38.25	24.85	1	0	7.60086	3.93623e-05	1404.72	1409.23	1404.72	1409.23	1404.72	1409.23	0.00227852	0.000105037	0.00242292	0.002534	1.62618	2.45931
PONTILE	2	8	38.25	24.85	1	0	7.55635	4.4044e-05	1571.8	1576.84	1571.8	1576.84	1571.8	1576.84	0.00230117	9.57475e-05	0.00244096	0.002534	1.48236	2.24181
PONTILE	2	8	38.25	24.85	1	0	7.53536	4.64268e-05	1656.83	1662.15	1656.83	1662.15	1656.83	1662.15	0.00231121	9.16279e-05	0.00244926	0.002534	1.41858	2.14535
PONTILE	2	8	38.25	24.85	1	0	7.51083	4.93636e-05	1761.64	1767.3	1761.64	1767.3	1761.64	1767.3	0.00232245	8.70167e-05	0.00245883	0.002534	1.34719	2.03739
PONTILE	2	8	38.25	24.85	1	0	7.49768	5.10085e-05	1820.34	1826.19	1820.34	1826.19	1820.34	1826.19	0.00232826	8.46325e-05	0.0024639	0.002534	1.31028	1.98156
[truncated: 1,084 more rows]

## Sheet: Hobo3 4 zones
Location	Site	flag	S	T	Patm	P	pH	CO2	fCO2	pCO2	fCO2pot	pCO2pot	fCO2insitu	pCO2insitu	HCO3	CO3	DIC	ALK	OmegaAragonite	OmegaCalcite
Vulcanello	1	8	37.74	25.16	1	0	8.11995	9.51049e-06	341.147	342.237	341.147	342.237	341.147	342.237	0.0018241	0.000277996	0.00211161	0.00250367	4.32748	6.54055
Vulcanello	1	8	37.74	25.16	1	0	8.11995	9.51049e-06	341.147	342.237	341.147	342.237	341.147	342.237	0.0018241	0.000277996	0.00211161	0.00250367	4.32748	6.54055
Vulcanello	1	8	37.74	25.16	1	0	8.11995	9.51049e-06	341.147	342.237	341.147	342.237	341.147	342.237	0.0018241	0.000277996	0.00211161	0.00250367	4.32748	6.54055
Vulcanello	1	8	37.74	25.16	1	0	8.11995	9.51049e-06	341.147	342.237	341.147	342.237	341.147	342.237	0.0018241	0.000277996	0.00211161	0.00250367	4.32748	6.54055
Vulcanello	1	8	37.74	25.16	1	0	8.11995	9.51049e-06	341.147	342.237	341.147	342.237	341.147	342.237	0.0018241	0.000277996	0.00211161	0.00250367	4.32748	6.54055
Vulcanello	1	8	37.74	25.16	1	0	8.11995	9.51049e-06	341.147	342.237	341.147	342.237	341.147	342.237	0.0018241	0.000277996	0.00211161	0.00250367	4.32748	6.54055
Vulcanello	1	8	37.74	25.16	1	0	8.1197	9.51756e-06	341.401	342.491	341.401	342.491	341.401	342.491	0.00182439	0.000277878	0.00211179	0.00250367	4.32565	6.53778
Vulcanello	1	8	37.74	25.14	1	0	8.12033	9.50568e-06	340.803	341.893	340.803	341.893	340.803	341.893	0.00182404	0.00027802	0.00211156	0.00250367	4.32749	6.54096
Vulcanello	1	8	37.74	25.14	1	0	8.12058	9.49862e-06	340.55	341.639	340.55	341.639	340.55	341.639	0.00182375	0.000278137	0.00211138	0.00250367	4.32932	6.54373
Vulcanello	1	8	37.74	25.14	1	0	8.12058	9.49862e-06	340.55	341.639	340.55	341.639	340.55	341.639	0.00182375	0.000278137	0.00211138	0.00250367	4.32932	6.54373
Vulcanello	1	8	37.74	25.14	1	0	8.12083	9.49157e-06	340.298	341.385	340.298	341.385	340.298	341.385	0.00182345	0.000278255	0.0021112	0.00250367	4.33116	6.54651
Vulcanello	1	8	37.74	25.14	1	0	8.12083	9.49157e-06	340.298	341.385	340.298	341.385	340.298	341.385	0.00182345	0.000278255	0.0021112	0.00250367	4.33116	6.54651
Vulcanello	1	8	37.74	25.14	1	0	8.12058	9.49862e-06	340.55	341.639	340.55	341.639	340.55	341.639	0.00182375	0.000278137	0.00211138	0.00250367	4.32932	6.54373
Vulcanello	1	8	37.74	25.14	1	0	8.12058	9.49862e-06	340.55	341.639	340.55	341.639	340.55	341.639	0.00182375	0.000278137	0.00211138	0.00250367	4.32932	6.54373
Vulcanello	1	8	37.74	25.14	1	0	8.12058	9.49862e-06	340.55	341.639	340.55	341.639	340.55	341.639	0.00182375	0.000278137	0.00211138	0.00250367	4.32932	6.54373
Vulcanello	1	8	37.74	25.14	1	0	8.12058	9.49862e-06	340.55	341.639	340.55	341.639	340.55	341.639	0.00182375	0.000278137	0.00211138	0.00250367	4.32932	6.54373
Vulcanello	1	8	37.74	25.14	1	0	8.12058	9.49862e-06	340.55	341.639	340.55	341.639	340.55	341.639	0.00182375	0.000278137	0.00211138	0.00250367	4.32932	6.54373
Vulcanello	1	8	37.74	25.14	1	0	8.12083	9.49157e-06	340.298	341.385	340.298	341.385	340.298	341.385	0.00182345	0.000278255	0.0021112	0.00250367	4.33116	6.54651
Vulcanello	1	8	37.74	25.14	1	0	8.12109	9.48452e-06	340.045	341.132	340.045	341.132	340.045	341.132	0.00182316	0.000278373	0.00211102	0.00250367	4.33299	6.54928
Vulcanello	1	8	37.74	25.14	1	0	8.12083	9.49157e-06	340.298	341.385	340.298	341.385	340.298	341.385	0.00182345	0.000278255	0.0021112	0.00250367	4.33116	6.54651
Vulcanello	1	8	37.74	25.14	1	0	8.12083	9.49157e-06	340.298	341.385	340.298	341.385	340.298	341.385	0.00182345	0.000278255	0.0021112	0.00250367	4.33116	6.54651
Vulcanello	1	8	37.74	25.14	1	0	8.12109	9.48452e-06	340.045	341.132	340.045	341.132	340.045	341.132	0.00182316	0.000278373	0.00211102	0.00250367	4.33299	6.54928
Vulcanello	1	8	37.74	25.14	1	0	8.12109	9.48452e-06	340.045	341.132	340.045	341.132	340.045	341.132	0.00182316	0.000278373	0.00211102	0.00250367	4.33299	6.54928
Vulcanello	1	8	37.74	25.14	1	0	8.12134	9.47748e-06	339.792	340.878	339.792	340.878	339.792	340.878	0.00182287	0.000278491	0.00211084	0.00250367	4.33483	6.55206
Vulcanello	1	8	37.74	25.14	1	0	8.12159	9.47044e-06	339.54	340.625	339.54	340.625	339.54	340.625	0.00182258	0.000278609	0.00211066	0.00250367	4.33667	6.55483
Vulcanello	1	8	37.74	25.14	1	0	8.12185	9.46341e-06	339.288	340.372	339.288	340.372	339.288	340.372	0.00182229	0.000278727	0.00211048	0.00250367	4.3385	6.55761
Vulcanello	1	8	37.74	25.14	1	0	8.12185	9.46341e-06	339.288	340.372	339.288	340.372	339.288	340.372	0.00182229	0.000278727	0.00211048	0.00250367	4.3385	6.55761
Vulcanello	1	8	37.74	25.11	1	0	8.12253	9.4527e-06	338.649	339.732	338.649	339.732	338.649	339.732	0.00182204	0.000278822	0.00211032	0.00250367	4.33943	6.55961
Vulcanello	1	8	37.74	25.11	1	0	8.12253	9.4527e-06	338.649	339.732	338.649	339.732	338.649	339.732	0.00182204	0.000278822	0.00211032	0.00250367	4.33943	6.55961
Vulcanello	1	8	37.74	25.11	1	0	8.12202	9.46676e-06	339.153	340.237	339.153	340.237	339.153	340.237	0.00182263	0.000278586	0.00211068	0.00250367	4.33575	6.55406
Vulcanello	1	8	37.74	25.11	1	0	8.12152	9.48083e-06	339.657	340.743	339.657	340.743	339.657	340.743	0.00182321	0.00027835	0.00211104	0.00250367	4.33208	6.54851
Vulcanello	1	8	37.74	25.11	1	0	8.12177	9.47379e-06	339.405	340.49	339.405	340.49	339.405	340.49	0.00182292	0.000278468	0.00211086	0.00250367	4.33392	6.55128
Vulcanello	1	8	37.74	25.11	1	0	8.12202	9.46676e-06	339.153	340.237	339.153	340.237	339.153	340.237	0.00182263	0.000278586	0.00211068	0.00250367	4.33575	6.55406
Vulcanello	1	8	37.74	25.11	1	0	8.12228	9.45973e-06	338.901	339.984	338.901	339.984	338.901	339.984	0.00182234	0.000278704	0.0021105	0.00250367	4.33759	6.55684
Vulcanello	1	8	37.74	25.11	1	0	8.12202	9.46676e-06	339.153	340.237	339.153	340.237	339.153	340.237	0.00182263	0.000278586	0.00211068	0.00250367	4.33575	6.55406
Vulcanello	1	8	37.74	25.11	1	0	8.12202	9.46676e-06	339.153	340.237	339.153	340.237	339.153	340.237	0.00182263	0.000278586	0.00211068	0.00250367	4.33575	6.55406
Vulcanello	1	8	37.74	25.11	1	0	8.12202	9.46676e-06	339.153	340.237	339.153	340.237	339.153	340.237	0.00182263	0.000278586	0.00211068	0.00250367	4.33575	6.55406
Vulcanello	1	8	37.74	25.11	1	0	8.12202	9.46676e-06	339.153	340.237	339.153	340.237	339.153	340.237	0.00182263	0.000278586	0.00211068	0.00250367	4.33575	6.55406
Vulcanello	1	8	37.74	25.11	1	0	8.12228	9.45973e-06	338.901	339.984	338.901	339.984	338.901	339.984	0.00182234	0.000278704	0.0021105	0.00250367	4.33759	6.55684
Vulcanello	1	8	37.74	25.11	1	0	8.12228	9.45973e-06	338.901	339.984	338.901	339.984	338.901	339.984	0.00182234	0.000278704	0.0021105	0.00250367	4.33759	6.55684
Vulcanello	1	8	37.74	25.11	1	0	8.12228	9.45973e-06	338.901	339.984	338.901	339.984	338.901	339.984	0.00182234	0.000278704	0.0021105	0.00250367	4.33759	6.55684
Vulcanello	1	8	37.74	25.11	1	0	8.12228	9.45973e-06	338.901	339.984	338.901	339.984	338.901	339.984	0.00182234	0.000278704	0.0021105	0.00250367	4.33759	6.55684
Vulcanello	1	8	37.74	25.11	1	0	8.12228	9.45973e-06	338.901	339.984	338.901	339.984	338.901	339.984	0.00182234	0.000278704	0.0021105	0.00250367	4.33759	6.55684
Vulcanello	1	8	37.74	25.11	1	0	8.12228	9.45973e-06	338.901	339.984	338.901	339.984	338.901	339.984	0.00182234	0.000278704	0.0021105	0.00250367	4.33759	6.55684
Vulcanello	1	8	37.74	25.11	1	0	8.12202	9.46676e-06	339.153	340.237	339.153	340.237	339.153	340.237	0.00182263	0.000278586	0.00211068	0.00250367	4.33575	6.55406
Vulcanello	1	8	37.74	25.11	1	0	8.12228	9.45973e-06	338.901	339.984	338.901	339.984	338.901	339.984	0.00182234	0.000278704	0.0021105	0.00250367	4.33759	6.55684
Vulcanello	1	8	37.74	25.11	1	0	8.12202	9.46676e-06	339.153	340.237	339.153	340.237	339.153	340.237	0.00182263	0.000278586	0.00211068	0.00250367	4.33575	6.55406
Vulcanello	1	8	37.74	25.11	1	0	8.12228	9.45973e-06	338.901	339.984	338.901	339.984	338.901	339.984	0.00182234	0.000278704	0.0021105	0.00250367	4.33759	6.55684
Vulcanello	1	8	37.74	25.11	1	0	8.12228	9.45973e-06	338.901	339.984	338.901	339.984	338.901	339.984	0.00182234	0.000278704	0.0021105	0.00250367	4.33759	6.55684
Vulcanello	1	8	37.74	25.11	1	0	8.12202	9.46676e-06	339.153	340.237	339.153	340.237	339.153	340.237	0.00182263	0.000278586	0.00211068	0.00250367	4.33575	6.55406
Vulcanello	1	8	37.74	25.11	1	0	8.12202	9.46676e-06	339.153	340.237	339.153	340.237	339.153	340.237	0.00182263	0.000278586	0.00211068	0.00250367	4.33575	6.55406
Vulcanello	1	8	37.74	25.11	1	0	8.12202	9.46676e-06	339.153	340.237	339.153	340.237	339.153	340.237	0.00182263	0.000278586	0.00211068	0.00250367	4.33575	6.55406
Vulcanello	1	8	37.74	25.11	1	0	8.12202	9.46676e-06	339.153	340.237	339.153	340.237	339.153	340.237	0.00182263	0.000278586	0.00211068	0.00250367	4.33575	6.55406
Vulcanello	1	8	37.74	25.11	1	0	8.12228	9.45973e-06	338.901	339.984	338.901	339.984	338.901	339.984	0.00182234	0.000278704	0.0021105	0.00250367	4.33759	6.55684
Vulcanello	1	8	37.74	25.09	1	0	8.12265	9.45493e-06	338.559	339.642	338.559	339.642	338.559	339.642	0.00182227	0.000278728	0.00211045	0.00250367	4.33759	6.55725
Vulcanello	1	8	37.74	25.09	1	0	8.1229	9.44791e-06	338.308	339.39	338.308	339.39	338.308	339.39	0.00182198	0.000278846	0.00211027	0.00250367	4.33943	6.56002
Vulcanello	1	8	37.74	25.09	1	0	8.1229	9.44791e-06	338.308	339.39	338.308	339.39	338.308	339.39	0.00182198	0.000278846	0.00211027	0.00250367	4.33943	6.56002
Vulcanello	1	8	37.74	25.09	1	0	8.12265	9.45493e-06	338.559	339.642	338.559	339.642	338.559	339.642	0.00182227	0.000278728	0.00211045	0.00250367	4.33759	6.55725
Vulcanello	1	8	37.74	25.09	1	0	8.1229	9.44791e-06	338.308	339.39	338.308	339.39	338.308	339.39	0.00182198	0.000278846	0.00211027	0.00250367	4.33943	6.56002
Vulcanello	1	8	37.74	25.09	1	0	8.1229	9.44791e-06	338.308	339.39	338.308	339.39	338.308	339.39	0.00182198	0.000278846	0.00211027	0.00250367	4.33943	6.56002
Vulcanello	1	8	37.74	25.09	1	0	8.1229	9.44791e-06	338.308	339.39	338.308	339.39	338.308	339.39	0.00182198	0.000278846	0.00211027	0.00250367	4.33943	6.56002
Vulcanello	1	8	37.74	25.09	1	0	8.1229	9.44791e-06	338.308	339.39	338.308	339.39	338.308	339.39	0.00182198	0.000278846	0.00211027	0.00250367	4.33943	6.56002
Vulcanello	1	8	37.74	25.09	1	0	8.12316	9.44089e-06	338.057	339.138	338.057	339.138	338.057	339.138	0.00182169	0.000278965	0.00211009	0.00250367	4.34127	6.5628
Vulcanello	1	8	37.74	25.09	1	0	8.12316	9.44089e-06	338.057	339.138	338.057	339.138	338.057	339.138	0.00182169	0.000278965	0.00211009	0.00250367	4.34127	6.5628
Vulcanello	1	8	37.74	25.09	1	0	8.12341	9.43388e-06	337.806	338.886	337.806	338.886	337.806	338.886	0.00182139	0.000279083	0.00210991	0.00250367	4.34311	6.56558
Vulcanello	1	8	37.74	25.09	1	0	8.12341	9.43388e-06	337.806	338.886	337.806	338.886	337.806	338.886	0.00182139	0.000279083	0.00210991	0.00250367	4.34311	6.56558
Vulcanello	1	8	37.74	25.09	1	0	8.12341	9.43388e-06	337.806	338.886	337.806	338.886	337.806	338.886	0.00182139	0.000279083	0.00210991	0.00250367	4.34311	6.56558
Vulcanello	1	8	37.74	25.09	1	0	8.12341	9.43388e-06	337.806	338.886	337.806	338.886	337.806	338.886	0.00182139	0.000279083	0.00210991	0.00250367	4.34311	6.56558
Vulcanello	1	8	37.74	25.09	1	0	8.12366	9.42687e-06	337.555	338.634	337.555	338.634	337.555	338.634	0.0018211	0.000279201	0.00210973	0.00250367	4.34495	6.56836
Vulcanello	1	8	37.74	25.09	1	0	8.12341	9.43388e-06	337.806	338.886	337.806	338.886	337.806	338.886	0.00182139	0.000279083	0.00210991	0.00250367	4.34311	6.56558
Vulcanello	1	8	37.74	25.09	1	0	8.12366	9.42687e-06	337.555	338.634	337.555	338.634	337.555	338.634	0.0018211	0.000279201	0.00210973	0.00250367	4.34495	6.56836
Vulcanello	1	8	37.74	25.09	1	0	8.12366	9.42687e-06	337.555	338.634	337.555	338.634	337.555	338.634	0.0018211	0.000279201	0.00210973	0.00250367	4.34495	6.56836
Vulcanello	1	8	37.74	25.09	1	0	8.12341	9.43388e-06	337.806	338.886	337.806	338.886	337.806	338.886	0.00182139	0.000279083	0.00210991	0.00250367	4.34311	6.56558
Vulcanello	1	8	37.74	25.09	1	0	8.12366	9.42687e-06	337.555	338.634	337.555	338.634	337.555	338.634	0.0018211	0.000279201	0.00210973	0.00250367	4.34495	6.56836
Vulcanello	1	8	37.74	25.09	1	0	8.12366	9.42687e-06	337.555	338.634	337.555	338.634	337.555	338.634	0.0018211	0.000279201	0.00210973	0.00250367	4.34495	6.56836
Vulcanello	1	8	37.74	25.09	1	0	8.12366	9.42687e-06	337.555	338.634	337.555	338.634	337.555	338.634	0.0018211	0.000279201	0.00210973	0.00250367	4.34495	6.56836
Vulcanello	1	8	37.74	25.09	1	0	8.12366	9.42687e-06	337.555	338.634	337.555	338.634	337.555	338.634	0.0018211	0.000279201	0.00210973	0.00250367	4.34495	6.56836
Vulcanello	1	8	37.74	25.09	1	0	8.12392	9.41986e-06	337.304	338.382	337.304	338.382	337.304	338.382	0.00182081	0.000279319	0.00210955	0.00250367	4.34678	6.57114
Vulcanello	1	8	37.74	25.09	1	0	8.12366	9.42687e-06	337.555	338.634	337.555	338.634	337.555	338.634	0.0018211	0.000279201	0.00210973	0.00250367	4.34495	6.56836
Vulcanello	1	8	37.74	25.09	1	0	8.12366	9.42687e-06	337.555	338.634	337.555	338.634	337.555	338.634	0.0018211	0.000279201	0.00210973	0.00250367	4.34495	6.56836
Vulcanello	1	8	37.74	25.09	1	0	8.12366	9.42687e-06	337.555	338.634	337.555	338.634	337.555	338.634	0.0018211	0.000279201	0.00210973	0.00250367	4.34495	6.56836
Vulcanello	1	8	37.74	25.09	1	0	8.12366	9.42687e-06	337.555	338.634	337.555	338.634	337.555	338.634	0.0018211	0.000279201	0.00210973	0.00250367	4.34495	6.56836
Vulcanello	1	8	37.74	25.09	1	0	8.12366	9.42687e-06	337.555	338.634	337.555	338.634	337.555	338.634	0.0018211	0.000279201	0.00210973	0.00250367	4.34495	6.56836
Vulcanello	1	8	37.74	25.09	1	0	8.12366	9.42687e-06	337.555	338.634	337.555	338.634	337.555	338.634	0.0018211	0.000279201	0.00210973	0.00250367	4.34495	6.56836
Vulcanello	1	8	37.74	25.09	1	0	8.12366	9.42687e-06	337.555	338.634	337.555	338.634	337.555	338.634	0.0018211	0.000279201	0.00210973	0.00250367	4.34495	6.56836
Vulcanello	1	8	37.74	25.09	1	0	8.12366	9.42687e-06	337.555	338.634	337.555	338.634	337.555	338.634	0.0018211	0.000279201	0.00210973	0.00250367	4.34495	6.56836
Vulcanello	1	8	37.74	25.09	1	0	8.12392	9.41986e-06	337.304	338.382	337.304	338.382	337.304	338.382	0.00182081	0.000279319	0.00210955	0.00250367	4.34678	6.57114
Vulcanello	1	8	37.74	25.09	1	0	8.12392	9.41986e-06	337.304	338.382	337.304	338.382	337.304	338.382	0.00182081	0.000279319	0.00210955	0.00250367	4.34678	6.57114
Vulcanello	1	8	37.74	25.09	1	0	8.12392	9.41986e-06	337.304	338.382	337.304	338.382	337.304	338.382	0.00182081	0.000279319	0.00210955	0.00250367	4.34678	6.57114
Vulcanello	1	8	37.74	25.06	1	0	8.12485	9.40221e-06	336.418	337.494	336.418	337.494	336.418	337.494	0.00182027	0.000279532	0.00210921	0.00250367	4.34955	6.57593
Vulcanello	1	8	37.74	25.06	1	0	8.12485	9.40221e-06	336.418	337.494	336.418	337.494	336.418	337.494	0.00182027	0.000279532	0.00210921	0.00250367	4.34955	6.57593
Vulcanello	1	8	37.74	25.06	1	0	8.12511	9.39522e-06	336.168	337.244	336.168	337.244	336.168	337.244	0.00181998	0.000279651	0.00210903	0.00250367	4.35139	6.57871
Vulcanello	1	8	37.74	25.06	1	0	8.12511	9.39522e-06	336.168	337.244	336.168	337.244	336.168	337.244	0.00181998	0.000279651	0.00210903	0.00250367	4.35139	6.57871
Vulcanello	1	8	37.74	25.06	1	0	8.12511	9.39522e-06	336.168	337.244	336.168	337.244	336.168	337.244	0.00181998	0.000279651	0.00210903	0.00250367	4.35139	6.57871
Vulcanello	1	8	37.74	25.06	1	0	8.12511	9.39522e-06	336.168	337.244	336.168	337.244	336.168	337.244	0.00181998	0.000279651	0.00210903	0.00250367	4.35139	6.57871
Vulcanello	1	8	37.74	25.06	1	0	8.12511	9.39522e-06	336.168	337.244	336.168	337.244	336.168	337.244	0.00181998	0.000279651	0.00210903	0.00250367	4.35139	6.57871
Vulcanello	1	8	37.74	25.06	1	0	8.12511	9.39522e-06	336.168	337.244	336.168	337.244	336.168	337.244	0.00181998	0.000279651	0.00210903	0.00250367	4.35139	6.57871
Vulcanello	1	8	37.74	25.06	1	0	8.12511	9.39522e-06	336.168	337.244	336.168	337.244	336.168	337.244	0.00181998	0.000279651	0.00210903	0.00250367	4.35139	6.57871
Vulcanello	1	8	37.74	25.06	1	0	8.12511	9.39522e-06	336.168	337.244	336.168	337.244	336.168	337.244	0.00181998	0.000279651	0.00210903	0.00250367	4.35139	6.57871
Vulcanello	1	8	37.74	25.06	1	0	8.12511	9.39522e-06	336.168	337.244	336.168	337.244	336.168	337.244	0.00181998	0.000279651	0.00210903	0.00250367	4.35139	6.57871
Vulcanello	1	8	37.74	25.06	1	0	8.12511	9.39522e-06	336.168	337.244	336.168	337.244	336.168	337.244	0.00181998	0.000279651	0.00210903	0.00250367	4.35139	6.57871
Vulcanello	1	8	37.74	25.06	1	0	8.12511	9.39522e-06	336.168	337.244	336.168	337.244	336.168	337.244	0.00181998	0.000279651	0.00210903	0.00250367	4.35139	6.57871
Vulcanello	1	8	37.74	25.06	1	0	8.12511	9.39522e-06	336.168	337.244	336.168	337.244	336.168	337.244	0.00181998	0.000279651	0.00210903	0.00250367	4.35139	6.57871
Vulcanello	1	8	37.74	25.06	1	0	8.12511	9.39522e-06	336.168	337.244	336.168	337.244	336.168	337.244	0.00181998	0.000279651	0.00210903	0.00250367	4.35139	6.57871
Vulcanello	1	8	37.74	25.06	1	0	8.12511	9.39522e-06	336.168	337.244	336.168	337.244	336.168	337.244	0.00181998	0.000279651	0.00210903	0.00250367	4.35139	6.57871
Vulcanello	1	8	37.74	25.06	1	0	8.12536	9.38824e-06	335.918	336.993	335.918	336.993	335.918	336.993	0.00181969	0.000279769	0.00210885	0.00250367	4.35323	6.5815
Vulcanello	1	8	37.74	25.06	1	0	8.12536	9.38824e-06	335.918	336.993	335.918	336.993	335.918	336.993	0.00181969	0.000279769	0.00210885	0.00250367	4.35323	6.5815
Vulcanello	1	8	37.74	25.06	1	0	8.12536	9.38824e-06	335.918	336.993	335.918	336.993	335.918	336.993	0.00181969	0.000279769	0.00210885	0.00250367	4.35323	6.5815
Vulcanello	1	8	37.74	25.06	1	0	8.12536	9.38824e-06	335.918	336.993	335.918	336.993	335.918	336.993	0.00181969	0.000279769	0.00210885	0.00250367	4.35323	6.5815
Vulcanello	1	8	37.74	25.06	1	0	8.12536	9.38824e-06	335.918	336.993	335.918	336.993	335.918	336.993	0.00181969	0.000279769	0.00210885	0.00250367	4.35323	6.5815
Vulcanello	1	8	37.74	25.06	1	0	8.12511	9.39522e-06	336.168	337.244	336.168	337.244	336.168	337.244	0.00181998	0.000279651	0.00210903	0.00250367	4.35139	6.57871
Vulcanello	1	8	37.74	25.06	1	0	8.12511	9.39522e-06	336.168	337.244	336.168	337.244	336.168	337.244	0.00181998	0.000279651	0.00210903	0.00250367	4.35139	6.57871
Vulcanello	1	8	37.74	25.06	1	0	8.12511	9.39522e-06	336.168	337.244	336.168	337.244	336.168	337.244	0.00181998	0.000279651	0.00210903	0.00250367	4.35139	6.57871
Vulcanello	1	8	37.74	25.06	1	0	8.12511	9.39522e-06	336.168	337.244	336.168	337.244	336.168	337.244	0.00181998	0.000279651	0.00210903	0.00250367	4.35139	6.57871
Vulcanello	1	8	37.74	25.06	1	0	8.12511	9.39522e-06	336.168	337.244	336.168	337.244	336.168	337.244	0.00181998	0.000279651	0.00210903	0.00250367	4.35139	6.57871
Vulcanello	1	8	37.74	25.06	1	0	8.12511	9.39522e-06	336.168	337.244	336.168	337.244	336.168	337.244	0.00181998	0.000279651	0.00210903	0.00250367	4.35139	6.57871
Vulcanello	1	8	37.74	25.06	1	0	8.12536	9.38824e-06	335.918	336.993	335.918	336.993	335.918	336.993	0.00181969	0.000279769	0.00210885	0.00250367	4.35323	6.5815
Vulcanello	1	8	37.74	25.06	1	0	8.12511	9.39522e-06	336.168	337.244	336.168	337.244	336.168	337.244	0.00181998	0.000279651	0.00210903	0.00250367	4.35139	6.57871
Vulcanello	1	8	37.74	25.06	1	0	8.12536	9.38824e-06	335.918	336.993	335.918	336.993	335.918	336.993	0.00181969	0.000279769	0.00210885	0.00250367	4.35323	6.5815
Vulcanello	1	8	37.74	25.06	1	0	8.12536	9.38824e-06	335.918	336.993	335.918	336.993	335.918	336.993	0.00181969	0.000279769	0.00210885	0.00250367	4.35323	6.5815
Vulcanello	1	8	37.74	25.06	1	0	8.12536	9.38824e-06	335.918	336.993	335.918	336.993	335.918	336.993	0.00181969	0.000279769	0.00210885	0.00250367	4.35323	6.5815
Vulcanello	1	8	37.74	25.06	1	0	8.12536	9.38824e-06	335.918	336.993	335.918	336.993	335.918	336.993	0.00181969	0.000279769	0.00210885	0.00250367	4.35323	6.5815
Vulcanello	1	8	37.74	25.06	1	0	8.12536	9.38824e-06	335.918	336.993	335.918	336.993	335.918	336.993	0.00181969	0.000279769	0.00210885	0.00250367	4.35323	6.5815
Vulcanello	1	8	37.74	25.06	1	0	8.12511	9.39522e-06	336.168	337.244	336.168	337.244	336.168	337.244	0.00181998	0.000279651	0.00210903	0.00250367	4.35139	6.57871
Vulcanello	1	8	37.74	25.06	1	0	8.12536	9.38824e-06	335.918	336.993	335.918	336.993	335.918	336.993	0.00181969	0.000279769	0.00210885	0.00250367	4.35323	6.5815
Vulcanello	1	8	37.74	25.06	1	0	8.12536	9.38824e-06	335.918	336.993	335.918	336.993	335.918	336.993	0.00181969	0.000279769	0.00210885	0.00250367	4.35323	6.5815
Vulcanello	1	8	37.74	25.06	1	0	8.12511	9.39522e-06	336.168	337.244	336.168	337.244	336.168	337.244	0.00181998	0.000279651	0.00210903	0.00250367	4.35139	6.57871
Vulcanello	1	8	37.74	25.06	1	0	8.12511	9.39522e-06	336.168	337.244	336.168	337.244	336.168	337.244	0.00181998	0.000279651	0.00210903	0.00250367	4.35139	6.57871
Vulcanello	1	8	37.74	25.06	1	0	8.12536	9.38824e-06	335.918	336.993	335.918	336.993	335.918	336.993	0.00181969	0.000279769	0.00210885	0.00250367	4.35323	6.5815
Vulcanello	1	8	37.74	25.06	1	0	8.12536	9.38824e-06	335.918	336.993	335.918	336.993	335.918	336.993	0.00181969	0.000279769	0.00210885	0.00250367	4.35323	6.5815
Vulcanello	1	8	37.74	25.06	1	0	8.12536	9.38824e-06	335.918	336.993	335.918	336.993	335.918	336.993	0.00181969	0.000279769	0.00210885	0.00250367	4.35323	6.5815
Vulcanello	1	8	37.74	25.06	1	0	8.12536	9.38824e-06	335.918	336.993	335.918	336.993	335.918	336.993	0.00181969	0.000279769	0.00210885	0.00250367	4.35323	6.5815
Vulcanello	1	8	37.74	25.06	1	0	8.12536	9.38824e-06	335.918	336.993	335.918	336.993	335.918	336.993	0.00181969	0.000279769	0.00210885	0.00250367	4.35323	6.5815
Vulcanello	1	8	37.74	25.06	1	0	8.12561	9.38126e-06	335.669	336.742	335.669	336.742	335.669	336.742	0.0018194	0.000279887	0.00210867	0.00250367	4.35507	6.58428
Vulcanello	1	8	37.74	25.06	1	0	8.12561	9.38126e-06	335.669	336.742	335.669	336.742	335.669	336.742	0.0018194	0.000279887	0.00210867	0.00250367	4.35507	6.58428
Vulcanello	1	8	37.74	25.06	1	0	8.12561	9.38126e-06	335.669	336.742	335.669	336.742	335.669	336.742	0.0018194	0.000279887	0.00210867	0.00250367	4.35507	6.58428
Vulcanello	1	8	37.74	25.06	1	0	8.12561	9.38126e-06	335.669	336.742	335.669	336.742	335.669	336.742	0.0018194	0.000279887	0.00210867	0.00250367	4.35507	6.58428
Vulcanello	1	8	37.74	25.06	1	0	8.12561	9.38126e-06	335.669	336.742	335.669	336.742	335.669	336.742	0.0018194	0.000279887	0.00210867	0.00250367	4.35507	6.58428
Vulcanello	1	8	37.74	25.06	1	0	8.12561	9.38126e-06	335.669	336.742	335.669	336.742	335.669	336.742	0.0018194	0.000279887	0.00210867	0.00250367	4.35507	6.58428
Vulcanello	1	8	37.74	25.04	1	0	8.12624	9.36953e-06	335.081	336.153	335.081	336.153	335.081	336.153	0.00181904	0.00028003	0.00210844	0.00250367	4.35692	6.58748
Vulcanello	1	8	37.74	25.06	1	0	8.12561	9.38126e-06	335.669	336.742	335.669	336.742	335.669	336.742	0.0018194	0.000279887	0.00210867	0.00250367	4.35507	6.58428
Vulcanello	1	8	37.74	25.06	1	0	8.12561	9.38126e-06	335.669	336.742	335.669	336.742	335.669	336.742	0.0018194	0.000279887	0.00210867	0.00250367	4.35507	6.58428
Vulcanello	1	8	37.74	25.06	1	0	8.12561	9.38126e-06	335.669	336.742	335.669	336.742	335.669	336.742	0.0018194	0.000279887	0.00210867	0.00250367	4.35507	6.58428
Vulcanello	1	8	37.74	25.06	1	0	8.12561	9.38126e-06	335.669	336.742	335.669	336.742	335.669	336.742	0.0018194	0.000279887	0.00210867	0.00250367	4.35507	6.58428
Vulcanello	1	8	37.74	25.06	1	0	8.12561	9.38126e-06	335.669	336.742	335.669	336.742	335.669	336.742	0.0018194	0.000279887	0.00210867	0.00250367	4.35507	6.58428
Vulcanello	1	8	37.74	25.06	1	0	8.12561	9.38126e-06	335.669	336.742	335.669	336.742	335.669	336.742	0.0018194	0.000279887	0.00210867	0.00250367	4.35507	6.58428
Vulcanello	1	8	37.74	25.04	1	0	8.12649	9.36257e-06	334.832	335.903	334.832	335.903	334.832	335.903	0.00181875	0.000280148	0.00210826	0.00250367	4.35876	6.59026
Vulcanello	1	8	37.74	25.06	1	0	8.12561	9.38126e-06	335.669	336.742	335.669	336.742	335.669	336.742	0.0018194	0.000279887	0.00210867	0.00250367	4.35507	6.58428
Vulcanello	1	8	37.74	25.06	1	0	8.12561	9.38126e-06	335.669	336.742	335.669	336.742	335.669	336.742	0.0018194	0.000279887	0.00210867	0.00250367	4.35507	6.58428
Vulcanello	1	8	37.74	25.04	1	0	8.12649	9.36257e-06	334.832	335.903	334.832	335.903	334.832	335.903	0.00181875	0.000280148	0.00210826	0.00250367	4.35876	6.59026
Vulcanello	1	8	37.74	25.04	1	0	8.12624	9.36953e-06	335.081	336.153	335.081	336.153	335.081	336.153	0.00181904	0.00028003	0.00210844	0.00250367	4.35692	6.58748
Vulcanello	1	8	37.74	25.04	1	0	8.12624	9.36953e-06	335.081	336.153	335.081	336.153	335.081	336.153	0.00181904	0.00028003	0.00210844	0.00250367	4.35692	6.58748
Vulcanello	1	8	37.74	25.06	1	0	8.12561	9.38126e-06	335.669	336.742	335.669	336.742	335.669	336.742	0.0018194	0.000279887	0.00210867	0.00250367	4.35507	6.58428
Vulcanello	1	8	37.74	25.06	1	0	8.12561	9.38126e-06	335.669	336.742	335.669	336.742	335.669	336.742	0.0018194	0.000279887	0.00210867	0.00250367	4.35507	6.58428
Vulcanello	1	8	37.74	25.06	1	0	8.12561	9.38126e-06	335.669	336.742	335.669	336.742	335.669	336.742	0.0018194	0.000279887	0.00210867	0.00250367	4.35507	6.58428
Vulcanello	1	8	37.74	25.06	1	0	8.12561	9.38126e-06	335.669	336.742	335.669	336.742	335.669	336.742	0.0018194	0.000279887	0.00210867	0.00250367	4.35507	6.58428
Vulcanello	1	8	37.74	25.06	1	0	8.12561	9.38126e-06	335.669	336.742	335.669	336.742	335.669	336.742	0.0018194	0.000279887	0.00210867	0.00250367	4.35507	6.58428
Vulcanello	1	8	37.74	25.04	1	0	8.12624	9.36953e-06	335.081	336.153	335.081	336.153	335.081	336.153	0.00181904	0.00028003	0.00210844	0.00250367	4.35692	6.58748
Vulcanello	1	8	37.74	25.04	1	0	8.12649	9.36257e-06	334.832	335.903	334.832	335.903	334.832	335.903	0.00181875	0.000280148	0.00210826	0.00250367	4.35876	6.59026
Vulcanello	1	8	37.74	25.04	1	0	8.12624	9.36953e-06	335.081	336.153	335.081	336.153	335.081	336.153	0.00181904	0.00028003	0.00210844	0.00250367	4.35692	6.58748
Vulcanello	1	8	37.74	25.04	1	0	8.12649	9.36257e-06	334.832	335.903	334.832	335.903	334.832	335.903	0.00181875	0.000280148	0.00210826	0.00250367	4.35876	6.59026
Vulcanello	1	8	37.74	25.06	1	0	8.12561	9.38126e-06	335.669	336.742	335.669	336.742	335.669	336.742	0.0018194	0.000279887	0.00210867	0.00250367	4.35507	6.58428
Vulcanello	1	8	37.74	25.04	1	0	8.12649	9.36257e-06	334.832	335.903	334.832	335.903	334.832	335.903	0.00181875	0.000280148	0.00210826	0.00250367	4.35876	6.59026
Vulcanello	1	8	37.74	25.04	1	0	8.12649	9.36257e-06	334.832	335.903	334.832	335.903	334.832	335.903	0.00181875	0.000280148	0.00210826	0.00250367	4.35876	6.59026
Vulcanello	1	8	37.74	25.04	1	0	8.12649	9.36257e-06	334.832	335.903	334.832	335.903	334.832	335.903	0.00181875	0.000280148	0.00210826	0.00250367	4.35876	6.59026
Vulcanello	1	8	37.74	25.04	1	0	8.12675	9.35561e-06	334.583	335.653	334.583	335.653	334.583	335.653	0.00181845	0.000280267	0.00210808	0.00250367	4.3606	6.59305
Vulcanello	1	8	37.74	25.04	1	0	8.12675	9.35561e-06	334.583	335.653	334.583	335.653	334.583	335.653	0.00181845	0.000280267	0.00210808	0.00250367	4.3606	6.59305
Vulcanello	1	8	37.74	25.04	1	0	8.12675	9.35561e-06	334.583	335.653	334.583	335.653	334.583	335.653	0.00181845	0.000280267	0.00210808	0.00250367	4.3606	6.59305
Vulcanello	1	8	37.74	25.04	1	0	8.12675	9.35561e-06	334.583	335.653	334.583	335.653	334.583	335.653	0.00181845	0.000280267	0.00210808	0.00250367	4.3606	6.59305
Vulcanello	1	8	37.74	25.04	1	0	8.12675	9.35561e-06	334.583	335.653	334.583	335.653	334.583	335.653	0.00181845	0.000280267	0.00210808	0.00250367	4.3606	6.59305
Vulcanello	1	8	37.74	25.04	1	0	8.12675	9.35561e-06	334.583	335.653	334.583	335.653	334.583	335.653	0.00181845	0.000280267	0.00210808	0.00250367	4.3606	6.59305
Vulcanello	1	8	37.74	25.04	1	0	8.12675	9.35561e-06	334.583	335.653	334.583	335.653	334.583	335.653	0.00181845	0.000280267	0.00210808	0.00250367	4.3606	6.59305
Vulcanello	1	8	37.74	25.04	1	0	8.12675	9.35561e-06	334.583	335.653	334.583	335.653	334.583	335.653	0.00181845	0.000280267	0.00210808	0.00250367	4.3606	6.59305
Vulcanello	1	8	37.74	25.04	1	0	8.12675	9.35561e-06	334.583	335.653	334.583	335.653	334.583	335.653	0.00181845	0.000280267	0.00210808	0.00250367	4.3606	6.59305
Vulcanello	1	8	37.74	25.04	1	0	8.12649	9.36257e-06	334.832	335.903	334.832	335.903	334.832	335.903	0.00181875	0.000280148	0.00210826	0.00250367	4.35876	6.59026
Vulcanello	1	8	37.74	25.04	1	0	8.12649	9.36257e-06	334.832	335.903	334.832	335.903	334.832	335.903	0.00181875	0.000280148	0.00210826	0.00250367	4.35876	6.59026
Vulcanello	1	8	37.74	25.04	1	0	8.12649	9.36257e-06	334.832	335.903	334.832	335.903	334.832	335.903	0.00181875	0.000280148	0.00210826	0.00250367	4.35876	6.59026
Vulcanello	1	8	37.74	25.04	1	0	8.12649	9.36257e-06	334.832	335.903	334.832	335.903	334.832	335.903	0.00181875	0.000280148	0.00210826	0.00250367	4.35876	6.59026
Vulcanello	1	8	37.74	25.04	1	0	8.12649	9.36257e-06	334.832	335.903	334.832	335.903	334.832	335.903	0.00181875	0.000280148	0.00210826	0.00250367	4.35876	6.59026
Vulcanello	1	8	37.74	25.04	1	0	8.12649	9.36257e-06	334.832	335.903	334.832	335.903	334.832	335.903	0.00181875	0.000280148	0.00210826	0.00250367	4.35876	6.59026
Vulcanello	1	8	37.74	25.04	1	0	8.12624	9.36953e-06	335.081	336.153	335.081	336.153	335.081	336.153	0.00181904	0.00028003	0.00210844	0.00250367	4.35692	6.58748
Vulcanello	1	8	37.74	25.04	1	0	8.12649	9.36257e-06	334.832	335.903	334.832	335.903	334.832	335.903	0.00181875	0.000280148	0.00210826	0.00250367	4.35876	6.59026
Vulcanello	1	8	37.74	25.04	1	0	8.12649	9.36257e-06	334.832	335.903	334.832	335.903	334.832	335.903	0.00181875	0.000280148	0.00210826	0.00250367	4.35876	6.59026
Vulcanello	1	8	37.74	25.04	1	0	8.12649	9.36257e-06	334.832	335.903	334.832	335.903	334.832	335.903	0.00181875	0.000280148	0.00210826	0.00250367	4.35876	6.59026
Vulcanello	1	8	37.74	25.04	1	0	8.12649	9.36257e-06	334.832	335.903	334.832	335.903	334.832	335.903	0.00181875	0.000280148	0.00210826	0.00250367	4.35876	6.59026
Vulcanello	1	8	37.74	25.04	1	0	8.12624	9.36953e-06	335.081	336.153	335.081	336.153	335.081	336.153	0.00181904	0.00028003	0.00210844	0.00250367	4.35692	6.58748
Vulcanello	1	8	37.74	25.04	1	0	8.12649	9.36257e-06	334.832	335.903	334.832	335.903	334.832	335.903	0.00181875	0.000280148	0.00210826	0.00250367	4.35876	6.59026
Vulcanello	1	8	37.74	25.04	1	0	8.12649	9.36257e-06	334.832	335.903	334.832	335.903	334.832	335.903	0.00181875	0.000280148	0.00210826	0.00250367	4.35876	6.59026
Vulcanello	1	8	37.74	25.04	1	0	8.12649	9.36257e-06	334.832	335.903	334.832	335.903	334.832	335.903	0.00181875	0.000280148	0.00210826	0.00250367	4.35876	6.59026
Vulcanello	1	8	37.74	25.04	1	0	8.12624	9.36953e-06	335.081	336.153	335.081	336.153	335.081	336.153	0.00181904	0.00028003	0.00210844	0.00250367	4.35692	6.58748
Vulcanello	1	8	37.74	25.04	1	0	8.12624	9.36953e-06	335.081	336.153	335.081	336.153	335.081	336.153	0.00181904	0.00028003	0.00210844	0.00250367	4.35692	6.58748
Vulcanello	1	8	37.74	25.04	1	0	8.12624	9.36953e-06	335.081	336.153	335.081	336.153	335.081	336.153	0.00181904	0.00028003	0.00210844	0.00250367	4.35692	6.58748
Vulcanello	1	8	37.74	25.04	1	0	8.12624	9.36953e-06	335.081	336.153	335.081	336.153	335.081	336.153	0.00181904	0.00028003	0.00210844	0.00250367	4.35692	6.58748
Vulcanello	1	8	37.74	25.04	1	0	8.12624	9.36953e-06	335.081	336.153	335.081	336.153	335.081	336.153	0.00181904	0.00028003	0.00210844	0.00250367	4.35692	6.58748
Vulcanello	1	8	37.74	25.04	1	0	8.12649	9.36257e-06	334.832	335.903	334.832	335.903	334.832	335.903	0.00181875	0.000280148	0.00210826	0.00250367	4.35876	6.59026
Vulcanello	1	8	37.74	25.04	1	0	8.12649	9.36257e-06	334.832	335.903	334.832	335.903	334.832	335.903	0.00181875	0.000280148	0.00210826	0.00250367	4.35876	6.59026
Vulcanello	1	8	37.74	25.04	1	0	8.12624	9.36953e-06	335.081	336.153	335.081	336.153	335.081	336.153	0.00181904	0.00028003	0.00210844	0.00250367	4.35692	6.58748
Vulcanello	1	8	37.74	25.04	1	0	8.12624	9.36953e-06	335.081	336.153	335.081	336.153	335.081	336.153	0.00181904	0.00028003	0.00210844	0.00250367	4.35692	6.58748
Vulcanello	1	8	37.74	25.02	1	0	8.12737	9.34391e-06	333.997	335.066	333.997	335.066	333.997	335.066	0.00181809	0.000280409	0.00210785	0.00250367	4.36245	6.59625
Vulcanello	1	8	37.74	25.02	1	0	8.12763	9.33696e-06	333.748	334.816	333.748	334.816	333.748	334.816	0.0018178	0.000280528	0.00210767	0.00250367	4.3643	6.59904
Vulcanello	1	8	37.74	25.02	1	0	8.12813	9.32307e-06	333.252	334.318	333.252	334.318	333.252	334.318	0.00181722	0.000280765	0.00210731	0.00250367	4.36799	6.60462
Vulcanello	1	8	37.74	25.02	1	0	8.1299	9.27462e-06	331.52	332.581	331.52	332.581	331.52	332.581	0.00181517	0.000281596	0.00210604	0.00250367	4.38091	6.62416
Vulcanello	1	8	37.74	25.02	1	0	8.12712	9.35086e-06	334.245	335.315	334.245	335.315	334.245	335.315	0.00181839	0.000280291	0.00210803	0.00250367	4.36061	6.59346
Vulcanello	1	8	37.74	25.02	1	0	8.12712	9.35086e-06	334.245	335.315	334.245	335.315	334.245	335.315	0.00181839	0.000280291	0.00210803	0.00250367	4.36061	6.59346
Vulcanello	1	8	37.74	24.99	1	0	8.12806	9.33333e-06	333.367	334.434	333.367	334.434	333.367	334.434	0.00181785	0.000280505	0.00210768	0.00250367	4.36338	6.59826
Vulcanello	1	8	37.74	24.99	1	0	8.1278	9.34028e-06	333.615	334.683	333.615	334.683	333.615	334.683	0.00181814	0.000280386	0.00210786	0.00250367	4.36154	6.59548
Vulcanello	1	8	37.74	24.99	1	0	8.12704	9.36114e-06	334.361	335.431	334.361	335.431	334.361	335.431	0.00181901	0.000280031	0.00210841	0.00250367	4.35601	6.58712
Vulcanello	1	8	37.74	24.99	1	0	8.12679	9.36811e-06	334.609	335.681	334.609	335.681	334.609	335.681	0.00181931	0.000279913	0.00210859	0.00250367	4.35417	6.58433
Vulcanello	1	8	37.74	24.99	1	0	8.12679	9.36811e-06	334.609	335.681	334.609	335.681	334.609	335.681	0.00181931	0.000279913	0.00210859	0.00250367	4.35417	6.58433
Vulcanello	1	8	37.74	24.99	1	0	8.1278	9.34028e-06	333.615	334.683	333.615	334.683	333.615	334.683	0.00181814	0.000280386	0.00210786	0.00250367	4.36154	6.59548
Vulcanello	1	8	37.74	24.99	1	0	8.12679	9.36811e-06	334.609	335.681	334.609	335.681	334.609	335.681	0.00181931	0.000279913	0.00210859	0.00250367	4.35417	6.58433
Vulcanello	1	8	37.74	24.99	1	0	8.12679	9.36811e-06	334.609	335.681	334.609	335.681	334.609	335.681	0.00181931	0.000279913	0.00210859	0.00250367	4.35417	6.58433
Vulcanello	1	8	37.74	24.99	1	0	8.12654	9.37508e-06	334.858	335.93	334.858	335.93	334.858	335.93	0.0018196	0.000279794	0.00210877	0.00250367	4.35233	6.58155
Vulcanello	1	8	37.74	24.99	1	0	8.12654	9.37508e-06	334.858	335.93	334.858	335.93	334.858	335.93	0.0018196	0.000279794	0.00210877	0.00250367	4.35233	6.58155
Vulcanello	1	8	37.74	24.99	1	0	8.12704	9.36114e-06	334.361	335.431	334.361	335.431	334.361	335.431	0.00181901	0.000280031	0.00210841	0.00250367	4.35601	6.58712
Vulcanello	1	8	37.74	24.99	1	0	8.12628	9.38205e-06	335.107	336.18	335.107	336.18	335.107	336.18	0.00181989	0.000279676	0.00210895	0.00250367	4.35049	6.57877
Vulcanello	1	8	37.74	24.99	1	0	8.12704	9.36114e-06	334.361	335.431	334.361	335.431	334.361	335.431	0.00181901	0.000280031	0.00210841	0.00250367	4.35601	6.58712
Vulcanello	1	8	37.74	24.99	1	0	8.12679	9.36811e-06	334.609	335.681	334.609	335.681	334.609	335.681	0.00181931	0.000279913	0.00210859	0.00250367	4.35417	6.58433
Vulcanello	1	8	37.74	24.99	1	0	8.12679	9.36811e-06	334.609	335.681	334.609	335.681	334.609	335.681	0.00181931	0.000279913	0.00210859	0.00250367	4.35417	6.58433
Vulcanello	1	8	37.74	24.99	1	0	8.12704	9.36114e-06	334.361	335.431	334.361	335.431	334.361	335.431	0.00181901	0.000280031	0.00210841	0.00250367	4.35601	6.58712
Vulcanello	1	8	37.74	24.99	1	0	8.12704	9.36114e-06	334.361	335.431	334.361	335.431	334.361	335.431	0.00181901	0.000280031	0.00210841	0.00250367	4.35601	6.58712
Vulcanello	1	8	37.74	24.99	1	0	8.12704	9.36114e-06	334.361	335.431	334.361	335.431	334.361	335.431	0.00181901	0.000280031	0.00210841	0.00250367	4.35601	6.58712
Vulcanello	1	8	37.74	24.99	1	0	8.12704	9.36114e-06	334.361	335.431	334.361	335.431	334.361	335.431	0.00181901	0.000280031	0.00210841	0.00250367	4.35601	6.58712
Vulcanello	1	8	37.74	24.99	1	0	8.12704	9.36114e-06	334.361	335.431	334.361	335.431	334.361	335.431	0.00181901	0.000280031	0.00210841	0.00250367	4.35601	6.58712
Vulcanello	1	8	37.74	24.99	1	0	8.12679	9.36811e-06	334.609	335.681	334.609	335.681	334.609	335.681	0.00181931	0.000279913	0.00210859	0.00250367	4.35417	6.58433
Vulcanello	1	8	37.74	24.99	1	0	8.12679	9.36811e-06	334.609	335.681	334.609	335.681	334.609	335.681	0.00181931	0.000279913	0.00210859	0.00250367	4.35417	6.58433
Vulcanello	1	8	37.74	24.99	1	0	8.12654	9.37508e-06	334.858	335.93	334.858	335.93	334.858	335.93	0.0018196	0.000279794	0.00210877	0.00250367	4.35233	6.58155
Vulcanello	1	8	37.74	24.99	1	0	8.12679	9.36811e-06	334.609	335.681	334.609	335.681	334.609	335.681	0.00181931	0.000279913	0.00210859	0.00250367	4.35417	6.58433
Vulcanello	1	8	37.74	24.99	1	0	8.12679	9.36811e-06	334.609	335.681	334.609	335.681	334.609	335.681	0.00181931	0.000279913	0.00210859	0.00250367	4.35417	6.58433
Vulcanello	1	8	37.74	24.99	1	0	8.12654	9.37508e-06	334.858	335.93	334.858	335.93	334.858	335.93	0.0018196	0.000279794	0.00210877	0.00250367	4.35233	6.58155
Vulcanello	1	8	37.74	24.99	1	0	8.12679	9.36811e-06	334.609	335.681	334.609	335.681	334.609	335.681	0.00181931	0.000279913	0.00210859	0.00250367	4.35417	6.58433
Vulcanello	1	8	37.74	24.99	1	0	8.12654	9.37508e-06	334.858	335.93	334.858	335.93	334.858	335.93	0.0018196	0.000279794	0.00210877	0.00250367	4.35233	6.58155
Vulcanello	1	8	37.74	24.99	1	0	8.12654	9.37508e-06	334.858	335.93	334.858	335.93	334.858	335.93	0.0018196	0.000279794	0.00210877	0.00250367	4.35233	6.58155
Vulcanello	1	8	37.74	24.99	1	0	8.12654	9.37508e-06	334.858	335.93	334.858	335.93	334.858	335.93	0.0018196	0.000279794	0.00210877	0.00250367	4.35233	6.58155
Vulcanello	1	8	37.74	24.99	1	0	8.12654	9.37508e-06	334.858	335.93	334.858	335.93	334.858	335.93	0.0018196	0.000279794	0.00210877	0.00250367	4.35233	6.58155
Vulcanello	1	8	37.74	24.99	1	0	8.12628	9.38205e-06	335.107	336.18	335.107	336.18	335.107	336.18	0.00181989	0.000279676	0.00210895	0.00250367	4.35049	6.57877
Vulcanello	1	8	37.74	24.99	1	0	8.12628	9.38205e-06	335.107	336.18	335.107	336.18	335.107	336.18	0.00181989	0.000279676	0.00210895	0.00250367	4.35049	6.57877
Vulcanello	1	8	37.74	24.99	1	0	8.12628	9.38205e-06	335.107	336.18	335.107	336.18	335.107	336.18	0.00181989	0.000279676	0.00210895	0.00250367	4.35049	6.57877
Vulcanello	1	8	37.74	24.99	1	0	8.12628	9.38205e-06	335.107	336.18	335.107	336.18	335.107	336.18	0.00181989	0.000279676	0.00210895	0.00250367	4.35049	6.57877
Vulcanello	1	8	37.74	24.99	1	0	8.12628	9.38205e-06	335.107	336.18	335.107	336.18	335.107	336.18	0.00181989	0.000279676	0.00210895	0.00250367	4.35049	6.57877
Vulcanello	1	8	37.74	24.97	1	0	8.12716	9.36336e-06	334.272	335.342	334.272	335.342	334.272	335.342	0.00181924	0.000279937	0.00210854	0.00250367	4.35418	6.58475
Vulcanello	1	8	37.74	24.97	1	0	8.12716	9.36336e-06	334.272	335.342	334.272	335.342	334.272	335.342	0.00181924	0.000279937	0.00210854	0.00250367	4.35418	6.58475
Vulcanello	1	8	37.74	24.97	1	0	8.12716	9.36336e-06	334.272	335.342	334.272	335.342	334.272	335.342	0.00181924	0.000279937	0.00210854	0.00250367	4.35418	6.58475
Vulcanello	1	8	37.74	24.97	1	0	8.12691	9.37032e-06	334.52	335.591	334.52	335.591	334.52	335.591	0.00181953	0.000279818	0.00210872	0.00250367	4.35234	6.58196
Vulcanello	1	8	37.74	24.97	1	0	8.12691	9.37032e-06	334.52	335.591	334.52	335.591	334.52	335.591	0.00181953	0.000279818	0.00210872	0.00250367	4.35234	6.58196
Vulcanello	1	8	37.74	24.97	1	0	8.12691	9.37032e-06	334.52	335.591	334.52	335.591	334.52	335.591	0.00181953	0.000279818	0.00210872	0.00250367	4.35234	6.58196
Vulcanello	1	8	37.74	24.99	1	0	8.12628	9.38205e-06	335.107	336.18	335.107	336.18	335.107	336.18	0.00181989	0.000279676	0.00210895	0.00250367	4.35049	6.57877
Vulcanello	1	8	37.74	24.97	1	0	8.12691	9.37032e-06	334.52	335.591	334.52	335.591	334.52	335.591	0.00181953	0.000279818	0.00210872	0.00250367	4.35234	6.58196
Vulcanello	1	8	37.74	24.97	1	0	8.12691	9.37032e-06	334.52	335.591	334.52	335.591	334.52	335.591	0.00181953	0.000279818	0.00210872	0.00250367	4.35234	6.58196
Vulcanello	1	8	37.74	24.97	1	0	8.12666	9.37729e-06	334.769	335.841	334.769	335.841	334.769	335.841	0.00181982	0.0002797	0.0021089	0.00250367	4.3505	6.57918
Vulcanello	1	8	37.74	24.97	1	0	8.12691	9.37032e-06	334.52	335.591	334.52	335.591	334.52	335.591	0.00181953	0.000279818	0.00210872	0.00250367	4.35234	6.58196
Vulcanello	1	8	37.74	24.97	1	0	8.12666	9.37729e-06	334.769	335.841	334.769	335.841	334.769	335.841	0.00181982	0.0002797	0.0021089	0.00250367	4.3505	6.57918
Vulcanello	1	8	37.74	24.97	1	0	8.12666	9.37729e-06	334.769	335.841	334.769	335.841	334.769	335.841	0.00181982	0.0002797	0.0021089	0.00250367	4.3505	6.57918
Vulcanello	1	8	37.74	24.97	1	0	8.12691	9.37032e-06	334.52	335.591	334.52	335.591	334.52	335.591	0.00181953	0.000279818	0.00210872	0.00250367	4.35234	6.58196
Vulcanello	1	8	37.74	24.97	1	0	8.12691	9.37032e-06	334.52	335.591	334.52	335.591	334.52	335.591	0.00181953	0.000279818	0.00210872	0.00250367	4.35234	6.58196
Vulcanello	1	8	37.74	24.97	1	0	8.12691	9.37032e-06	334.52	335.591	334.52	335.591	334.52	335.591	0.00181953	0.000279818	0.00210872	0.00250367	4.35234	6.58196
Vulcanello	1	8	37.74	24.97	1	0	8.12666	9.37729e-06	334.769	335.841	334.769	335.841	334.769	335.841	0.00181982	0.0002797	0.0021089	0.00250367	4.3505	6.57918
Vulcanello	1	8	37.74	24.97	1	0	8.12666	9.37729e-06	334.769	335.841	334.769	335.841	334.769	335.841	0.00181982	0.0002797	0.0021089	0.00250367	4.3505	6.57918
Vulcanello	1	8	37.74	24.97	1	0	8.12666	9.37729e-06	334.769	335.841	334.769	335.841	334.769	335.841	0.00181982	0.0002797	0.0021089	0.00250367	4.3505	6.57918
Vulcanello	1	8	37.74	24.97	1	0	8.12666	9.37729e-06	334.769	335.841	334.769	335.841	334.769	335.841	0.00181982	0.0002797	0.0021089	0.00250367	4.3505	6.57918
Vulcanello	1	8	37.74	24.97	1	0	8.12666	9.37729e-06	334.769	335.841	334.769	335.841	334.769	335.841	0.00181982	0.0002797	0.0021089	0.00250367	4.3505	6.57918
Vulcanello	1	8	37.74	24.97	1	0	8.12691	9.37032e-06	334.52	335.591	334.52	335.591	334.52	335.591	0.00181953	0.000279818	0.00210872	0.00250367	4.35234	6.58196
Vulcanello	1	8	37.74	24.97	1	0	8.12716	9.36336e-06	334.272	335.342	334.272	335.342	334.272	335.342	0.00181924	0.000279937	0.00210854	0.00250367	4.35418	6.58475
Vulcanello	1	8	37.74	24.97	1	0	8.12716	9.36336e-06	334.272	335.342	334.272	335.342	334.272	335.342	0.00181924	0.000279937	0.00210854	0.00250367	4.35418	6.58475
Vulcanello	1	8	37.74	24.97	1	0	8.12716	9.36336e-06	334.272	335.342	334.272	335.342	334.272	335.342	0.00181924	0.000279937	0.00210854	0.00250367	4.35418	6.58475
Vulcanello	1	8	37.74	24.97	1	0	8.12742	9.3564e-06	334.023	335.093	334.023	335.093	334.023	335.093	0.00181895	0.000280055	0.00210836	0.00250367	4.35602	6.58753
Vulcanello	1	8	37.74	24.97	1	0	8.12742	9.3564e-06	334.023	335.093	334.023	335.093	334.023	335.093	0.00181895	0.000280055	0.00210836	0.00250367	4.35602	6.58753
Vulcanello	1	8	37.74	24.97	1	0	8.12767	9.34944e-06	333.775	334.844	333.775	334.844	333.775	334.844	0.00181865	0.000280174	0.00210818	0.00250367	4.35786	6.59032
Vulcanello	1	8	37.74	24.97	1	0	8.12742	9.3564e-06	334.023	335.093	334.023	335.093	334.023	335.093	0.00181895	0.000280055	0.00210836	0.00250367	4.35602	6.58753
Vulcanello	1	8	37.74	24.97	1	0	8.12742	9.3564e-06	334.023	335.093	334.023	335.093	334.023	335.093	0.00181895	0.000280055	0.00210836	0.00250367	4.35602	6.58753
Vulcanello	1	8	37.74	24.97	1	0	8.12716	9.36336e-06	334.272	335.342	334.272	335.342	334.272	335.342	0.00181924	0.000279937	0.00210854	0.00250367	4.35418	6.58475
Vulcanello	1	8	37.74	24.97	1	0	8.12716	9.36336e-06	334.272	335.342	334.272	335.342	334.272	335.342	0.00181924	0.000279937	0.00210854	0.00250367	4.35418	6.58475
Vulcanello	1	8	37.74	24.97	1	0	8.12716	9.36336e-06	334.272	335.342	334.272	335.342	334.272	335.342	0.00181924	0.000279937	0.00210854	0.00250367	4.35418	6.58475
Vulcanello	1	8	37.74	24.97	1	0	8.12716	9.36336e-06	334.272	335.342	334.272	335.342	334.272	335.342	0.00181924	0.000279937	0.00210854	0.00250367	4.35418	6.58475
Vulcanello	1	8	37.74	24.97	1	0	8.12716	9.36336e-06	334.272	335.342	334.272	335.342	334.272	335.342	0.00181924	0.000279937	0.00210854	0.00250367	4.35418	6.58475
Vulcanello	1	8	37.74	24.97	1	0	8.12691	9.37032e-06	334.52	335.591	334.52	335.591	334.52	335.591	0.00181953	0.000279818	0.00210872	0.00250367	4.35234	6.58196
Vulcanello	1	8	37.74	24.97	1	0	8.12691	9.37032e-06	334.52	335.591	334.52	335.591	334.52	335.591	0.00181953	0.000279818	0.00210872	0.00250367	4.35234	6.58196
Vulcanello	1	8	37.74	24.97	1	0	8.12691	9.37032e-06	334.52	335.591	334.52	335.591	334.52	335.591	0.00181953	0.000279818	0.00210872	0.00250367	4.35234	6.58196
Vulcanello	1	8	37.74	24.97	1	0	8.12716	9.36336e-06	334.272	335.342	334.272	335.342	334.272	335.342	0.00181924	0.000279937	0.00210854	0.00250367	4.35418	6.58475
Vulcanello	1	8	37.74	24.97	1	0	8.12716	9.36336e-06	334.272	335.342	334.272	335.342	334.272	335.342	0.00181924	0.000279937	0.00210854	0.00250367	4.35418	6.58475
Vulcanello	1	8	37.74	24.97	1	0	8.12716	9.36336e-06	334.272	335.342	334.272	335.342	334.272	335.342	0.00181924	0.000279937	0.00210854	0.00250367	4.35418	6.58475
Vulcanello	1	8	37.74	24.97	1	0	8.12716	9.36336e-06	334.272	335.342	334.272	335.342	334.272	335.342	0.00181924	0.000279937	0.00210854	0.00250367	4.35418	6.58475
Vulcanello	1	8	37.74	24.97	1	0	8.12716	9.36336e-06	334.272	335.342	334.272	335.342	334.272	335.342	0.00181924	0.000279937	0.00210854	0.00250367	4.35418	6.58475
Vulcanello	1	8	37.74	24.97	1	0	8.12716	9.36336e-06	334.272	335.342	334.272	335.342	334.272	335.342	0.00181924	0.000279937	0.00210854	0.00250367	4.35418	6.58475
Vulcanello	1	8	37.74	24.97	1	0	8.12716	9.36336e-06	334.272	335.342	334.272	335.342	334.272	335.342	0.00181924	0.000279937	0.00210854	0.00250367	4.35418	6.58475
Vulcanello	1	8	37.74	24.97	1	0	8.12691	9.37032e-06	334.52	335.591	334.52	335.591	334.52	335.591	0.00181953	0.000279818	0.00210872	0.00250367	4.35234	6.58196
Vulcanello	1	8	37.74	24.97	1	0	8.12666	9.37729e-06	334.769	335.841	334.769	335.841	334.769	335.841	0.00181982	0.0002797	0.0021089	0.00250367	4.3505	6.57918
Vulcanello	1	8	37.74	24.97	1	0	8.12666	9.37729e-06	334.769	335.841	334.769	335.841	334.769	335.841	0.00181982	0.0002797	0.0021089	0.00250367	4.3505	6.57918
Vulcanello	1	8	37.74	24.97	1	0	8.12691	9.37032e-06	334.52	335.591	334.52	335.591	334.52	335.591	0.00181953	0.000279818	0.00210872	0.00250367	4.35234	6.58196
Vulcanello	1	8	37.74	24.97	1	0	8.12742	9.3564e-06	334.023	335.093	334.023	335.093	334.023	335.093	0.00181895	0.000280055	0.00210836	0.00250367	4.35602	6.58753
Vulcanello	1	8	37.74	24.97	1	0	8.12742	9.3564e-06	334.023	335.093	334.023	335.093	334.023	335.093	0.00181895	0.000280055	0.00210836	0.00250367	4.35602	6.58753
Vulcanello	1	8	37.74	24.97	1	0	8.12767	9.34944e-06	333.775	334.844	333.775	334.844	333.775	334.844	0.00181865	0.000280174	0.00210818	0.00250367	4.35786	6.59032
Vulcanello	1	8	37.74	24.97	1	0	8.12767	9.34944e-06	333.775	334.844	333.775	334.844	333.775	334.844	0.00181865	0.000280174	0.00210818	0.00250367	4.35786	6.59032
Vulcanello	1	8	37.74	24.97	1	0	8.12767	9.34944e-06	333.775	334.844	333.775	334.844	333.775	334.844	0.00181865	0.000280174	0.00210818	0.00250367	4.35786	6.59032
Vulcanello	1	8	37.74	24.97	1	0	8.12792	9.34249e-06	333.527	334.595	333.527	334.595	333.527	334.595	0.00181836	0.000280292	0.002108	0.00250367	4.3597	6.5931
Vulcanello	1	8	37.74	24.97	1	0	8.12767	9.34944e-06	333.775	334.844	333.775	334.844	333.775	334.844	0.00181865	0.000280174	0.00210818	0.00250367	4.35786	6.59032
Vulcanello	1	8	37.74	24.97	1	0	8.12792	9.34249e-06	333.527	334.595	333.527	334.595	333.527	334.595	0.00181836	0.000280292	0.002108	0.00250367	4.3597	6.5931
Vulcanello	1	8	37.74	24.97	1	0	8.12767	9.34944e-06	333.775	334.844	333.775	334.844	333.775	334.844	0.00181865	0.000280174	0.00210818	0.00250367	4.35786	6.59032
Vulcanello	1	8	37.74	24.97	1	0	8.12767	9.34944e-06	333.775	334.844	333.775	334.844	333.775	334.844	0.00181865	0.000280174	0.00210818	0.00250367	4.35786	6.59032
Vulcanello	1	8	37.74	24.97	1	0	8.12767	9.34944e-06	333.775	334.844	333.775	334.844	333.775	334.844	0.00181865	0.000280174	0.00210818	0.00250367	4.35786	6.59032
Vulcanello	1	8	37.74	24.97	1	0	8.12767	9.34944e-06	333.775	334.844	333.775	334.844	333.775	334.844	0.00181865	0.000280174	0.00210818	0.00250367	4.35786	6.59032
Vulcanello	1	8	37.74	24.97	1	0	8.12742	9.3564e-06	334.023	335.093	334.023	335.093	334.023	335.093	0.00181895	0.000280055	0.00210836	0.00250367	4.35602	6.58753
Vulcanello	1	8	37.74	24.97	1	0	8.12767	9.34944e-06	333.775	334.844	333.775	334.844	333.775	334.844	0.00181865	0.000280174	0.00210818	0.00250367	4.35786	6.59032
Vulcanello	1	8	37.74	24.97	1	0	8.12767	9.34944e-06	333.775	334.844	333.775	334.844	333.775	334.844	0.00181865	0.000280174	0.00210818	0.00250367	4.35786	6.59032
Vulcanello	1	8	37.74	24.97	1	0	8.12742	9.3564e-06	334.023	335.093	334.023	335.093	334.023	335.093	0.00181895	0.000280055	0.00210836	0.00250367	4.35602	6.58753
Vulcanello	1	8	37.74	24.97	1	0	8.12767	9.34944e-06	333.775	334.844	333.775	334.844	333.775	334.844	0.00181865	0.000280174	0.00210818	0.00250367	4.35786	6.59032
Vulcanello	1	8	37.74	24.97	1	0	8.12767	9.34944e-06	333.775	334.844	333.775	334.844	333.775	334.844	0.00181865	0.000280174	0.00210818	0.00250367	4.35786	6.59032
Vulcanello	1	8	37.74	24.97	1	0	8.12767	9.34944e-06	333.775	334.844	333.775	334.844	333.775	334.844	0.00181865	0.000280174	0.00210818	0.00250367	4.35786	6.59032
Vulcanello	1	8	37.74	24.97	1	0	8.12767	9.34944e-06	333.775	334.844	333.775	334.844	333.775	334.844	0.00181865	0.000280174	0.00210818	0.00250367	4.35786	6.59032
Vulcanello	1	8	37.74	24.97	1	0	8.12767	9.34944e-06	333.775	334.844	333.775	334.844	333.775	334.844	0.00181865	0.000280174	0.00210818	0.00250367	4.35786	6.59032
Vulcanello	1	8	37.74	24.97	1	0	8.12767	9.34944e-06	333.775	334.844	333.775	334.844	333.775	334.844	0.00181865	0.000280174	0.00210818	0.00250367	4.35786	6.59032
Vulcanello	1	8	37.74	24.97	1	0	8.12767	9.34944e-06	333.775	334.844	333.775	334.844	333.775	334.844	0.00181865	0.000280174	0.00210818	0.00250367	4.35786	6.59032
Vulcanello	1	8	37.74	24.97	1	0	8.12767	9.34944e-06	333.775	334.844	333.775	334.844	333.775	334.844	0.00181865	0.000280174	0.00210818	0.00250367	4.35786	6.59032
Vulcanello	1	8	37.74	24.97	1	0	8.12767	9.34944e-06	333.775	334.844	333.775	334.844	333.775	334.844	0.00181865	0.000280174	0.00210818	0.00250367	4.35786	6.59032
Vulcanello	1	8	37.74	24.97	1	0	8.12792	9.34249e-06	333.527	334.595	333.527	334.595	333.527	334.595	0.00181836	0.000280292	0.002108	0.00250367	4.3597	6.5931
Vulcanello	1	8	37.74	24.94	1	0	8.12886	9.32497e-06	332.65	333.716	332.65	333.716	332.65	333.716	0.00181782	0.000280506	0.00210765	0.00250367	4.36248	6.59791
Vulcanello	1	8	37.74	24.94	1	0	8.12861	9.33191e-06	332.898	333.964	332.898	333.964	332.898	333.964	0.00181811	0.000280388	0.00210783	0.00250367	4.36063	6.59512
Vulcanello	1	8	37.74	24.94	1	0	8.12861	9.33191e-06	332.898	333.964	332.898	333.964	332.898	333.964	0.00181811	0.000280388	0.00210783	0.00250367	4.36063	6.59512
Vulcanello	1	8	37.74	24.94	1	0	8.12861	9.33191e-06	332.898	333.964	332.898	333.964	332.898	333.964	0.00181811	0.000280388	0.00210783	0.00250367	4.36063	6.59512
Vulcanello	1	8	37.74	24.94	1	0	8.12886	9.32497e-06	332.65	333.716	332.65	333.716	332.65	333.716	0.00181782	0.000280506	0.00210765	0.00250367	4.36248	6.59791
Vulcanello	2	8	37.74	24.92	1	0	8.12822	9.34801e-06	333.304	334.372	333.304	334.372	333.304	334.372	0.00181892	0.000280056	0.00210833	0.00250367	4.35512	6.58718
Vulcanello	2	8	37.74	24.92	1	0	8.12822	9.34801e-06	333.304	334.372	333.304	334.372	333.304	334.372	0.00181892	0.000280056	0.00210833	0.00250367	4.35512	6.58718
Vulcanello	2	8	37.74	24.92	1	0	8.12822	9.34801e-06	333.304	334.372	333.304	334.372	333.304	334.372	0.00181892	0.000280056	0.00210833	0.00250367	4.35512	6.58718
Vulcanello	2	8	37.74	24.92	1	0	8.12822	9.34801e-06	333.304	334.372	333.304	334.372	333.304	334.372	0.00181892	0.000280056	0.00210833	0.00250367	4.35512	6.58718
Vulcanello	2	8	37.74	24.92	1	0	8.12797	9.35497e-06	333.552	334.621	333.552	334.621	333.552	334.621	0.00181921	0.000279938	0.00210851	0.00250367	4.35327	6.58439
Vulcanello	2	8	37.74	24.94	1	0	8.12734	9.36668e-06	334.138	335.208	334.138	335.208	334.138	335.208	0.00181957	0.000279795	0.00210874	0.00250367	4.35143	6.58119
Vulcanello	2	8	37.74	24.94	1	0	8.12734	9.36668e-06	334.138	335.208	334.138	335.208	334.138	335.208	0.00181957	0.000279795	0.00210874	0.00250367	4.35143	6.58119
Vulcanello	2	8	37.74	24.94	1	0	8.12734	9.36668e-06	334.138	335.208	334.138	335.208	334.138	335.208	0.00181957	0.000279795	0.00210874	0.00250367	4.35143	6.58119
Vulcanello	2	8	37.74	24.94	1	0	8.12734	9.36668e-06	334.138	335.208	334.138	335.208	334.138	335.208	0.00181957	0.000279795	0.00210874	0.00250367	4.35143	6.58119
Vulcanello	2	8	37.74	24.94	1	0	8.12734	9.36668e-06	334.138	335.208	334.138	335.208	334.138	335.208	0.00181957	0.000279795	0.00210874	0.00250367	4.35143	6.58119
Vulcanello	2	8	37.74	24.94	1	0	8.12734	9.36668e-06	334.138	335.208	334.138	335.208	334.138	335.208	0.00181957	0.000279795	0.00210874	0.00250367	4.35143	6.58119
Vulcanello	2	8	37.74	24.94	1	0	8.12734	9.36668e-06	334.138	335.208	334.138	335.208	334.138	335.208	0.00181957	0.000279795	0.00210874	0.00250367	4.35143	6.58119
Vulcanello	2	8	37.74	24.94	1	0	8.12734	9.36668e-06	334.138	335.208	334.138	335.208	334.138	335.208	0.00181957	0.000279795	0.00210874	0.00250367	4.35143	6.58119
Vulcanello	2	8	37.74	24.94	1	0	8.12734	9.36668e-06	334.138	335.208	334.138	335.208	334.138	335.208	0.00181957	0.000279795	0.00210874	0.00250367	4.35143	6.58119
Vulcanello	2	8	37.74	24.94	1	0	8.12734	9.36668e-06	334.138	335.208	334.138	335.208	334.138	335.208	0.00181957	0.000279795	0.00210874	0.00250367	4.35143	6.58119
Vulcanello	2	8	37.74	24.94	1	0	8.1276	9.35972e-06	333.89	334.959	333.89	334.959	333.89	334.959	0.00181928	0.000279914	0.00210856	0.00250367	4.35327	6.58398
Vulcanello	2	8	37.74	24.94	1	0	8.12734	9.36668e-06	334.138	335.208	334.138	335.208	334.138	335.208	0.00181957	0.000279795	0.00210874	0.00250367	4.35143	6.58119
Vulcanello	2	8	37.74	24.94	1	0	8.1276	9.35972e-06	333.89	334.959	333.89	334.959	333.89	334.959	0.00181928	0.000279914	0.00210856	0.00250367	4.35327	6.58398
Vulcanello	2	8	37.74	24.94	1	0	8.12734	9.36668e-06	334.138	335.208	334.138	335.208	334.138	335.208	0.00181957	0.000279795	0.00210874	0.00250367	4.35143	6.58119
Vulcanello	2	8	37.74	24.94	1	0	8.12734	9.36668e-06	334.138	335.208	334.138	335.208	334.138	335.208	0.00181957	0.000279795	0.00210874	0.00250367	4.35143	6.58119
Vulcanello	2	8	37.74	24.94	1	0	8.12734	9.36668e-06	334.138	335.208	334.138	335.208	334.138	335.208	0.00181957	0.000279795	0.00210874	0.00250367	4.35143	6.58119
Vulcanello	2	8	37.74	24.94	1	0	8.12734	9.36668e-06	334.138	335.208	334.138	335.208	334.138	335.208	0.00181957	0.000279795	0.00210874	0.00250367	4.35143	6.58119
Vulcanello	2	8	37.74	24.94	1	0	8.12734	9.36668e-06	334.138	335.208	334.138	335.208	334.138	335.208	0.00181957	0.000279795	0.00210874	0.00250367	4.35143	6.58119
Vulcanello	2	8	37.74	24.94	1	0	8.12734	9.36668e-06	334.138	335.208	334.138	335.208	334.138	335.208	0.00181957	0.000279795	0.00210874	0.00250367	4.35143	6.58119
Vulcanello	2	8	37.74	24.94	1	0	8.12734	9.36668e-06	334.138	335.208	334.138	335.208	334.138	335.208	0.00181957	0.000279795	0.00210874	0.00250367	4.35143	6.58119
Vulcanello	2	8	37.74	24.94	1	0	8.12734	9.36668e-06	334.138	335.208	334.138	335.208	334.138	335.208	0.00181957	0.000279795	0.00210874	0.00250367	4.35143	6.58119
Vulcanello	2	8	37.74	24.94	1	0	8.12709	9.37365e-06	334.387	335.458	334.387	335.458	334.387	335.458	0.00181987	0.000279677	0.00210892	0.00250367	4.34959	6.57841
Vulcanello	2	8	37.74	24.94	1	0	8.12709	9.37365e-06	334.387	335.458	334.387	335.458	334.387	335.458	0.00181987	0.000279677	0.00210892	0.00250367	4.34959	6.57841
Vulcanello	2	8	37.74	24.94	1	0	8.12709	9.37365e-06	334.387	335.458	334.387	335.458	334.387	335.458	0.00181987	0.000279677	0.00210892	0.00250367	4.34959	6.57841
Vulcanello	2	8	37.74	24.94	1	0	8.12709	9.37365e-06	334.387	335.458	334.387	335.458	334.387	335.458	0.00181987	0.000279677	0.00210892	0.00250367	4.34959	6.57841
Vulcanello	2	8	37.74	24.94	1	0	8.12709	9.37365e-06	334.387	335.458	334.387	335.458	334.387	335.458	0.00181987	0.000279677	0.00210892	0.00250367	4.34959	6.57841
Vulcanello	2	8	37.74	24.92	1	0	8.12771	9.36193e-06	333.801	334.87	333.801	334.87	333.801	334.87	0.00181951	0.00027982	0.00210869	0.00250367	4.35143	6.58161
Vulcanello	2	8	37.74	24.92	1	0	8.12771	9.36193e-06	333.801	334.87	333.801	334.87	333.801	334.87	0.00181951	0.00027982	0.00210869	0.00250367	4.35143	6.58161
Vulcanello	2	8	37.74	24.92	1	0	8.12771	9.36193e-06	333.801	334.87	333.801	334.87	333.801	334.87	0.00181951	0.00027982	0.00210869	0.00250367	4.35143	6.58161
Vulcanello	2	8	37.74	24.92	1	0	8.12746	9.36889e-06	334.049	335.119	334.049	335.119	334.049	335.119	0.0018198	0.000279701	0.00210887	0.00250367	4.34959	6.57883
Vulcanello	2	8	37.74	24.92	1	0	8.12746	9.36889e-06	334.049	335.119	334.049	335.119	334.049	335.119	0.0018198	0.000279701	0.00210887	0.00250367	4.34959	6.57883
Vulcanello	2	8	37.74	24.92	1	0	8.12746	9.36889e-06	334.049	335.119	334.049	335.119	334.049	335.119	0.0018198	0.000279701	0.00210887	0.00250367	4.34959	6.57883
Vulcanello	2	8	37.74	24.92	1	0	8.12721	9.37586e-06	334.297	335.368	334.297	335.368	334.297	335.368	0.00182009	0.000279583	0.00210905	0.00250367	4.34775	6.57604
Vulcanello	2	8	37.74	24.92	1	0	8.12721	9.37586e-06	334.297	335.368	334.297	335.368	334.297	335.368	0.00182009	0.000279583	0.00210905	0.00250367	4.34775	6.57604
Vulcanello	2	8	37.74	24.92	1	0	8.12721	9.37586e-06	334.297	335.368	334.297	335.368	334.297	335.368	0.00182009	0.000279583	0.00210905	0.00250367	4.34775	6.57604
Vulcanello	2	8	37.74	24.92	1	0	8.12721	9.37586e-06	334.297	335.368	334.297	335.368	334.297	335.368	0.00182009	0.000279583	0.00210905	0.00250367	4.34775	6.57604
Vulcanello	2	8	37.74	24.92	1	0	8.12721	9.37586e-06	334.297	335.368	334.297	335.368	334.297	335.368	0.00182009	0.000279583	0.00210905	0.00250367	4.34775	6.57604
Vulcanello	2	8	37.74	24.92	1	0	8.12721	9.37586e-06	334.297	335.368	334.297	335.368	334.297	335.368	0.00182009	0.000279583	0.00210905	0.00250367	4.34775	6.57604
Vulcanello	2	8	37.74	24.92	1	0	8.12721	9.37586e-06	334.297	335.368	334.297	335.368	334.297	335.368	0.00182009	0.000279583	0.00210905	0.00250367	4.34775	6.57604
Vulcanello	2	8	37.74	24.92	1	0	8.12721	9.37586e-06	334.297	335.368	334.297	335.368	334.297	335.368	0.00182009	0.000279583	0.00210905	0.00250367	4.34775	6.57604
Vulcanello	2	8	37.74	24.92	1	0	8.12721	9.37586e-06	334.297	335.368	334.297	335.368	334.297	335.368	0.00182009	0.000279583	0.00210905	0.00250367	4.34775	6.57604
[truncated: 2,717 more rows]

## Sheet: Hobo 1-3 with averages
Date	LOCATION	PH level	HOBO	SITE	T (°C) (mean ± SE)	Salinity	TA µmol/kg (mean ± SE)	pCO2 µatm (± SE)	pHtotal scale (mean ± SE)	DIC µmol/kg (mean ± SE)	K1K2
[truncated: 16 more rows]
