# Supplementary material for: Cyanobacteria newly isolated from marine volcanic seeps display rapid sinking and robust, high-density growth
Source: Appl Environ Microbiol. 2024 Oct 29;90(11):e00841-24. doi: 10.1128/aem.00841-24 (PMC11577773; doi:10.1128/aem.00841-24)
Supplement: Supplemental Data 2 — Results from a RNA sequencing analysis (presented in Fig. 3). [file aem.00841-24-s0002.csv]

	Locus.Tag	baseMean	log2FoldChange	lfcSE	stat	pvalue	padj	bonf	Product	Gene	DbXrefs
1	EAOMGH_00005	1907.35636784302	0.0697775445848359	0.137165821034104	0.50870941506257	0.610955922012869	0.698472225678766	1	AbrB family transcriptional regulator	abrB	COG:COG3180, COG:R, KEGG:K07120, RefSeq:WP_015218160.1, SO:0001217, UniParc:UPI0002A069DF, UniRef:UniRef100_K9Z210, UniRef:UniRef50_A0A2K8WN14, UniRef:UniRef90_K9Z210
2	EAOMGH_00010	1198.24380820556	0.144063359915987	0.134047809981077	1.07471625188299	0.282501785302361	0.37577693616886	1	Na+/H+ antiporter	nhaP	COG:COG0025, COG:P, SO:0001217, UniRef:UniRef50_P73863, UniRef:UniRef90_K9YZT7
3	EAOMGH_00015	2976.65292811023	-0.607662130373148	0.127568997768304	-4.76339973664142	1.90358215490888e-06	9.07733326950888e-06	0.00721647994925956	putative extracellular nuclease		COG:COG2374, COG:R, KEGG:K07004, SO:0001217, UniRef:UniRef50_A0A844GMC4, UniRef:UniRef90_A0A844GMC4
4	EAOMGH_00020	2148.5766257549	0.872945833194903	0.161558544036734	5.40327865913683	6.54336860899435e-08	3.875923499484e-07	0.000248059103966976	Uncharacterized conserved protein, contains a phytase-like domain		COG:COG4222, COG:S, EC:3.1.3.5, EC:3.1.3.6, EC:3.1.4.16, KEGG:K08693, SO:0001217, UniRef:UniRef50_A0A0D6AFS1, UniRef:UniRef90_K9Z126
5	EAOMGH_00025	871.669521213657	0.243488987005405	0.224981749243541	1.08226106261549	0.279136542387597	0.371953122035634	1	pyridoxamine 5'-phosphate oxidase	pdxH	COG:COG0259, COG:H, EC:1.4.3.5, KEGG:K00275, RefSeq:WP_015218170.1, SO:0001217, UniParc:UPI0002A079D3, UniRef:UniRef100_K9Z220, UniRef:UniRef50_Q1ATH8, UniRef:UniRef90_K9Z220
6	EAOMGH_00030	31930.2357540651	0.21830330805579	0.327792110379448	0.665980971302466	0.505423263239388	0.6017775097175	1	ferredoxin--nitrite reductase	cobG,nirA	COG:COG0155, COG:P, EC:1.7.7.1, KEGG:K00366, RefSeq:WP_099436562.1, SO:0001217, UniParc:UPI000C12AC33, UniRef:UniRef100_A0A844GM26, UniRef:UniRef50_K9YZU6, UniRef:UniRef90_K9YZU6
7	EAOMGH_00035	9383.31399646504	0.589916638582328	0.252975429639547	2.331912784664	0.0197052797756173	0.0391339314100165	1	DUF4114 domain-containing protein		SO:0001217, UniRef:UniRef50_K9Z132, UniRef:UniRef90_K9Z132
8	EAOMGH_00040	968.886840311436	0.768782997432176	0.243370633922922	3.15889795346327	0.00158366931903554	0.00412058365714739	1	hypothetical protein		SO:0001217, UniRef:UniRef50_K9Z224, UniRef:UniRef90_K9Z224
9	EAOMGH_00045	5922.08092483235	0.205693624017854	0.22396782721589	0.918407016645205	0.35840581862778	0.456864982655654	1	hypothetical protein		RefSeq:WP_015218176.1, SO:0001217, UniParc:UPI0002A0678F, UniRef:UniRef100_K9YZV0, UniRef:UniRef50_U9W815, UniRef:UniRef90_K9YZV0
10	EAOMGH_00050	570.491782400098	-0.64391279611614	0.167546145056526	-3.84319672588646	0.000121442044748795	0.00040314079828606	0.46038679164268	peptide ABC transporter permease	dppC	COG:COG1173, COG:EP, RefSeq:WP_015218177.1, SO:0001217, UniParc:UPI0002A0883F, UniRef:UniRef100_K9Z1I9, UniRef:UniRef50_A0A7V9JBE9, UniRef:UniRef90_K9Z1I9
11	EAOMGH_00055	2653.3186860309	2.11681267348031	0.183566523489997	11.5315833913239	9.14461741695664e-31	5.50273724248931e-29	3.46672446276826e-27	hydroxymethylbilane synthase	hemC	COG:COG0181, COG:H, EC:2.5.1.61, KEGG:K01749, RefSeq:WP_015218178.1, SO:0001217, UniParc:UPI0002A07146, UniRef:UniRef100_K9YZR7, UniRef:UniRef50_P73660, UniRef:UniRef90_K9YZR7
12	EAOMGH_00060	801.884145238733	-1.24060153082592	0.186726859492451	-6.64393721502113	3.05412713786376e-11	2.96876819990808e-10	1.15781959796415e-07	dephospho-CoA kinase	coaE	COG:COG0237, COG:H, EC:2.7.1.24, KEGG:K00859, SO:0001217, UniParc:UPI0002A06432, UniRef:UniRef100_K9Z137, UniRef:UniRef50_A0A7X6CCI6, UniRef:UniRef90_K9Z137
13	EAOMGH_00065	2587.64725457464	0.57263697904218	0.0966700276746081	5.92362485888262	3.1492141539417e-09	2.25683759122741e-08	1.1938670857593e-05	family 2 glycosyl transferase	wcaA	COG:COG0463, COG:M, SO:0001217, UniRef:UniRef50_K9Z228, UniRef:UniRef90_K9Z228
14	EAOMGH_00070	2442.3994173421	0.481289048474666	0.163021678392297	2.952300903911	0.00315415400544226	0.00773421915854144	1	glutamate--tRNA ligase	gltX	COG:COG0008, COG:J, RefSeq:WP_099436561.1, SO:0001217, UniParc:UPI000C12B7CB, UniRef:UniRef100_A0A844GTN3, UniRef:UniRef50_Q8DLI5, UniRef:UniRef90_K9YZV5
15	EAOMGH_00075	3163.18876132096	0.766061251618845	0.139300146017448	5.49935713292714	3.81178404930785e-08	2.33890560073043e-07	0.000144504733309261	group 1 glycosyl transferase	rfaB	COG:COG0438, COG:M, SO:0001217, UniRef:UniRef50_A0A0D6AF47, UniRef:UniRef90_K9Z1J4
16	EAOMGH_00080	1045.43661809934	-0.055889395318607	0.151818832316824	-0.368132164275732	0.712774688727492	0.784818136789405	1	DUF565 domain-containing protein	ycf20	COG:C, COG:COG5763, RefSeq:WP_015218183.1, SO:0001217, UniParc:UPI0002A08BB0, UniRef:UniRef100_K9YZS2, UniRef:UniRef50_K9YZS2, UniRef:UniRef90_K9YZS2
17	EAOMGH_00085	1049.0701991759	0.245334507397216	0.12674101464456	1.93571519121294	0.052902592856074	0.0921238996405037	1	hypothetical protein		COG:COG4370, COG:S, SO:0001217, UniRef:UniRef50_K9Z142, UniRef:UniRef90_K9Z142
18	EAOMGH_00090	17714.7723933737	0.562456849781304	0.206872863394815	2.71885273182429	0.00655087672481779	0.0148264917395727	1	hemerythrin		COG:COG2703, COG:T, RefSeq:WP_015218185.1, SO:0001217, UniParc:UPI0002A06533, UniRef:UniRef100_K9Z233, UniRef:UniRef50_K9YC67, UniRef:UniRef90_K9Z233
19	EAOMGH_00095	5948.32558753138	0.296182664502483	0.189870842559912	1.55991652277535	0.118779609360208	0.181423649913195	1	hypothetical protein		SO:0001217, UniRef:UniRef50_K9YZW3, UniRef:UniRef90_K9YZW3
20	EAOMGH_00100	4161.57521568762	-0.0145011947978635	0.204748480742948	-0.0708244317381241	0.94353748693283	0.961287453093888	1	DUF4346 domain-containing protein	folP	COG:COG0294, COG:H, RefSeq:WP_015218187.1, SO:0001217, UniParc:UPI0002A05B18, UniRef:UniRef100_K9Z1K0, UniRef:UniRef50_A0A351LCI4, UniRef:UniRef90_K9Z1K0
21	EAOMGH_00105	1764.06162664154	-0.330231094060343	0.141623718331068	-2.33174992121289	0.0197138509267902	0.0391339314100165	1	hypothetical protein		RefSeq:WP_099435008.1, SO:0001217, UniParc:UPI000C12D605, UniRef:UniRef100_UPI000C12D605, UniRef:UniRef50_A0A563VXR5, UniRef:UniRef90_K9YZS6
22	EAOMGH_00110	1141.42919992905	-0.875128113362703	0.135538414462276	-6.45667958294051	1.07025162957861e-10	9.66029506602978e-10	4.0573239277325e-07	hypothetical protein		RefSeq:WP_015218189.1, SO:0001217, UniParc:UPI0002A0839A, UniRef:UniRef100_K9Z148, UniRef:UniRef50_A0A7C3PDP8, UniRef:UniRef90_K9Z148
23	EAOMGH_00115	52460.3759074264	2.33962386562235	0.20060819318076	11.662653596178	1.97780731840682e-31	1.27082500747123e-29	7.49786754408026e-28	allophycocyanin	apcA	COG:C, COG:COG5684, RefSeq:WP_015218190.1, SO:0001217, UniParc:UPI0002A08C37, UniRef:UniRef100_K9Z238, UniRef:UniRef50_P11390, UniRef:UniRef90_K9Z238
24	EAOMGH_00120	2216.50992798523	0.70930150522136	0.161008825761691	4.40535791665977	1.05609356275931e-05	4.39961614991271e-05	0.0400365069642056	hypothetical protein		RefSeq:WP_015218191.1, SO:0001217, UniParc:UPI0002A06818, UniRef:UniRef100_K9YZW7, UniRef:UniRef50_K9YZW7, UniRef:UniRef90_K9YZW7
25	EAOMGH_00125	3250.30662352411	1.21638457984175	0.135434417859658	8.98135495441201	2.67452514274297e-19	5.69613753715651e-18	1.01391248161386e-15	hypothetical protein		RefSeq:WP_015218192.1, SO:0001217, UniParc:UPI0002A06C28, UniRef:UniRef100_K9Z1K4, UniRef:UniRef50_K9Z1K4, UniRef:UniRef90_K9Z1K4
26	EAOMGH_00130	6461.9970172104	0.0691156621413659	0.144699446236544	0.47764980405233	0.632899476665607	0.716643344097765	1	serine/threonine protein kinase	sPS1	COG:COG0515, COG:T, RefSeq:WP_015218193.1, SO:0001217, UniParc:UPI0002A08813, UniRef:UniRef100_K9YZT2, UniRef:UniRef50_K9YZT2, UniRef:UniRef90_K9YZT2
27	EAOMGH_00135	2314.10449835901	0.0140372857273325	0.131181122545504	0.107006903546379	0.914783502966483	0.939567667230002	1	aldo/keto reductase		COG:COG1453, COG:R, SO:0001217, UniRef:UniRef50_Q31ME2, UniRef:UniRef90_K9Z153
28	EAOMGH_00140	365.531734900071	-0.380897929121404	0.191563482880242	-1.98836397936827	0.04677144954991	0.0828167049246655	1	16S rRNA (guanine(527)-N(7))-methyltransferase RsmG	rsmG	COG:COG0357, COG:J, EC:2.1.1.170, KEGG:K03501, SO:0001217, UniRef:UniRef50_K9Z241, UniRef:UniRef90_K9Z241
29	EAOMGH_00145	4456.14681918701	0.371063598169252	0.154920098538768	2.39519340401397	0.0166116004541064	0.0335685380178664	1	S-methyl-5'-thioadenosine phosphorylase	mtnP	COG:COG0005, COG:F, EC:2.4.2.28, KEGG:K00772, RefSeq:WP_015218196.1, SO:0001217, UniParc:UPI0002A083A7, UniRef:UniRef100_K9YZX2, UniRef:UniRef50_Q7VDN6, UniRef:UniRef90_K9YZX2
30	EAOMGH_00150	5537.15622005735	2.41507999683048	0.242990231886193	9.93900033792967	2.81639192112784e-23	8.61043691370616e-22	1.06769417729956e-19	hypothetical protein		RefSeq:WP_015218197.1, SO:0001217, UniParc:UPI0002A0673C, UniRef:UniRef100_K9Z1L0, UniRef:UniRef50_U5DNS8, UniRef:UniRef90_K9Z1L0
31	EAOMGH_00155	15626.5964164327	-0.124899440305061	0.253782849165973	-0.492150831766322	0.622612719968129	0.708593461843043	1	Polymorphic membrane protein Chlamydia		SO:0001217, UniRef:UniRef50_K9Z6S8, UniRef:UniRef90_UPI00168134C9
32	EAOMGH_00160	14675.3607215253	0.405481538677525	0.147645482484958	2.74631862657115	0.00602681997469695	0.0137636593518531	1	hypothetical protein		SO:0001217, UniRef:UniRef50_A0A844GMA1, UniRef:UniRef90_UPI00167FEBC6
33	EAOMGH_00165	3295.93299472774	-0.0230449801934906	0.115061330359979	-0.20028431899225	0.841258225717481	0.88663050700444	1	hypothetical protein		SO:0001217, UniRef:UniRef50_K9Z247, UniRef:UniRef90_K9Z247
34	EAOMGH_00170	822.290704669524	-0.277321233518535	0.13265304952641	-2.0905756370367	0.0365661215860001	0.0670968862209711	1	Lysylphosphatidylglycerol synthase TM region		SO:0001217, UniRef:UniRef50_K9YZX8, UniRef:UniRef90_K9YZX8
35	EAOMGH_00175	2990.25215501794	-0.530828768458992	0.171206585412792	-3.10051606472451	0.00193183734208399	0.00493503730717008	1	1,4-alpha-glucan branching protein GlgB	glgB	COG:COG0296, COG:G, EC:2.4.1.18, KEGG:K00700, SO:0001217, UniParc:UPI0002A06FCA, UniRef:UniRef100_K9Z1L5, UniRef:UniRef50_Q2JT08, UniRef:UniRef90_K9Z1L5
36	EAOMGH_00180	1598.47778448066	1.1921866946004	0.117761783493512	10.1237146655993	4.33638520225381e-24	1.44203827208282e-22	1.64392363017442e-20	hypothetical protein		RefSeq:WP_015218203.1, SO:0001217, UniParc:UPI0002A07D14, UniRef:UniRef100_K9YZU3, UniRef:UniRef50_K9YZU3, UniRef:UniRef90_K9YZU3
37	EAOMGH_00185	2098.10534876335	-0.122378626890525	0.193090853320687	-0.633787798779252	0.526219316928017	0.621590122921366	1	DUF497 domain-containing protein		COG:COG2929, COG:S, KEGG:K09803, SO:0001217, UniRef:UniRef50_A0A496US40, UniRef:UniRef90_K9Z163
38	EAOMGH_00190	1129.4919935354	-0.00510617521605674	0.14512589259172	-0.0351844534760027	0.971932658885005	0.981250788237831	1	o-succinylbenzoate--CoA ligase	menE,fadK	COG:COG0318, COG:I, SO:0001217, UniRef:UniRef50_A0A2K8WPL9, UniRef:UniRef90_K9Z252
39	EAOMGH_00195	1694.35063987777	-0.765512271791911	0.167226801818438	-4.57768888400465	4.70141218015476e-06	2.07486071885526e-05	0.0178230535749667	GTP-binding protein		COG:COG3597, COG:S, KEGG:K06883, RefSeq:WP_099435017.1, SO:0001217, UniParc:UPI000C12C6DF, UniRef:UniRef100_A0A844GP33, UniRef:UniRef50_P74555, UniRef:UniRef90_K9YZY2
40	EAOMGH_00200	7183.6869815903	-0.641279314095525	0.157822040821153	-4.06330643526677	4.83824454776891e-05	0.00017585604104115	0.183417850805919	C4-dicarboxylate ABC transporter substrate-binding protein	imp	COG:COG2358, COG:R, KEGG:K07080, RefSeq:WP_099435018.1, SO:0001217, UniParc:UPI000C12D9C8, UniRef:UniRef100_UPI000C12D9C8, UniRef:UniRef50_K9Z1M0, UniRef:UniRef90_K9Z1M0
41	EAOMGH_00205	1529.07138979292	-1.27433254628233	0.244753918538	-5.20658690122046	1.92345637210861e-07	1.07390620127596e-06	0.000729182310666374	DUF3011 domain-containing protein		SO:0001217, UniParc:UPI0002A07B5D, UniRef:UniRef100_K9YZU7, UniRef:UniRef50_B1WX17, UniRef:UniRef90_K9YZU7
42	EAOMGH_00210	1776.72297656529	-0.291686681383277	0.191648999287758	-1.5219838479058	0.128013127906041	0.192961339121989	1	putative permease	yraQ	COG:COG0701, COG:S, KEGG:K07089, RefSeq:WP_015218209.1, SO:0001217, UniParc:UPI0002A08517, UniRef:UniRef100_K9Z166, UniRef:UniRef50_A0A0D6KTL7, UniRef:UniRef90_K9Z166
43	EAOMGH_00215	3380.93583837653	-0.182250775263201	0.106419279504205	-1.712572910776	0.0867911404719953	0.139772817981875	1	TIGR03943 family protein	ycgQ	COG:COG3689, COG:S, RefSeq:WP_190361219.1, SO:0001217, UniParc:UPI001680E929, UniRef:UniRef100_UPI001680E929, UniRef:UniRef50_K9Z257, UniRef:UniRef90_K9Z257
44	EAOMGH_00220	1060.21248002464	-0.0569208726258215	0.134550804764396	-0.423043717393532	0.67226336504753	0.749132985565898	1	type 2 isopentenyl-diphosphate Delta-isomerase	fni	COG:CIR, COG:COG1304, SO:0001217, UniRef:UniRef50_Q8DJ26, UniRef:UniRef90_K9YZY6
45	EAOMGH_00225	513.225139929018	0.347507884437371	0.185869870973583	1.86962998692113	0.0615352181050137	0.104516134335173	1	D-alanyl-D-alanine carboxypeptidase/D-alanyl-D-alanine-endopeptidase	dacB	COG:COG2027, COG:M, EC:3.4.16.4, EC:3.4.21.-, KEGG:K07259, SO:0001217, UniRef:UniRef50_A0A2K8WLW0, UniRef:UniRef90_K9Z1M5
46	EAOMGH_00230	11464.6840487734	-0.0289490589295565	0.235991485078993	-0.122669929891184	0.902368476457468	0.930345089543177	1	RIP metalloprotease RseP	rseP	COG:COG0750, COG:OK, RefSeq:WP_099435022.1, SO:0001217, UniParc:UPI000C12D63D, UniRef:UniRef100_A0A844GLY7, UniRef:UniRef50_P73714, UniRef:UniRef90_K9YZV3
47	EAOMGH_00235	2236.00303138675	-0.00571060653074781	0.117060913506385	-0.0487832049118283	0.961092066776341	0.973275298886339	1	hypothetical protein		SO:0001217, UniRef:UniRef50_A0A563VQJ2, UniRef:UniRef90_UPI001055BA03
48	EAOMGH_00240	238.035975143336	-0.36721727137823	0.200171940478296	-1.83450922492329	0.0665784397079606	0.111928543207485	1	hypothetical protein		RefSeq:WP_015218216.1, SO:0001217, UniParc:UPI0002A06F5C, UniRef:UniRef100_K9YZZ0, UniRef:UniRef50_K9YZZ0, UniRef:UniRef90_K9YZZ0
49	EAOMGH_00245	97171.1476748396	0.485755781305682	0.179053677569007	2.71290591682192	0.00666960397556114	0.0150592428060466	1	photosystem I iron-sulfur center protein PsaC	psaC	COG:C, COG:COG5703, EC:1.97.1.12, GO:0009055, GO:0009522, GO:0009773, GO:0031676, GO:0046872, GO:0051539, RefSeq:WP_012307203.1, SO:0001217, UniParc:UPI0000170294, UniRef:UniRef100_P31087, UniRef:UniRef50_P31087, UniRef:UniRef90_P31087
50	EAOMGH_00250	573.263187861705	2.71437777772994	0.259292210656114	10.4684123401219	1.20649490633113e-25	4.71528060814569e-24	4.57382218990132e-22	hypothetical protein
51	EAOMGH_00255	3497.79652164313	1.75542975987402	0.235921430124577	7.44073888898978	1.00123677696996e-13	1.29989336352504e-12	3.79568862149313e-10	reactive intermediate/imine deaminase	ridA	COG:COG0251, COG:V, RefSeq:WP_015218217.1, SO:0001217, UniParc:UPI0002A077F7, UniRef:UniRef100_K9YZV8, UniRef:UniRef50_A0A1V5N0R6, UniRef:UniRef90_K9YZV8
52	EAOMGH_00260	11129.1218044329	0.918357975644916	0.24464270468618	3.75387435657628	0.00017412216616291	0.000557043993184466	0.660097131923593	glycerol-3-phosphate dehydrogenase	glpA	COG:C, COG:COG0578, EC:1.1.5.3, KEGG:K00111, SO:0001217, UniRef:UniRef50_A0A2K8WR18, UniRef:UniRef90_K9Z177
53	EAOMGH_00265	9998.01637212251	-0.915601109064606	0.176453045491694	-5.18892210963684	2.11514840104926e-07	1.1740157523247e-06	0.000801852758837773	heterodisulfide reductase	hdrB	COG:C, COG:COG2048, SO:0001217, UniRef:UniRef50_U5QBJ3, UniRef:UniRef90_K9Z268
54	EAOMGH_00270	3463.1377050001	-0.41435280712664	0.13416221243718	-3.08844643808074	0.00201205959735549	0.00513305379110003	1	G-D-S-L family lipolytic protein	tesA	COG:COG2755, COG:DI, RefSeq:WP_155082483.1, SO:0001217, UniParc:UPI0012BA90A9, UniRef:UniRef100_A0A844GU36, UniRef:UniRef50_B0JQ28, UniRef:UniRef90_K9YZZ5
55	EAOMGH_00275	3360.18105545864	0.0918798754057786	0.174800284856019	0.525627721267498	0.599146892047499	0.687999649980235	1	Sensor histidine kinase WalK	walK	COG:COG5002, COG:T, EC:3.1.3.3, KEGG:K07315, SO:0001217, UniRef:UniRef50_K9Z1N4, UniRef:UniRef90_K9Z1N4
56	EAOMGH_00280	5648.11559521107	0.304909090965153	0.175837456666899	1.73403947455156	0.0829110793699514	0.134821368922613	1	LL-diaminopimelate aminotransferase	aspB	COG:COG0436, COG:E, EC:2.6.1.83, KEGG:K10206, SO:0001217, UniRef:UniRef50_O26158, UniRef:UniRef90_K9YZW2
57	EAOMGH_00285	544.672215190622	-0.437776579379585	0.164679804565869	-2.65835012698525	0.00785242674858217	0.0173577549876822	1	SAM-dependent methyltransferase	ubiE	COG:COG2226, COG:H, SO:0001217, UniRef:UniRef50_A0A4P6X773, UniRef:UniRef90_K9Z182
58	EAOMGH_00290	70.8810597308592	1.34958253201968	0.261532540514966	5.16028532955137	2.4657375266551e-07	1.35472622660137e-06	0.000934761096354948	tRNA-Ala(cgc)	Ala_trna	SO:0000254
59	EAOMGH_00295	1399.2765839867	-0.266932861380049	0.201889546473891	-1.32217277240043	0.186110625460525	0.264546449614117	1	Beta-phosphoglucomutase, HAD superfamily	ycjU	COG:COG0637, COG:G, SO:0001217, UniRef:UniRef50_K9Z274, UniRef:UniRef90_K9Z274
60	EAOMGH_00300	1332.21980764977	-0.04061163471794	0.157464802352878	-0.257909285828395	0.796476918194317	0.852709403240513	1	arsenosugar biosynthesis radical SAM protein ArsS	arsS	COG:COG0535, COG:DH, SO:0001217, UniRef:UniRef50_A0A1Z3HHA3, UniRef:UniRef90_K9YZZ9
61	EAOMGH_00305	1993.04702569034	-0.157698119888112	0.265358915784153	-0.594282349330918	0.552323282085962	0.645853658972202	1	hypothetical protein		RefSeq:WP_015218226.1, SO:0001217, UniParc:UPI0002A06C1E, UniRef:UniRef100_K9Z1N9, UniRef:UniRef50_A0A0D6AHA7, UniRef:UniRef90_K9Z1N9
62	EAOMGH_00310	150.865429512919	-0.0274700581428862	0.229662006203924	-0.119610808060671	0.904791457602006	0.932082721676415	1	tRNA-Leu(cag)	Leu_trna	SO:0000264
63	EAOMGH_00315	3894.35027994494	-0.568103135013056	0.152258732973648	-3.73116946343814	0.000190592957867901	0.000604128681669911	0.722537903277214	hypothetical protein		SO:0001217, UniParc:UPI0013549CD3, UniRef:UniRef100_A0A844GRM4, UniRef:UniRef50_K9YZW8, UniRef:UniRef90_K9YZW8
64	EAOMGH_00320	22948.6387971899	-0.611325760131262	0.0917994016811828	-6.65936540909473	2.750124143016e-11	2.69398465792601e-10	1.04257206261736e-07	pilus motility taxis protein HmpF	hmpF	SO:0001217, UniParc:UPI0012BA86D8, UniRef:UniRef100_A0A844GS44, UniRef:UniRef50_K9YNR5, UniRef:UniRef90_A0A844GS44
65	EAOMGH_00325	2629.2535467973	0.164773903266932	0.195240126200971	0.843955115544849	0.398694487620621	0.49751507655358	1	DUF4281 domain-containing protein		RefSeq:WP_015218228.1, SO:0001217, UniParc:UPI0002A07599, UniRef:UniRef100_K9Z187, UniRef:UniRef50_Q7NEP4, UniRef:UniRef90_K9Z187
66	EAOMGH_00330	1101.00386169334	-0.891411302498738	0.224880634802298	-3.96393092398736	7.37255937810732e-05	0.000256887615830927	0.279493726024048	efflux transporter periplasmic adaptor subunit	emrA	COG:COG1566, COG:V, SO:0001217, UniRef:UniRef50_K9Z278, UniRef:UniRef90_K9Z278
67	EAOMGH_00335	3322.46393902039	0.272879346524403	0.198754115138656	1.37294941709275	0.1697680723412	0.244990773599349	1	Hydroxyneurosporene-O-methyltransferase		SO:0001217, UniRef:UniRef50_A0A1E4QHI8, UniRef:UniRef90_K9Z003
68	EAOMGH_00340	1023.24714212429	0.070424606851684	0.264963158022223	0.265790185236913	0.790400802471554	0.84692183215649	1	hypothetical protein
69	EAOMGH_00345	2109.76537066788	0.0210222370122587	0.312714284041548	0.0672250616139607	0.946402533967251	0.96317100839459	1	hypothetical protein
70	EAOMGH_00350	1571.14536458515	-0.426852986197669	0.134127340015312	-3.18244577242	0.00146036859913645	0.00382074351920379	1	Tetratricopeptide (TPR) repeat	tPR	COG:COG0457, COG:R, RefSeq:WP_099435037.1, SO:0001217, UniParc:UPI000C12B3BC, UniRef:UniRef100_UPI000C12B3BC, UniRef:UniRef50_A0A844GR87, UniRef:UniRef90_A0A844GR87
71	EAOMGH_00355	1096.92333006142	-0.380257611575214	0.137935063779659	-2.75678715154434	0.00583723346913996	0.0134033628597878	1	molecular chaperone DnaJ		SO:0001217, UniRef:UniRef50_A0A0D6AUC3, UniRef:UniRef90_K9Z192
72	EAOMGH_00360	2105.53996971851	0.167605746281842	0.14279541876754	1.17374736338489	0.240496232946392	0.328429833969658	1	Fructosamine-3-kinase	fN3K	COG:COG3001, COG:G, SO:0001217, UniRef:UniRef50_P74594, UniRef:UniRef90_K9Z010
73	EAOMGH_00365	2117.91281619621	-0.762052250534007	0.128579779991632	-5.92668808877729	3.09105297636914e-09	2.22153245342385e-08	1.17181818334154e-05	NAGPA domain-containing protein	nAGPA	COG:COG4632, COG:G, SO:0001217, UniRef:UniRef50_A0A0D6ACJ1, UniRef:UniRef90_K9Z1Q0
74	EAOMGH_00370	845.465106832588	-0.506537149855882	0.136339628190322	-3.71525987403153	0.000202994959393209	0.000641294909216379	0.769553891059655	hypothetical protein		RefSeq:WP_015218237.1, SO:0001217, UniParc:UPI0002A08D6A, UniRef:UniRef100_K9YZX7, UniRef:UniRef50_K9YM72, UniRef:UniRef90_K9YZX7
75	EAOMGH_00375	430.435232478809	1.72124194168163	0.368119492588656	4.67576962463375	2.92853222902479e-06	1.35888196820477e-05	0.011102065680233	LysR family transcriptional regulator	lysR	COG:COG0583, COG:K, RefSeq:WP_099435043.1, SO:0001217, UniParc:UPI000C12DDAF, UniRef:UniRef100_A0A844GU15, UniRef:UniRef50_P74422, UniRef:UniRef90_K9Z198
76	EAOMGH_00380	3942.99846338031	-0.31893945658176	0.162220535807581	-1.96608558216127	0.0492887255624682	0.0865864497716946	1	serine/threonine protein kinase	k-ycf53	COG:COG5752, COG:T, SO:0001217, UniRef:UniRef50_A0A2W7B444, UniRef:UniRef90_K9Z288
77	EAOMGH_00385	4850.01591652461	-0.511782589821739	0.162531142799587	-3.14882785542709	0.0016392672818742	0.00425356760135873	1	sugar transporter	wza	COG:COG1596, COG:M, KEGG:K01991, RefSeq:WP_155082469.1, SO:0001217, UniParc:UPI0012BAD85A, UniRef:UniRef100_A0A844GLV9, UniRef:UniRef50_K9Z014, UniRef:UniRef90_K9Z014
78	EAOMGH_00390	5268.67774519351	0.415855445261249	0.234540641435738	1.77306347725321	0.0762181890664711	0.125572861691	1	tRNA G18 (ribose-2'-O)-methylase SpoU	spoU	COG:COG0566, COG:J, EC:2.1.1.34, KEGG:K00556, SO:0001217, UniRef:UniRef50_K9Z1Q5, UniRef:UniRef90_K9Z1Q5
79	EAOMGH_00395	9043.11537041856	0.488479226180819	0.18878465557104	2.58749433158779	0.00966767862967215	0.020823960048345	1	ferredoxin	fdx	COG:C, COG:COG0633, RefSeq:WP_015218242.1, SO:0001217, UniParc:UPI0002A0755D, UniRef:UniRef100_K9YZY1, UniRef:UniRef50_P17007, UniRef:UniRef90_K9YZY1
80	EAOMGH_00400	3345.12060846887	-0.199556218919201	0.16796224330049	-1.18810165307324	0.23479336316643	0.321452379835297	1	UPF0235 protein DCZ55_11815	yggU	COG:COG1872, COG:S, RefSeq:WP_015218243.1, SO:0001217, UniParc:UPI0002A0625D, UniRef:UniRef100_K9Z1A3, UniRef:UniRef50_A0A351L2V9, UniRef:UniRef90_K9Z1A3
81	EAOMGH_00405	6712.28160582823	-0.860576474103633	0.191367855804022	-4.49697505617109	6.8927070860697e-06	2.93928600261983e-05	0.0261302525632902	pentapeptide repeat-containing protein	yjbI	COG:COG1357, COG:S, RefSeq:WP_099435047.1, SO:0001217, UniParc:UPI000C12B7FF, UniRef:UniRef100_A0A844GNZ9, UniRef:UniRef50_K9Z294, UniRef:UniRef90_K9Z294
82	EAOMGH_00410	2021.06918547186	0.312161228260176	0.206423189577092	1.51223914764477	0.130473035346215	0.195657941850277	1	magnesium chelatase	yifB	COG:COG0606, COG:O, SO:0001217, UniRef:UniRef50_A0A3D1YVR5, UniRef:UniRef90_K9Z019
83	EAOMGH_00415	609.239136156222	2.19165813243544	0.22533151700327	9.7263718878866	2.32746550343886e-22	6.53586794336053e-21	8.82342172353671e-19	tRNA-Lys(ttt)	Lys_trna	SO:0000265
84	EAOMGH_00420	4797.15233715363	0.615012096553606	0.209594666033058	2.93429269071477	0.00334308793809243	0.00810853894645452	1	Transcription-repair coupling factor (superfamily II helicase)	mfd	COG:COG1197, COG:LK, EC:5.6.2.4, KEGG:K03723, SO:0001217, UniRef:UniRef50_A0A0D6AVZ5, UniRef:UniRef90_K9Z1Q9
85	EAOMGH_00425	353.516305919064	-0.0659201741636495	0.330772038950606	-0.199291857838967	0.842034447932959	0.886824715506504	1	1-acyl-sn-glycerol-3-phosphate acyltransferase	plsC	COG:COG0204, COG:I, SO:0001217, UniRef:UniRef50_K9TTS4, UniRef:UniRef90_K9YZY5
86	EAOMGH_00430	1279.7912867635	0.577050505965957	0.243874835271736	2.36617486721409	0.017972953041413	0.0360197548091438	1	D-alanyl-D-alanine carboxypeptidase/D-alanyl-D-alanine-endopeptidase	dacB	COG:COG2027, COG:M, EC:3.4.16.4, EC:3.4.21.-, KEGG:K07259, RefSeq:WP_155082406.1, SO:0001217, UniParc:UPI0012BABCE4, UniRef:UniRef100_A0A844GQX9, UniRef:UniRef50_A0A2K8WMB7, UniRef:UniRef90_K9Z1A8
87	EAOMGH_00435	423.16935949119	-0.316965008084198	0.199664981730332	-1.58748422150606	0.112403017771075	0.172938246903468	1	DUF3110 domain-containing protein		RefSeq:WP_015218249.1, SO:0001217, UniParc:UPI0002A067AE, UniRef:UniRef100_K9Z2A0, UniRef:UniRef50_B7KFK6, UniRef:UniRef90_K9Z2A0
88	EAOMGH_00440	1483.10530032242	-0.652094025142373	0.162907439083012	-4.00284989324576	6.25840123212327e-05	0.000221734570756816	0.237255990709793	DUF3782 domain-containing protein		SO:0001217, UniRef:UniRef50_K9Z025, UniRef:UniRef90_K9Z025
89	EAOMGH_00445	2198.57198655747	0.0927847034790194	0.113098548627854	0.820388100508025	0.411994896867227	0.511251277912818	1	N-acetylmuramic acid 6-phosphate etherase	murQ	COG:COG2103, COG:M, EC:4.2.1.126, KEGG:K07106, SO:0001217, UniRef:UniRef50_Q7NE68, UniRef:UniRef90_K9Z1R4
90	EAOMGH_00450	4541.17024738877	-0.177756380638875	0.130714572603543	-1.35988189456129	0.173867301312411	0.250239536551006	1	site-2 protease family protein	rseP	COG:COG0750, COG:OK, SO:0001217, UniRef:UniRef50_B1WPP7, UniRef:UniRef90_K9YZY9
91	EAOMGH_00455	46624.3938644802	-0.371491506624764	0.216120416548905	-1.71890982146382	0.0856307935183122	0.138411252081908	1	transposase	insQ	COG:COG0675, COG:X, KEGG:K07496, RefSeq:WP_015218253.1, SO:0001217, UniParc:UPI0002A0870B, UniRef:UniRef100_K9Z1B4, UniRef:UniRef50_B7JY93, UniRef:UniRef90_K9Z1B4
92	EAOMGH_00460	953.471517897909	0.337433148506914	0.159192664823859	2.11965261640837	0.0340353517121167	0.0627335562217928	1	precorrin-4 C(11)-methyltransferase	cobM	COG:COG2875, COG:H, SO:0001217, UniRef:UniRef50_A0A068N0P5, UniRef:UniRef90_K9Z2A4
93	EAOMGH_00465	16270.0567978957	-0.861422117324458	0.173517702479785	-4.96446244396772	6.88916151512982e-07	3.48689069477399e-06	0.00261168113038572	Transposase	insQ	COG:COG0675, COG:X, KEGG:K07496, SO:0001217, UniRef:UniRef50_A0A6P0MSB0, UniRef:UniRef90_A0A844GY14
94	EAOMGH_00470	2336.56695291415	-1.24567777968165	0.191078824451324	-6.51918276794181	7.06914760725002e-11	6.53637526319142e-10	2.67991385790848e-07	monoamine oxidase	yobN	COG:COG1231, COG:E, SO:0001217, UniRef:UniRef50_A0A2E0AMU6, UniRef:UniRef90_K9Z030
95	EAOMGH_00475	740.232331303716	-0.638235460526792	0.144283870882741	-4.42347059738565	9.71278557644177e-06	4.05519494716859e-05	0.0368211701202908	NUDIX hydrolase	yjhB	COG:COG1051, COG:F, RefSeq:WP_015218256.1, SO:0001217, UniParc:UPI0002A0701B, UniRef:UniRef100_K9Z1R8, UniRef:UniRef50_A0A0P8A1I8, UniRef:UniRef90_K9Z1R8
96	EAOMGH_00480	3041.49080671954	-0.498631536397558	0.266916372949821	-1.86811895758564	0.0617454916681734	0.104826313888959	1	CPBP family intramembrane metalloprotease	ydiL	COG:COG1266, COG:O, KEGG:K07052, RefSeq:WP_015218257.1, SO:0001217, UniParc:UPI0002A05B9B, UniRef:UniRef100_K9YZZ4, UniRef:UniRef50_K9YZZ4, UniRef:UniRef90_K9YZZ4
97	EAOMGH_00485	3819.80045245005	0.145739666435497	0.17908059522038	0.813821655306353	0.415747127431918	0.515232873518928	1	hypothetical protein		SO:0001217, UniParc:UPI0002A08060, UniRef:UniRef100_K9Z1B9, UniRef:UniRef50_K9Z1B9, UniRef:UniRef90_K9Z1B9
98	EAOMGH_00490	2183.00080171588	-0.595719584319549	0.229039001222332	-2.60095259383913	0.0092965299660061	0.0200815641601875	1	hypothetical protein		PFAM:PF01266.27, PFAM:PF01593.27, PFAM:PF13450.9
99	EAOMGH_00495	2346.79816584108	-0.216450758459792	0.163870729623209	-1.32086284693722	0.186547099786815	0.265067486990935	1	IS4 family transposase		SO:0001217, UniRef:UniRef50_A3IX85, UniRef:UniRef90_K9Z1I4
100	EAOMGH_00500	284.34333185882	0.216678038514991	0.199675281611184	1.08515203667981	0.277854323276947	0.370374732610023	1	hypothetical protein
101	EAOMGH_00505	4903.01348099997	0.709563309438609	0.166015045539576	4.27409038218441	1.91919178320402e-05	7.64249585097315e-05	0.0727565605012644	dienelactone hydrolase		COG:COG4188, COG:R, RefSeq:WP_099435983.1, SO:0001217, UniParc:UPI000C12A5DB, UniRef:UniRef100_A0A844GRB5, UniRef:UniRef50_B1WRA6, UniRef:UniRef90_K9Z2B1
102	EAOMGH_00510	5338.26987719993	0.970451506420114	0.219477011566342	4.42165445708546	9.79480086184732e-06	4.08493840123907e-05	0.0371320900672632	ABC-type Fe3+/spermidine/putrescine transport systems, ATPase component	potA	COG:COG3842, COG:E, SO:0001217, UniRef:UniRef50_K9SBT6, UniRef:UniRef90_K9Z035
103	EAOMGH_00515	7833.33145168651	-0.194761952411498	0.0945882110055837	-2.05905102063935	0.039489351158684	0.0715945147023296	1	single-stranded DNA-binding protein	spoIIIAA	COG:COG3854, COG:D, RefSeq:WP_015218261.1, SO:0001217, UniParc:UPI0002A0870C, UniRef:UniRef100_K9Z1S3, UniRef:UniRef50_A0A1Y0H5Y5, UniRef:UniRef90_K9Z1S3
104	EAOMGH_00520	1064.24597813677	-0.34894900919862	0.181154438244146	-1.92625150441157	0.0540729775789173	0.0937743174756064	1	GntR family transcriptional regulator	yhcF	COG:COG1725, COG:K, KEGG:K07978, RefSeq:WP_099435981.1, SO:0001217, UniParc:UPI000C12C2F1, UniRef:UniRef100_UPI000C12C2F1, UniRef:UniRef50_B1WWE7, UniRef:UniRef90_K9YZZ8
105	EAOMGH_00525	30609.984475617	0.490306243449266	0.185660743631449	2.6408719143265	0.00826929756873336	0.0180998308793696	1	CAAD domain-containing protein		RefSeq:WP_015218263.1, SO:0001217, UniParc:UPI0002A0831A, UniRef:UniRef100_K9Z1C6, UniRef:UniRef50_K9YQY5, UniRef:UniRef90_K9Z1C6
106	EAOMGH_00530	609.590258294102	0.945594070950012	0.213567964870186	4.4276025738447	9.52862625776776e-06	3.99149415946935e-05	0.0361230221431976	signal peptidase I	lepB	COG:COG0681, COG:U, EC:3.4.21.89, KEGG:K03100, RefSeq:WP_015218264.1, SO:0001217, UniParc:UPI0002A082CE, UniRef:UniRef100_K9Z2B6, UniRef:UniRef50_B1XI21, UniRef:UniRef90_K9Z2B6
107	EAOMGH_00535	675.716935378291	0.510223494879974	0.149371082562009	3.41581172291607	0.000635921985078863	0.00181945678900677	1	phosphate starvation-inducible protein PhoH	phoH	COG:COG1702, COG:T, KEGG:K06217, SO:0001217, UniRef:UniRef50_P73090, UniRef:UniRef90_K9Z040
108	EAOMGH_00540	2028.93207402258	0.00918343218744535	0.143165115409191	0.0641457394226064	0.948854182020166	0.964630250479605	1	FHA domain-containing protein		RefSeq:WP_015218266.1, SO:0001217, UniParc:UPI0002A07042, UniRef:UniRef100_K9Z1S7, UniRef:UniRef50_K9Z1S7, UniRef:UniRef90_K9Z1S7
109	EAOMGH_00545	3427.05580971658	-0.515042860688375	0.123914619528576	-4.1564333784651	3.23254376593159e-05	0.000122423310855611	0.122545734166466	6-phosphogluconolactonase	pgl	COG:COG0363, COG:G, EC:3.1.1.31, KEGG:K01057, SO:0001217, UniRef:UniRef50_A0A372DHC1, UniRef:UniRef90_K9Z002
110	EAOMGH_00550	1812.75740049536	0.247180609371996	0.116399874971869	2.12354703500956	0.0337080384734394	0.0622138139497609	1	DNA helicase	dinG	COG:COG1199, COG:L, SO:0001217, UniRef:UniRef50_K9Z1D1, UniRef:UniRef90_K9Z1D1
111	EAOMGH_00555	1355.62523007619	-0.230094753685782	0.158859469543288	-1.4484169835597	0.147500467817329	0.217323852893702	1	cobalamin biosynthesis bifunctional protein CbiET	cbiE,cbiT	COG:COG2242, COG:H, EC:2.1.1.132, EC:2.1.1.196, EC:2.1.1.289, KEGG:K00595, SO:0001217, UniRef:UniRef50_K9Z2C3, UniRef:UniRef90_K9Z2C3
112	EAOMGH_00560	328.553488628634	0.326001971655081	0.213723315130947	1.52534584940039	0.12717285750775	0.192000120594138	1	NUDIX hydrolase	mutT	COG:COG0494, COG:V, RefSeq:WP_099435976.1, SO:0001217, UniParc:UPI000C12D0CD, UniRef:UniRef100_UPI000C12D0CD, UniRef:UniRef50_P72646, UniRef:UniRef90_K9Z045
113	EAOMGH_00565	1815.72362847777	0.111968043759054	0.190978337903961	0.586286617571047	0.557682922550328	0.650715900088733	1	AI-2E family transporter	perM	COG:COG0628, COG:R, SO:0001217, UniRef:UniRef50_K9Z1T0, UniRef:UniRef90_K9Z1T0
114	EAOMGH_00570	617.244762826517	-0.215131278922582	0.132330542048001	-1.62571146156528	0.104011050675274	0.16226443212989	1	hypothetical protein		SO:0001217, UniRef:UniRef50_K9Z009, UniRef:UniRef90_K9Z009
115	EAOMGH_00575	7045.2469543362	0.0751293097357802	0.176804735627896	0.424928152908177	0.670889050901602	0.748041291755286	1	two-component system response regulator	atoC	COG:COG2204, COG:T, RefSeq:WP_015218273.1, SO:0001217, UniParc:UPI0002A061C4, UniRef:UniRef100_K9Z1D5, UniRef:UniRef50_A0A2T1EHJ2, UniRef:UniRef90_K9Z1D5
116	EAOMGH_00580	2903.7636760009	-1.9585864517921	0.183542132995338	-10.6710454969042	1.39052879935832e-26	6.20175844513809e-25	5.27149467836738e-23	lipoyl synthase	lipA	COG:COG0320, COG:H, EC:2.8.1.8, KEGG:K03644, SO:0001217, UniRef:UniRef50_Q8DLC2, UniRef:UniRef90_K9Z2C9
117	EAOMGH_00585	1898.46117962252	-0.937652717663071	0.20379638153296	-4.6009291755331	4.20610436142396e-06	1.87371817087641e-05	0.0159453416341582	carboxylating nicotinate-nucleotide diphosphorylase	nadC	COG:COG0157, COG:H, EC:2.4.2.19, KEGG:K00767, SO:0001217, UniRef:UniRef50_A0A401ICY9, UniRef:UniRef90_K9Z049
118	EAOMGH_00590	1483.45885508862	-0.646705856373912	0.169721277910843	-3.81039940503886	0.000138742459295541	0.000454600400336557	0.525972663189396	LL-diaminopimelate aminotransferase	aspB	COG:COG0436, COG:E, RefSeq:WP_155082393.1, SO:0001217, UniParc:UPI0012BAF47D, UniRef:UniRef100_A0A844GQX5, UniRef:UniRef50_A0A563VQE8, UniRef:UniRef90_K9Z1D9
119	EAOMGH_00595	1154.29512425457	-0.871824799520979	0.138081325130671	-6.31385017992798	2.72177445239011e-10	2.30318012254708e-09	1.03182469490109e-06	thiol reductase thioredoxin	trxA	COG:COG3118, COG:O, SO:0001217, UniRef:UniRef50_P73263, UniRef:UniRef90_K9Z2D5
120	EAOMGH_00600	1677.16563918718	0.0486307151394432	0.114906724466029	0.423219053240181	0.672135446742251	0.749132985565898	1	DNA sulfur modification protein DndD	dndD	COG:COG0419, COG:L, SO:0001217, UniRef:UniRef50_A0A2K8WPU0, UniRef:UniRef90_A0A844GNR0
121	EAOMGH_00605	3170.34595913247	0.458082537676416	0.212329393312839	2.15741462135434	0.0309733729875142	0.0578709004414325	1	hydroxyacylglutathione hydrolase	gloB	COG:COG0491, COG:R, EC:3.1.2.6, KEGG:K01069, SO:0001217, UniRef:UniRef50_Q7NG34, UniRef:UniRef90_K9Z1T9
122	EAOMGH_00610	2220.48523925393	0.105420484011112	0.114779053919129	0.918464479463211	0.358375746924749	0.456864982655654	1	Two-component response regulator, PleD family, consists of two REC domains and a diguanylate cyclase (GGDEF) domain	pleD	COG:COG3706, COG:TK, SO:0001217, UniRef:UniRef50_K9Z018, UniRef:UniRef90_K9Z018
123	EAOMGH_00615	5217.63173338544	2.3927317329943	0.226802164906086	10.5498628462611	5.0871299519926e-26	2.16688872449482e-24	1.92853096480039e-22	30S ribosomal protein S10	rpsJ	COG:COG0051, COG:J, GO:0000049, GO:0003735, GO:0005840, GO:0006412, RefSeq:WP_015218283.1, SO:0001217, UniParc:UPI0002A05B56, UniRef:UniRef100_K9Z1E3, UniRef:UniRef50_B0JSD9, UniRef:UniRef90_B0JSD9
124	EAOMGH_00620	61561.0419924819	1.77475613451201	0.220903493155191	8.03407908658642	9.42843672451402e-16	1.45890627031154e-14	3.57432036226326e-12	elongation factor Tu	tuf	COG:COG0050, COG:J, SO:0001217, UniRef:UniRef50_Q8YP63, UniRef:UniRef90_K9Z2E1
125	EAOMGH_00625	38156.7227968973	0.850669975364859	0.216046192392963	3.93744488594174	8.23538387902258e-05	0.000284857119392104	0.312203402853746	elongation factor G	fusA	COG:COG0480, COG:J, KEGG:K02355, RefSeq:WP_099435968.1, SO:0001217, UniParc:UPI000C129A7C, UniRef:UniRef100_A0A844GT43, UniRef:UniRef50_P74228, UniRef:UniRef90_K9Z059
126	EAOMGH_00630	13677.508001203	-0.0255566412783632	0.222759220004385	-0.114727647537373	0.908660999053054	0.935052618732391	1	30S ribosomal protein S7	rpsG	COG:COG0049, COG:J, KEGG:K02992, RefSeq:WP_015218286.1, SO:0001217, UniParc:UPI0002A05C72, UniRef:UniRef100_K9Z1U1, UniRef:UniRef50_P59063, UniRef:UniRef90_K9Z1U1
127	EAOMGH_00635	13676.0990615376	0.0449049929922405	0.19272072869195	0.233005516827502	0.815757121856858	0.866741941972911	1	30S ribosomal protein S12	rpsL	COG:COG0048, COG:J, GO:0000049, GO:0003735, GO:0006412, GO:0015935, GO:0019843, RefSeq:WP_015218287.1, SO:0001217, UniParc:UPI0002A0605E, UniRef:UniRef100_K9Z023, UniRef:UniRef50_P92532, UniRef:UniRef90_B7JUP8
128	EAOMGH_00640	15786.3669351101	-0.834158235577765	0.125811923375107	-6.63020016863369	3.35231957217726e-11	3.22554403505685e-10	1.2708643498124e-07	glucosylglycerol-phosphate synthase	ggpS	COG:COG0380, COG:G, RefSeq:WP_099435967.1, SO:0001217, UniParc:UPI000C12C373, UniRef:UniRef100_A0A844GQW5, UniRef:UniRef50_O65979, UniRef:UniRef90_A0A844GQW5
129	EAOMGH_00645	4582.14459786636	-0.573588908022039	0.101855607106099	-5.63139255971009	1.78760322524533e-08	1.16240202862865e-07	6.77680382690506e-05	Putative restriction endonuclease	uma2	COG:COG4636, COG:R, SO:0001217, UniRef:UniRef50_K9Z2E6, UniRef:UniRef90_K9Z2E6
130	EAOMGH_00650	4046.53768800137	-0.58975814983403	0.129338506153816	-4.55980332054137	5.12015522821878e-06	2.24139820671794e-05	0.0194105084701774	Putative restriction endonuclease	uma2	COG:COG4636, COG:R, SO:0001217, UniRef:UniRef50_B2IUF2, UniRef:UniRef90_K9Z064
131	EAOMGH_00655	2677.04839773129	0.261068924855729	0.105329452335623	2.47859377473887	0.0131901433589502	0.0274294204463963	1	glucosylglycerol 3-phosphatase	stpA	EC:3.1.3.69, KEGG:K05978, SO:0001217, UniRef:UniRef50_Q55034, UniRef:UniRef90_A0A844GR79
132	EAOMGH_00660	1401.9810101592	-0.506961480304914	0.153074135005349	-3.31186898614321	0.000926749358321385	0.00255298329344366	1	iron-sulfur cluster assembly accessory protein	iscA	COG:COG0316, COG:O, RefSeq:WP_015218292.1, SO:0001217, UniParc:UPI0002A07F37, UniRef:UniRef100_K9Z028, UniRef:UniRef50_K9Z028, UniRef:UniRef90_K9Z028
133	EAOMGH_00665	2781.39372411009	-0.200988249083723	0.189048107171615	-1.06315927776663	0.287709726129283	0.380700723126042	1	mannose-6-phosphate isomerase	manC	COG:COG0662, COG:G, RefSeq:WP_015218293.1, SO:0001217, UniParc:UPI0002A072E2, UniRef:UniRef100_K9Z1F3, UniRef:UniRef50_A0A068MYJ9, UniRef:UniRef90_K9Z1F3
134	EAOMGH_00670	8708.0081448038	-0.895401267584599	0.183805053470446	-4.8714725230804	1.10769569622327e-06	5.46693876573234e-06	0.00419927438438242	translation elongation factor 4	lepA	COG:COG0481, COG:J, RefSeq:WP_015218294.1, SO:0001217, UniParc:UPI0002A06659, UniRef:UniRef100_K9Z2F2, UniRef:UniRef50_O84067, UniRef:UniRef90_A0A3M0YK25
135	EAOMGH_00675	4028.40369961601	0.355227005452859	0.192513346326086	1.84520716216299	0.0650074090467989	0.109530261198406	1	hypothetical protein		PFAM:PF07362.15, RefSeq:WP_015218295.1, SO:0001217, UniParc:UPI0002A05EAF, UniRef:UniRef100_K9Z069, UniRef:UniRef50_A0A0M2Q2T9, UniRef:UniRef90_K9Z069
136	EAOMGH_00680	10263.9961466721	0.205368410929645	0.166664131692873	1.23222920759037	0.217863475708262	0.301650999419292	1	histidine kinase	kdpD	COG:COG2205, COG:T, RefSeq:WP_155082386.1, SO:0001217, UniParc:UPI0012BAFAA5, UniRef:UniRef100_A0A844GLJ4, UniRef:UniRef50_A0A251WBR3, UniRef:UniRef90_K9Z1V0
137	EAOMGH_00685	1903.07199467815	0.395636012246646	0.173615186702706	2.27880993454866	0.0226783660974062	0.0442935012237336	1	Site-specific DNA methylase		SO:0001217, UniRef:UniRef50_G2LJP3
138	EAOMGH_00690	11506.1074983974	0.0251287814208834	0.195836150538848	0.128315335813847	0.897899429205156	0.926745640108017	1	hypothetical protein
139	EAOMGH_00695	349.282271224408	0.0215932759736564	0.164566960265729	0.131212704778586	0.895607045891618	0.924883222820791	1	hypothetical protein
140	EAOMGH_00700	390.307315289887	-0.250205478245321	0.130034252390489	-1.9241505499179	0.0543357154083823	0.0940578525630946	1	putative RNA-binding protein, contains EVE domain	eVE	COG:COG2947, COG:R, SO:0001217, UniRef:UniRef50_Q5SK57, UniRef:UniRef90_K9Z1V6
141	EAOMGH_00705	364.376765778752	0.257411234874025	0.17457102341259	1.47453586421182	0.140337368775837	0.208553102716267	1	hypothetical protein		COG:COG3007, COG:I, SO:0001217, UniRef:UniRef50_K9Z038, UniRef:UniRef90_K9Z038
142	EAOMGH_00710	230.920260347944	0.436138513633978	0.227573569195	1.91647261664322	0.0553049654751457	0.0955252728394184	1	DNA polymerase subunit beta	mJ0435	COG:COG1669, COG:R, RefSeq:WP_015218303.1, SO:0001217, UniParc:UPI0002A07EE9, UniRef:UniRef100_K9Z1G2, UniRef:UniRef50_K9Z1G2, UniRef:UniRef90_K9Z1G2
143	EAOMGH_00715	6195.84291636265	-0.207900436797312	0.191173070248665	-1.08749855053794	0.276816538801216	0.369456051441482	1	trans-splicing intein-formed DNA polymerase III subunit alpha N-terminal partner DnaE-N	dnaE	COG:COG0587, COG:L, EC:2.7.7.7, KEGG:K02337, SO:0001217, UniRef:UniRef50_A0A433UTZ9, UniRef:UniRef90_K9Z2G3
144	EAOMGH_00720	12454.2373900011	0.617629873389075	0.130554634604986	4.73081538053254	2.2361982232848e-06	1.05703584345046e-05	0.00847742746447266	glycogen phosphorylase	glgP	COG:COG0058, COG:G, EC:2.4.1.1, KEGG:K00688, RefSeq:WP_199295541.1, SO:0001217, UniParc:UPI0018F057D8, UniRef:UniRef100_UPI0018F057D8, UniRef:UniRef50_K9Z080, UniRef:UniRef90_K9Z080
145	EAOMGH_00725	7806.03221097868	-0.153937985759124	0.190897217342368	-0.806391983614098	0.420016867700205	0.519464600283721	1	Putative restriction endonuclease	uma2	COG:COG4636, COG:R, RefSeq:WP_190360425.1, SO:0001217, UniParc:UPI0016812ED8, UniRef:UniRef100_UPI0016812ED8, UniRef:UniRef50_K9Z1V9, UniRef:UniRef90_K9Z1V9
146	EAOMGH_00730	2164.67231774054	-0.857946066625985	0.141477002090365	-6.06420869787724	1.32604878608063e-09	1.00742503968571e-08	5.02705094803168e-06	Glycosyltransferase, catalytic subunit of cellulose synthase and poly-beta-1,6-N-acetylglucosamine synthase	bcsA	COG:COG1215, COG:N, SO:0001217, UniRef:UniRef50_K9Z043, UniRef:UniRef90_K9Z043
147	EAOMGH_00735	5140.32541122623	-1.89031513799045	0.193172516222186	-9.78563190540118	1.29782040258406e-22	3.78464395861245e-21	4.92003714619619e-19	PHP domain-containing protein	yciV	COG:COG0613, COG:F, EC:3.1.3.97, KEGG:K07053, RefSeq:WP_015218308.1, SO:0001217, UniParc:UPI0002A071CF, UniRef:UniRef100_K9Z1G7, UniRef:UniRef50_Q55394, UniRef:UniRef90_K9Z1G7
148	EAOMGH_00740	5869.23423439788	0.00604963911182313	0.141147756800632	0.0428603277087011	0.965812873572953	0.976632863087507	1	EAL domain, c-di-GMP-specific phosphodiesterase class I (or its enzymatically inactive variant)	eAL	COG:COG2200, COG:T, SO:0001217, UniRef:UniRef50_A0A844GLI6, UniRef:UniRef90_K9Z2H0
149	EAOMGH_00745	961.316649853302	-0.946065745632657	0.147674710954072	-6.40641677590207	1.48979369829528e-10	1.31344370005521e-09	5.64780791023739e-07	urease subunit gamma	ureA	COG:COG0831, COG:E, RefSeq:WP_015218310.1, SO:0001217, UniParc:UPI0002A05EF3, UniRef:UniRef100_K9Z086, UniRef:UniRef50_P18316, UniRef:UniRef90_K9Z086
150	EAOMGH_00750	1309.39086595486	-0.0359392069419594	0.159349719097117	-0.225536682120261	0.821561792154811	0.871931902032164	1	urease accessory protein UreE	ureE	COG:COG2371, COG:O, RefSeq:WP_155082378.1, SO:0001217, UniParc:UPI0012BAB294, UniRef:UniRef100_A0A844GQU5, UniRef:UniRef50_K9Z1W3, UniRef:UniRef90_K9Z1W3
151	EAOMGH_00755	802.843661393344	0.174444806326767	0.13096487887318	1.33199685158102	0.18286122309995	0.260763212979714	1	sugar ABC transporter permease	ugpA	COG:COG1175, COG:G, RefSeq:WP_015218312.1, SO:0001217, UniParc:UPI0002A08708, UniRef:UniRef100_K9Z048, UniRef:UniRef50_K9QYQ3, UniRef:UniRef90_K9Z048
152	EAOMGH_00760	12237.1880626239	-0.274323068022642	0.15017985601242	-1.82663025059736	0.0677553818614816	0.113504486361855	1	histidine kinase	walK	COG:COG5002, COG:T, SO:0001217, UniRef:UniRef50_K9Z1H2, UniRef:UniRef90_K9Z1H2
153	EAOMGH_00765	3048.8228224365	0.0541800225168936	0.165395835562681	0.327577912300946	0.743230824668183	0.810583445430691	1	cryptochrome/photolyase family protein		COG:COG3046, COG:R, SO:0001217, UniRef:UniRef50_A0A2W1JMD3, UniRef:UniRef90_A0A844GR62
154	EAOMGH_00770	2654.23673209949	-1.13348455320729	0.178607215388276	-6.34624167194587	2.20638543486284e-10	1.88812803240746e-09	8.36440718356503e-07	pyruvate formate-lyase-activating protein	pflA	COG:COG1180, COG:O, EC:1.97.1.4, KEGG:K04069, RefSeq:WP_190360432.1, SO:0001217, UniParc:UPI0016800268, UniRef:UniRef100_UPI0016800268, UniRef:UniRef50_A0A0K8J3Q0, UniRef:UniRef90_A0A3M0YLJ1
155	EAOMGH_00775	1593.22954446708	0.193031407227015	0.212497517703283	0.90839370413988	0.363670250873016	0.462176976553672	1	NAD(+) kinase	ppnK	COG:COG0061, COG:H, EC:2.7.1.23, KEGG:K00858, RefSeq:WP_190360433.1, SO:0001217, UniParc:UPI0016806B1F, UniRef:UniRef100_UPI0016806B1F, UniRef:UniRef50_Q3MBU3, UniRef:UniRef90_K9Z1W8
156	EAOMGH_00780	2407.19753677723	-0.00126706978782535	0.326493109249338	-0.00388084695183475	0.996903539906911	0.998736535632712	1	phosphate ABC transporter ATP-binding protein PstB	pstB	COG:COG1117, COG:P, RefSeq:WP_015218317.1, SO:0001217, UniParc:UPI0002A07ABC, UniRef:UniRef100_K9Z056, UniRef:UniRef50_Q5WET7, UniRef:UniRef90_A0A844GTM0
157	EAOMGH_00785	14985.5947480903	-0.837306471830267	0.185150373561998	-4.52230506329436	6.11698129792167e-06	2.62621473390952e-05	0.023189476100421	ribonucleoside-diphosphate reductase subunit alpha	nrdA	COG:COG0209, COG:F, RefSeq:WP_099436573.1, SO:0001217, UniParc:UPI000C12AA8A, UniRef:UniRef100_A0A844GT15, UniRef:UniRef50_P74240, UniRef:UniRef90_A0A3M0YKK8
158	EAOMGH_00790	11912.1363966878	-0.517494510609563	0.209767004671512	-2.4669967110411	0.0136251609058137	0.0282411071590703	1	Nucleotide-binding universal stress protein, UspA family	uspA	COG:COG0589, COG:T, RefSeq:WP_099436572.1, SO:0001217, UniParc:UPI000C12D5ED, UniRef:UniRef100_A0A844GLH6, UniRef:UniRef50_K9Z2I1, UniRef:UniRef90_K9Z2I1
159	EAOMGH_00795	2302.32710022602	-0.145774010636165	0.136444539025579	-1.06837555886965	0.28535113745205	0.37876966459409	1	glycosyltransferase	wcaA	COG:COG0463, COG:M, EC:2.4.1.83, KEGG:K00721, RefSeq:WP_015218320.1, SO:0001217, UniParc:UPI0002A07EEB, UniRef:UniRef100_K9Z097, UniRef:UniRef50_A0A0M1JQN6, UniRef:UniRef90_K9Z097
160	EAOMGH_00800	5662.55615685245	-0.0196184926592648	0.125840750356113	-0.155899361723028	0.876112348428941	0.91170516412136	1	histidine kinase	baeS	COG:COG0642, COG:T, RefSeq:WP_015218321.1, SO:0001217, UniParc:UPI0002A05BA7, UniRef:UniRef100_K9Z1X3, UniRef:UniRef50_A0A0D6AEQ2, UniRef:UniRef90_K9Z1X3
161	EAOMGH_00805	8691.53218414252	0.0246447369172685	0.134198576210396	0.183643803184846	0.854292897500126	0.894109012106827	1	transposase	insQ	COG:COG0675, COG:X, KEGG:K07496, RefSeq:WP_015220006.1, SO:0001217, UniParc:UPI0002A06D5F, UniRef:UniRef100_K9Z528, UniRef:UniRef50_K9YCI2, UniRef:UniRef90_K9Z528
162	EAOMGH_00810	1489.02901694089	0.467130019851184	0.158254771525174	2.95175946576041	0.00315968958615277	0.00773421915854144	1	CopG domain protein DNA-binding domain protein		SO:0001217, UniRef:UniRef50_K9YPP4
163	EAOMGH_00815	26.1180136620601	-0.522049914498172	0.386019566582247	-1.35239236477134	0.176249830645745	0.252900495071166	1	tRNA-Thr(cgt)	Thr_trna	SO:0000270
164	EAOMGH_00820	1227.18265316325	1.27068162371342	0.219185450442696	5.79729001695587	6.73950855224773e-09	4.62852842782086e-08	2.55494769215711e-05	tRNA-Ser(gga)	Ser_trna	SO:0000269
165	EAOMGH_00825	6628.53058765661	-0.252720150127483	0.219875968270972	-1.14937595097266	0.250400992165182	0.33963154250383	1	IS630 family transposase		SO:0001217, UniRef:UniRef50_A0A6B3N7Q8, UniRef:UniRef90_UPI000C12B426
166	EAOMGH_00830	1052.24494883426	0.716279932121475	0.197298586468335	3.63043620809941	0.000282942630985382	0.000865726807155434	1	LuxR family transcriptional regulator	mdlB	COG:COG1132, COG:V, RefSeq:WP_155082373.1, SO:0001217, UniParc:UPI0012BA7912, UniRef:UniRef100_A0A844GQR0, UniRef:UniRef50_A0A073CNM8, UniRef:UniRef90_K9Z062
167	EAOMGH_00835	455.447542046201	0.173038492475968	0.159134692142736	1.087371271129	0.276872762370153	0.369456051441482	1	1,4-dihydroxy-2-naphthoyl-CoA hydrolase	fadM	COG:COG0824, COG:I, EC:3.1.2.28, KEGG:K12073, RefSeq:WP_015218323.1, SO:0001217, UniParc:UPI0002A0844D, UniRef:UniRef100_K9Z1I2, UniRef:UniRef50_A0A1E5QX15, UniRef:UniRef90_K9Z1I2
168	EAOMGH_00840	166.949955580504	0.328024620507799	0.190279986428053	1.7239050026516	0.0847249940776937	0.137320415796724	1	Putative cell division protein, required for chromosome partitioning (FstK)		SO:0001217, UniParc:UPI0002A067E1, UniRef:UniRef100_K9Z2I6, UniRef:UniRef50_K9Z2I6, UniRef:UniRef90_K9Z2I6
169	EAOMGH_00845	804.224279407958	0.575756322184151	0.16354250147656	3.52053024128821	0.000430684878154355	0.00127956612310592	1	hypothetical protein		RefSeq:WP_155082372.1, SO:0001217, UniParc:UPI0012BA9997, UniRef:UniRef100_A0A844GR52, UniRef:UniRef50_K9Z0A2, UniRef:UniRef90_K9Z0A2
170	EAOMGH_00850	20064.6610404629	-0.156146756135235	0.109346813206793	-1.42799549027492	0.153293156562082	0.224203069647705	1	tRNA uridine-5-carboxymethylaminomethyl(34) synthesis GTPase MnmE	mnmE	COG:COG0486, COG:J, SO:0001217, UniRef:UniRef50_Q8YN91, UniRef:UniRef90_K9Z1X8
171	EAOMGH_00855	9277.04013695593	-0.970120496011329	0.21624557028451	-4.48619823626889	7.2505285696134e-06	3.08147464208569e-05	0.0274867538074044	acetyl-CoA carboxylase carboxyltransferase subunit alpha	accA	COG:COG0825, COG:I, RefSeq:WP_015218327.1, SO:0001217, UniParc:UPI0002A08249, UniRef:UniRef100_K9Z068, UniRef:UniRef50_Q85G50, UniRef:UniRef90_K9Z068
172	EAOMGH_00860	2703.41312458768	-0.00215224250990547	0.142017700773733	-0.0151547483037659	0.987908723134007	0.992095885934045	1	2-carboxy-1,4-naphthoquinone phytyltransferase	menA	COG:COG1575, COG:H, EC:2.5.1.130, KEGG:K23094, RefSeq:WP_190360440.1, SO:0001217, UniParc:UPI001681636D, UniRef:UniRef100_UPI001681636D, UniRef:UniRef50_P73962, UniRef:UniRef90_K9Z1I8
173	EAOMGH_00865	934.418629694869	0.204651797414296	0.163877001125202	1.24881341499495	0.211733326181419	0.294669985151894	1	Cation:proton antiporter		RefSeq:WP_155082369.1, SO:0001217, UniParc:UPI0012BAB5D3, UniRef:UniRef100_A0A844GT06, UniRef:UniRef50_A0A2W7B0X8, UniRef:UniRef90_A0A844GT06
174	EAOMGH_00870	1650.47884255138	0.8737340008302	0.147268311277494	5.93293963413381	2.97558276472128e-09	2.14456925115178e-08	1.12804342610584e-05	isochorismate synthase	menF	COG:COG1169, COG:HQ, RefSeq:WP_015218330.1, SO:0001217, UniParc:UPI0002A06FE9, UniRef:UniRef100_K9Z0A7, UniRef:UniRef50_A0A2K8WSP2, UniRef:UniRef90_K9Z0A7
175	EAOMGH_00875	6806.35477602089	-1.16505325070735	0.142649913056632	-8.16722019483337	3.15576583747599e-16	5.11261038028696e-15	1.19635082898715e-12	oxidoreductase	mviM	COG:COG0673, COG:R, RefSeq:WP_015218331.1, SO:0001217, UniParc:UPI0002A07B06, UniRef:UniRef100_K9Z1Y3, UniRef:UniRef50_A0A1Z3HJE0, UniRef:UniRef90_K9Z1Y3
176	EAOMGH_00880	602.254892901382	-0.871911362771522	0.171435935321475	-5.08593114469565	3.65826765953045e-07	1.96437573615863e-06	0.00138684926972799	DUF3082 domain-containing protein	pro0765	COG:C, COG:COG5773, RefSeq:WP_015218332.1, SO:0001217, UniParc:UPI0002A077CE, UniRef:UniRef100_K9Z074, UniRef:UniRef50_K9YPM5, UniRef:UniRef90_K9Z074
177	EAOMGH_00885	3650.44227571971	-0.114952161094586	0.15543797744158	-0.73953716451174	0.459580881072979	0.559137073218121	1	magnesium chelatase ATPase subunit I	bchI	COG:COG1239, COG:H, RefSeq:WP_015218333.1, SO:0001217, UniParc:UPI0002A06C2E, UniRef:UniRef100_K9Z1J2, UniRef:UniRef50_Q9MUT3, UniRef:UniRef90_A0A3M0YC65
178	EAOMGH_00890	920547.589962299	0.992274230636791	0.23677542472049	4.19078218023749	2.77994442432299e-05	0.000106667705593203	0.105387693126084	photosystem I chlorophyll a apoprotein A2	psaB	COG:C, COG:COG5702, RefSeq:WP_015218334.1, SO:0001217, UniParc:UPI0002A0800B, UniRef:UniRef100_K9Z2J7, UniRef:UniRef50_P0A407, UniRef:UniRef90_K9Z2J7
179	EAOMGH_00895	61384.279233466	1.85230855987396	0.254709945043422	7.27222707993668	3.53608505017338e-13	4.24218304595167e-12	1.34052984252073e-09	hypothetical protein
180	EAOMGH_00900	790875.2407431	1.6470012236623	0.284064880546529	5.7979755205696	6.71202464193796e-09	4.62033972831883e-08	2.54452854175868e-05	photosystem I core protein PsaA	psaA	COG:C, COG:COG5701, KEGG:K02689, RefSeq:WP_015218335.1, SO:0001217, UniParc:UPI0002A07E14, UniRef:UniRef100_K9Z0B2, UniRef:UniRef50_P0A405, UniRef:UniRef90_K9Z0B2
181	EAOMGH_00905	758.551067948071	-0.291197567855161	0.161540702089283	-1.80262660796297	0.0714468753575314	0.118848224870733	1	LD-carboxypeptidase	ldcA	COG:COG1619, COG:M, EC:3.4.17.13, KEGG:K01297, SO:0001217, UniRef:UniRef50_P74220, UniRef:UniRef90_K9Z1Y7
182	EAOMGH_00910	2558.66155754894	-0.479739550228189	0.211124615813982	-2.27230514252719	0.0230680864261971	0.0449620131834	1	N-acetyl-gamma-glutamyl-phosphate reductase	argC	COG:COG0002, COG:E, SO:0001217, UniRef:UniRef50_O87890, UniRef:UniRef90_K9Z079
183	EAOMGH_00915	1744.36246452539	-1.06461325500994	0.353827539371971	-3.00884791754646	0.00262240350946478	0.00653188679657094	1	hypothetical protein		SO:0001217, UniRef:UniRef50_K9Z1J9, UniRef:UniRef90_K9Z1J9
184	EAOMGH_00920	1057.34874825713	-0.63350519471813	0.283767374075481	-2.23248073102872	0.0255832073648688	0.0491565834365016	1	uroporphyrin-III methyltransferase	cobA	COG:COG0007, COG:H, SO:0001217, UniRef:UniRef50_A0A0N7Z4J6, UniRef:UniRef90_A0A844GSZ6
185	EAOMGH_00925	5894.09415052397	0.305088487159319	0.15992751594645	1.90766726634756	0.056434235041298	0.0969380086278028	1	uroporphyrinogen-III synthase	hemD	COG:COG1587, COG:H, SO:0001217, UniRef:UniRef50_A0A0D6ASM1, UniRef:UniRef90_K9Z0B7
186	EAOMGH_00930	2069.60762529262	0.329883754684662	0.159445196871651	2.06894758297555	0.0385510057417707	0.0702291507770555	1	Sugar or nucleoside kinase, ribokinase family	rbsK	COG:COG0524, COG:G, SO:0001217, UniRef:UniRef50_A0A844GPA7, UniRef:UniRef90_A0A844GPA7
187	EAOMGH_00935	3038.06630557587	-0.464831091072	0.108989299059997	-4.26492412632288	1.99970144738258e-05	7.93808187123285e-05	0.0758086818702737	Cyclic di-GMP metabolism protein, combines GGDEF and EAL domains with a 6TM membrane domain		COG:COG5001, COG:T, SO:0001217, UniRef:UniRef50_K9Z084, UniRef:UniRef90_K9Z084
188	EAOMGH_00940	1358.18231905645	0.340799728216947	0.15534366654908	2.19384372589964	0.028246646121992	0.053407997729911	1	phospho-N-acetylmuramoyl-pentapeptide-transferase	mraY	COG:COG0472, COG:M, EC:2.7.8.13, KEGG:K01000, RefSeq:WP_015218343.1, SO:0001217, UniParc:UPI0002A0780E, UniRef:UniRef100_K9Z1K6, UniRef:UniRef50_B2J5G4, UniRef:UniRef90_K9Z1K6
189	EAOMGH_00945	26119.192832758	0.0837336603684328	0.129461296692089	0.64678527488864	0.517770923784892	0.613588487673813	1	diguanylate cyclase	pAS	COG:COG2202, COG:T, RefSeq:WP_099435791.1, SO:0001217, UniParc:UPI000C12D35E, UniRef:UniRef100_A0A844GNK9, UniRef:UniRef50_A0A1E5QT06, UniRef:UniRef90_K9Z2K8
190	EAOMGH_00950	4609.41823040646	0.401074298273775	0.179210480286032	2.23800693817479	0.0252206026783809	0.0485829800577958	1	TerB family tellurite resistance protein		SO:0001217, UniParc:UPI000C12CC44, UniRef:UniRef100_A0A844GR32, UniRef:UniRef50_K9Z0C1, UniRef:UniRef90_K9Z0C1
191	EAOMGH_00955	4083.33365072976	0.825102930406628	0.110966144462304	7.43562763584094	1.04072622422636e-13	1.34655055155021e-12	3.94539311604212e-10	Uncharacterized lipoprotein YddW, UPF0748 family	yddW	COG:COG1649, COG:S, SO:0001217, UniRef:UniRef50_A0A1E5QUM0, UniRef:UniRef90_K9Z1Z7
192	EAOMGH_00960	1934.61040495798	0.829474478442815	0.310209244155058	2.67391927891163	0.00749704946110731	0.0166401138800104	1	DUF3539 domain-containing protein		KEGG:K14518, RefSeq:WP_015218347.1, SO:0001217, UniParc:UPI0002A06C74, UniRef:UniRef100_K9Z088, UniRef:UniRef50_Q7X386, UniRef:UniRef90_K9Z088
193	EAOMGH_00965	418.862254073807	-1.00213642613037	0.17087597543275	-5.86470054431247	4.49943984464698e-09	3.14711742639422e-08	1.70573764510567e-05	inositol monophosphatase	suhB	COG:COG0483, COG:G, EC:3.1.3.25, KEGG:K01092, SO:0001217, UniRef:UniRef50_P74158, UniRef:UniRef90_K9Z1L1
194	EAOMGH_00970	6281.48483101047	0.0275739147791368	0.125052925795081	0.220497957995169	0.825483362531328	0.874869283577373	1	Coenzyme F420-reducing hydrogenase, beta subunit	frhB	COG:C, COG:COG1035, EC:1.3.7.13, KEGG:K21231, SO:0001217, UniRef:UniRef50_P46015, UniRef:UniRef90_A0A844GSY6
195	EAOMGH_00975	4781.32510086026	0.0824328831127833	0.134887963743974	0.611121117294397	0.541119400597469	0.634957837133892	1	hypothetical protein		RefSeq:WP_099435795.1, SO:0001217, UniParc:UPI000C12CE30, UniRef:UniRef100_UPI000C12CE30, UniRef:UniRef50_K9Z0C5, UniRef:UniRef90_K9Z0C5
196	EAOMGH_00980	985.452659823792	-0.0833692238116984	0.123923802421607	-0.672745850131877	0.501108992703504	0.597579173117012	1	four helix bundle protein		RefSeq:WP_015219299.1, SO:0001217, UniParc:UPI0002A067EA, UniRef:UniRef100_K9Z4R0, UniRef:UniRef50_K9Z4R0, UniRef:UniRef90_K9Z4R0
197	EAOMGH_00985	1307.00986806612	0.243083245175686	0.110911903781764	2.19167859253403	0.0284027225608296	0.0536763316191949	1	sugar ABC transporter ATP-binding protein	malK	COG:COG3839, COG:G, RefSeq:WP_155082354.1, SO:0001217, UniParc:UPI0012BAE3DE, UniRef:UniRef100_A0A844GQQ6, UniRef:UniRef50_K9W3E8, UniRef:UniRef90_K9Z201
198	EAOMGH_00990	704.386416479112	0.251533569786612	0.135055587414062	1.86244475036375	0.0625404263197372	0.105891360508318	1	sugar ABC transporter	ugpE	COG:COG0395, COG:G, RefSeq:WP_015218352.1, SO:0001217, UniParc:UPI0002A05B84, UniRef:UniRef100_K9Z093, UniRef:UniRef50_A0A7T5E4T9, UniRef:UniRef90_K9Z093
199	EAOMGH_00995	2256.89071269749	0.272619277357771	0.158811449747995	1.71662230771375	0.0860482038531766	0.13893046882768	1	sugar ABC transporter permease	ugpA	COG:COG1175, COG:G, RefSeq:WP_015218353.1, SO:0001217, UniParc:UPI0002A05F8F, UniRef:UniRef100_K9Z1L8, UniRef:UniRef50_A0A073CC09, UniRef:UniRef90_K9Z1L8
200	EAOMGH_01000	4656.6020865469	-0.872105375046844	0.122797012316477	-7.10200809120034	1.22957030199294e-12	1.39979009455112e-11	4.66130101485523e-09	Phospholipase/lecithinase/hemolysin		COG:COG3240, COG:IR, SO:0001217, UniRef:UniRef50_A0A0D6ABF1, UniRef:UniRef90_K9Z2M0
201	EAOMGH_01005	1959.59666303184	-0.488757800666292	0.130528681028422	-3.74444755601161	0.000180791133907868	0.00057594889802078	0.685379188644728	NTP-transf-9 domain-containing protein		COG:COG2343, COG:S, RefSeq:WP_015218355.1, SO:0001217, UniParc:UPI0002A0794C, UniRef:UniRef100_K9Z0D0, UniRef:UniRef50_K9RX63, UniRef:UniRef90_K9Z0D0
202	EAOMGH_01010	4501.51991257779	-0.457569196474222	0.110748450956229	-4.13160809495266	3.60234219283871e-05	0.000134414165876492	0.136564792530516	DUF58 domain-containing protein	yeaD2	COG:COG1721, COG:S, RefSeq:WP_015218356.1, SO:0001217, UniParc:UPI0002A07BA8, UniRef:UniRef100_K9Z207, UniRef:UniRef50_K9Z207, UniRef:UniRef90_K9Z207
203	EAOMGH_01015	3864.56783091073	-0.137205312237776	0.164142889525527	-0.83588946578425	0.403217089185093	0.502166880782092	1	lysozyme	ccmA	COG:COG1131, COG:V, RefSeq:WP_155082352.1, SO:0001217, UniParc:UPI0012BA7182, UniRef:UniRef100_A0A844GTH6, UniRef:UniRef50_K9XS87, UniRef:UniRef90_K9Z0A1
204	EAOMGH_01020	4058.41038016807	1.52249743760676	0.186718205932464	8.15398493148255	3.52124764089679e-16	5.68044672622968e-15	1.33490498066397e-12	GTP cyclohydrolase I FolE	folE	COG:COG0302, COG:H, EC:3.5.4.16, KEGG:K01495, RefSeq:WP_015218358.1, SO:0001217, UniParc:UPI0002A05FD4, UniRef:UniRef100_K9Z1M2, UniRef:UniRef50_B2J1L7, UniRef:UniRef90_K9Z1M2
205	EAOMGH_01025	8545.01337426609	1.04838993911593	0.193933151623704	5.40593462406136	6.44713109567694e-08	3.8308893391397e-07	0.000244410739837113	SDR family oxidoreductase	yqjQ	COG:COG0300, COG:R, RefSeq:WP_099435800.1, SO:0001217, UniParc:UPI000C12D585, UniRef:UniRef100_A0A844GLD6, UniRef:UniRef50_A0A073CAP9, UniRef:UniRef90_K9Z2M5
206	EAOMGH_01030	1438.64664888022	-0.195684161928314	0.177061970924736	-1.10517329557737	0.269084505760428	0.360841655938374	1	DNA-adenine methylase	dam	COG:COG0338, COG:L, EC:2.1.1.72, KEGG:K06223, SO:0001217, UniRef:UniRef50_A0A3B8Y992, UniRef:UniRef90_K9Z0D4
207	EAOMGH_01035	150.067024106468	0.292132243807863	0.17032000925754	1.71519626543779	0.0863092493525675	0.139233346508759	1	hypothetical protein		RefSeq:WP_196215569.1, SO:0001217, UniParc:UPI0018ACAA7B, UniRef:UniRef100_UPI0018ACAA7B, UniRef:UniRef50_UPI0018ACAA7B, UniRef:UniRef90_UPI0018ACAA7B
208	EAOMGH_01040	25870.2794158327	-0.585949914421293	0.180078332204763	-3.25386129051341	0.00113847854505775	0.00306749976141716	1	glutamate synthase large subunit	gltB	COG:COG0070, COG:E, SO:0001217, UniRef:UniRef50_P55037, UniRef:UniRef90_A0A3M0YLS5
209	EAOMGH_01045	1890.81546118307	-0.00516003987486245	0.157902917671706	-0.0326785594018637	0.973930921876876	0.9827447763735	1	hypothetical protein
210	EAOMGH_01050	844.160543035669	0.484624658559094	0.163052271122745	2.97220428284788	0.00295669883898082	0.00729980074262784	1	Site-specific DNA-methyltransferase (adenine-specific)		SO:0001217, UniRef:UniRef50_A0A849S2M7
211	EAOMGH_01055	711.074648211047	0.0440402428203214	0.174915566201824	0.251780008930172	0.801211110196442	0.856326844870232	1	BstEII		SO:0001217, UniRef:UniRef50_A0A1P9WWG1
212	EAOMGH_01060	2648.39734622349	0.229489792524195	0.158643726260608	1.44657338763719	0.14801644414893	0.217835011127434	1	Type II methyltransferase M-AvaI		SO:0001217, UniRef:UniRef50_P0A461
213	EAOMGH_01065	4437.33576669889	0.34647072147752	0.1646963545904	2.10369393019775	0.0354051542799854	0.0651241823752668	1	Type II restriction enzyme BsoBI		SO:0001217, UniRef:UniRef50_P70985
214	EAOMGH_01070	3987.71074392235	0.125616618865313	0.204421205064285	0.614498964653936	0.53888565702942	0.633265817048521	1	IS701 family transposase		SO:0001217, UniRef:UniRef50_A0A1D8TYM9, UniRef:UniRef90_UPI000C12B88A
215	EAOMGH_01075	224085.75523003	-0.237491661245367	0.141221369757831	-1.68169776042126	0.0926274625463186	0.147356571763783	1	DNA-directed RNA polymerase, sigma subunit (sigma70/sigma32)	rpoD	COG:COG0568, COG:K, SO:0001217, UniParc:UPI0002A07281, UniRef:UniRef100_K9Z0B1, UniRef:UniRef50_K9SDK2, UniRef:UniRef90_K9Z0B1
216	EAOMGH_01080	3779.7388934151	-0.307145387848784	0.172326290118061	-1.78234782190435	0.0746925287226916	0.123273563947638	1	urease subunit beta	ureB	COG:COG0832, COG:E, RefSeq:WP_015218368.1, SO:0001217, UniParc:UPI0002A084E0, UniRef:UniRef100_K9Z1N6, UniRef:UniRef50_A0A5D6WFI2, UniRef:UniRef90_K9Z1N6
217	EAOMGH_01085	2708.3881882753	0.699827057939729	0.115640578240029	6.05174298322114	1.43286951732182e-09	1.08207337453526e-08	5.43200834016703e-06	50S ribosomal protein L31	rpmE	COG:COG0254, COG:J, RefSeq:WP_015218369.1, SO:0001217, UniParc:UPI0002A06241, UniRef:UniRef100_K9Z2N9, UniRef:UniRef50_Q6B8X7, UniRef:UniRef90_K9Z2N9
218	EAOMGH_01090	8821.05369565288	1.32593554522633	0.149544875797983	8.86647260998433	7.54995029282983e-19	1.55553595435423e-17	2.86218615601179e-15	30S ribosomal protein S9	rpsI	COG:COG0103, COG:J, RefSeq:WP_015218370.1, SO:0001217, UniParc:UPI0002A08A3F, UniRef:UniRef100_K9Z0E3, UniRef:UniRef50_Q0ID32, UniRef:UniRef90_K9Z0E3
219	EAOMGH_01095	14158.0609958246	1.90560123952121	0.207194819673819	9.19714712231294	3.6757900130735e-20	8.37727861841233e-19	1.39349199395616e-16	50S ribosomal protein L13	rplM	COG:COG0102, COG:J, KEGG:K02871, RefSeq:WP_015218371.1, SO:0001217, UniParc:UPI0002A05F25, UniRef:UniRef100_K9Z223, UniRef:UniRef50_B1WQT8, UniRef:UniRef90_K9Z223
220	EAOMGH_01100	13195.855414836	1.1454381148957	0.167733752722176	6.82890650394575	8.55643135242546e-12	8.8385371272602e-11	3.24374312570449e-08	tRNA pseudouridine(38-40) synthase TruA	truA	COG:COG0101, COG:J, SO:0001217, UniRef:UniRef50_Q7V9Y7, UniRef:UniRef90_K9Z0B8
221	EAOMGH_01105	5370.49317481672	1.41154818822325	0.177861019931519	7.93624251545808	2.08398341878143e-15	3.16015245624017e-14	7.90038114060042e-12	50S ribosomal protein L17	rplQ	COG:COG0203, COG:J, RefSeq:WP_015218373.1, SO:0001217, UniParc:UPI0002A08549, UniRef:UniRef100_K9Z1P0, UniRef:UniRef50_Q7NFF6, UniRef:UniRef90_K9Z1P0
222	EAOMGH_01110	8759.71280216002	0.709068499358538	0.199806758974985	3.54877133784703	0.000387033014469005	0.00116263245471632	1	DNA-directed RNA polymerase subunit alpha	rpoA	COG:COG0202, COG:K, SO:0001217, UniParc:UPI0002A05EA3, UniRef:UniRef100_K9Z2P4, UniRef:UniRef50_O46914, UniRef:UniRef90_K9Z2P4
223	EAOMGH_01115	6474.93175085339	1.35670414289252	0.183746382649692	7.38356926176363	1.54101442485104e-13	1.94732856153677e-12	5.84198568461031e-10	30S ribosomal protein S11	rpsK	COG:COG0100, COG:J, KEGG:K02948, RefSeq:WP_015218375.1, SO:0001217, UniParc:UPI0002A06D35, UniRef:UniRef100_K9Z0E7, UniRef:UniRef50_P62654, UniRef:UniRef90_K9Z0E7
224	EAOMGH_01120	8016.81557946766	1.65556772713533	0.155756032216586	10.6292366566785	2.17888540801575e-26	9.49443055377896e-25	8.26015458178769e-23	30S ribosomal protein S13	rpsM	COG:COG0099, COG:J, KEGG:K02952, SO:0001217, UniRef:UniRef50_P48137, UniRef:UniRef90_K9Z230
225	EAOMGH_01125	7193.64716597053	1.68676145583297	0.147465926326249	11.4383132283809	2.69065796175575e-30	1.54549762621455e-28	1.02002843330161e-26	50S ribosomal protein L36	rpmJ	SO:0001217, UniParc:UPI00168415F2, UniRef:UniRef100_A0A2T5G4Y6, UniRef:UniRef50_A0A2T5G4Y6, UniRef:UniRef90_A0A2T5G4Y6
226	EAOMGH_01130	3141.70313820883	0.926075420204448	0.170841542362289	5.42066881040326	5.93764729527046e-08	3.55041339059469e-07	0.000225096208963703	translation initiation factor IF-1	infA	COG:COG0361, COG:J, RefSeq:WP_015218378.1, SO:0001217, UniParc:UPI0002A06FFA, UniRef:UniRef100_K9Z1P6, UniRef:UniRef50_P0A3K4, UniRef:UniRef90_K9Z1P6
227	EAOMGH_01135	7258.2932107983	0.664019326208127	0.19199723999032	3.45848370654497	0.000543225129075166	0.00158169467305987	1	adenylate kinase	adk	COG:COG0563, COG:F, RefSeq:WP_015218379.1, SO:0001217, UniParc:UPI0002A067B1, UniRef:UniRef100_K9Z2P9, UniRef:UniRef50_P73302, UniRef:UniRef90_K9Z2P9
228	EAOMGH_01140	12145.4552881615	-0.252272203006939	0.167931620691106	-1.50223169388075	0.133037282271537	0.198873949957176	1	preprotein translocase subunit SecY	secY	COG:COG0201, COG:U, RefSeq:WP_015218380.1, SO:0001217, UniParc:UPI0002A07733, UniRef:UniRef100_K9Z0F1, UniRef:UniRef50_P77964, UniRef:UniRef90_K9Z0F1
229	EAOMGH_01145	2160.20879835452	1.02084829839226	0.201961515339539	5.05466745323237	4.31141334870855e-07	2.27640222910224e-06	0.00163445680049541	50S ribosomal protein L15	rplO	COG:COG0200, COG:J, KEGG:K02876, RefSeq:WP_015218381.1, SO:0001217, UniParc:UPI0002A05C08, UniRef:UniRef100_K9Z235, UniRef:UniRef50_B2ITN8, UniRef:UniRef90_K9Z235
230	EAOMGH_01150	7284.9049661542	1.74687371009127	0.184477747026414	9.4692923035381	2.81746013026882e-21	7.02696799595337e-20	1.06809913538491e-17	30S ribosomal protein S5	rpsE	COG:COG0098, COG:J, KEGG:K02988, RefSeq:WP_015218382.1, SO:0001217, UniParc:UPI0002A063B5, UniRef:UniRef100_K9Z0C7, UniRef:UniRef50_A0A3D0SGK7, UniRef:UniRef90_K9Z0C7
231	EAOMGH_01155	3517.06200904301	1.87326124461701	0.207138661606924	9.04351331656184	1.51715511889408e-19	3.30547991708474e-18	5.75153505572745e-16	50S ribosomal protein L18	rplR	COG:COG0256, COG:J, RefSeq:WP_015218383.1, SO:0001217, UniParc:UPI0002A07CCD, UniRef:UniRef100_K9Z1Q1, UniRef:UniRef50_P46899, UniRef:UniRef90_K9Z1Q1
232	EAOMGH_01160	4911.40426044507	2.25695117257334	0.231103383457523	9.76598065682652	1.5758002094163e-22	4.56019739992153e-21	5.9738585938972e-19	50S ribosomal protein L6	rplF	COG:COG0097, COG:J, KEGG:K02933, RefSeq:WP_099435806.1, SO:0001217, UniParc:UPI000C12DD34, UniRef:UniRef100_A0A3M0Y887, UniRef:UniRef50_A8ZV72, UniRef:UniRef90_K9Z2Q7
233	EAOMGH_01165	2327.00631544811	2.27373244203772	0.223246458121528	10.1848533731271	2.31708933686026e-24	8.13341266299747e-23	8.78408567603726e-21	30S ribosomal protein S8	rpsH	COG:COG0096, COG:J, RefSeq:WP_015218385.1, SO:0001217, UniParc:UPI0002A07269, UniRef:UniRef100_K9Z0F6, UniRef:UniRef50_A6YGD0, UniRef:UniRef90_K9Z0F6
234	EAOMGH_01170	4361.43573812938	2.50831336880227	0.232698774255127	10.7792289702918	4.31487271533215e-27	2.01946697084249e-25	1.63576824638242e-23	50S ribosomal protein L5	rplE	COG:COG0094, COG:J, KEGG:K02931, RefSeq:WP_015218386.1, SO:0001217, UniParc:UPI0002A08630, UniRef:UniRef100_K9Z240, UniRef:UniRef50_B5ZB52, UniRef:UniRef90_K9Z240
235	EAOMGH_01175	4057.82555117695	2.87447924441736	0.21928152599471	13.1086247752886	2.9387900884415e-39	3.09470922924492e-37	1.11409532252817e-35	50S ribosomal protein L24	rplX	COG:COG0198, COG:J, RefSeq:WP_015218387.1, SO:0001217, UniParc:UPI0002A07C88, UniRef:UniRef100_K9Z0D1, UniRef:UniRef50_Q7NEG3, UniRef:UniRef90_K9Z0D1
236	EAOMGH_01180	6763.35394145866	2.52352334616913	0.228889440677754	11.0250754193677	2.89275920674044e-28	1.50225344558261e-26	1.0966450152753e-24	50S ribosomal protein L14	rplN	COG:COG0093, COG:J, RefSeq:WP_015218388.1, SO:0001217, UniParc:UPI0002A077C2, UniRef:UniRef100_K9Z1Q6, UniRef:UniRef50_P51304, UniRef:UniRef90_K9Z1Q6
237	EAOMGH_01185	5835.90128157861	2.6646197128319	0.248191759950331	10.7361328730863	6.88690341259572e-27	3.14557239001812e-25	2.61082508371504e-23	30S ribosomal protein S17	rpsQ	COG:COG0186, COG:J, KEGG:K02961, RefSeq:WP_015218389.1, SO:0001217, UniParc:UPI0002A080EC, UniRef:UniRef100_K9Z2R2, UniRef:UniRef50_Q7NEG1, UniRef:UniRef90_K9Z2R2
238	EAOMGH_01190	4453.92111524664	2.31886031221875	0.221169548166587	10.4845370053935	1.01742757226662e-25	4.01777909006537e-24	3.85706792646276e-22	50S ribosomal protein L29	rpmC	COG:COG0255, COG:J, RefSeq:WP_015218390.1, SO:0001217, UniParc:UPI0002A06A16, UniRef:UniRef100_K9Z0G1, UniRef:UniRef50_Q8YPI7, UniRef:UniRef90_K9Z0G1
239	EAOMGH_01195	9822.77762972515	2.25328636997936	0.224612928847387	10.031864067408	1.10412147271953e-23	3.5174155488065e-22	4.18572450307973e-20	50S ribosomal protein L16	rplP	COG:COG0197, COG:J, RefSeq:WP_015218391.1, SO:0001217, UniParc:UPI0002A074B3, UniRef:UniRef100_K9Z246, UniRef:UniRef50_P16633, UniRef:UniRef90_K9Z246
240	EAOMGH_01200	17484.2470789379	2.35389916434143	0.216636700816171	10.8656527516953	1.68017305107465e-27	8.2721247228883e-26	6.36953603662399e-24	30S ribosomal protein S3	rpsC	KEGG:K02982, RefSeq:WP_099435809.1, SO:0001217, UniParc:UPI000C12B822, UniRef:UniRef100_A0A844GP59, UniRef:UniRef50_P73314, UniRef:UniRef90_A0A0D6AC40
241	EAOMGH_01205	7480.63161337851	2.14646968775147	0.206643025733293	10.3873318740592	2.83163608550305e-25	1.05242474511197e-23	1.0734732400142e-21	50S ribosomal protein L22	rplV	COG:COG0091, COG:J, KEGG:K02890, RefSeq:WP_015218393.1, SO:0001217, UniParc:UPI0002A08405, UniRef:UniRef100_K9Z1R2, UniRef:UniRef50_P16634, UniRef:UniRef90_K9Z1R2
242	EAOMGH_01210	6553.82531875303	2.23123806654803	0.194561460085527	11.4680372236475	1.90941041224839e-30	1.13102732388026e-28	7.23857487283363e-27	30S ribosomal protein S19	rpsS	COG:COG0185, COG:J, RefSeq:WP_015218394.1, SO:0001217, UniParc:UPI0002A08B43, UniRef:UniRef100_K9Z2R7, UniRef:UniRef50_P30062, UniRef:UniRef90_Q4C113
243	EAOMGH_01215	18569.9092479971	2.18081516805223	0.209876787074844	10.3909307858545	2.72678927826549e-25	1.02349090632718e-23	1.03372581539045e-21	50S ribosomal protein L2	rplB	COG:COG0090, COG:J, KEGG:K02886, RefSeq:WP_015218395.1, SO:0001217, UniParc:UPI0002A06162, UniRef:UniRef100_K9Z0G5, UniRef:UniRef50_P42919, UniRef:UniRef90_K9Z0G5
244	EAOMGH_01220	12947.8010774575	2.69081710714995	0.219339689029672	12.2678076140882	1.34855517478256e-34	1.06507763908348e-32	5.1123726676007e-31	hypothetical protein
245	EAOMGH_01225	20859.0839767134	2.55921129880993	0.211129093836651	12.1215473069286	8.1211261292636e-34	6.03670375608594e-32	3.07871891560383e-30	50S ribosomal protein L4	rplD	COG:COG0088, COG:J, KEGG:K02926, SO:0001217, UniRef:UniRef50_P51313, UniRef:UniRef90_K9Z0E0
246	EAOMGH_01230	15952.1203863038	2.15233633402105	0.199996918709436	10.7618474720006	5.21147551358585e-27	2.40935410634195e-25	1.9756703672004e-23	50S ribosomal protein L3	rplC	COG:COG0087, COG:J, KEGG:K02906, RefSeq:WP_015218398.1, SO:0001217, UniParc:UPI0002A06A65, UniRef:UniRef100_K9Z1R7, UniRef:UniRef50_P42920, UniRef:UniRef90_K9Z1R7
247	EAOMGH_01235	27605.3496578723	0.85346434818939	0.203386665283033	4.19626501571138	2.71352714902802e-05	0.000104402540693227	0.102869814219652	hypothetical protein		SO:0001217, UniRef:UniRef50_K9Z2S2, UniRef:UniRef90_K9Z2S2
248	EAOMGH_01240	2556.33591597288	0.857146011121028	0.113983508480133	7.51991250796095	5.48129102802263e-14	7.21512996084506e-13	2.07795742872338e-10	Putative heavy-metal-binding	ybjQ	COG:COG0393, COG:S, RefSeq:WP_015218400.1, SO:0001217, UniParc:UPI0002A06E9D, UniRef:UniRef100_K9Z0I2, UniRef:UniRef50_I0I5U3, UniRef:UniRef90_K9Z0I2
249	EAOMGH_01245	2012.33141639223	1.02209219314419	0.138104405461705	7.40086595881698	1.3529925262562e-13	1.73283603616124e-12	5.12919466703726e-10	ssDNA abasic site-binding protein YedK/HMCES, SRAP family	sRAP	COG:COG2135, COG:L, SO:0001217, UniRef:UniRef50_K9Z273, UniRef:UniRef90_K9Z273
250	EAOMGH_01250	5761.46327919067	0.580059258195832	0.54725827273373	1.05993693854686	0.289173289417823	0.382237078167004	1	Kef-type K+ transport system, membrane component KefB	kefB	COG:COG0475, COG:P, SO:0001217, UniParc:UPI0002A087FA, UniRef:UniRef100_K9Z0F9, UniRef:UniRef50_Q55190, UniRef:UniRef90_K9Z0F9
251	EAOMGH_01255	2458.62265067468	-0.483564172263524	0.578373415183487	-0.836076070526366	NA	NA	NA	sodium-independent anion transporter	sUL1	COG:COG0659, COG:P, KEGG:K03321, RefSeq:WP_099435812.1, SO:0001217, UniParc:UPI000C12C2B4, UniRef:UniRef100_UPI000C12C2B4, UniRef:UniRef50_Q55415, UniRef:UniRef90_K9Z1T5
252	EAOMGH_01260	36.5438097673811	-1.52761056764828	0.365672188831295	-4.17754101708034	2.94677536290253e-05	0.000112726795164112	0.111712254007635	hypothetical protein
253	EAOMGH_01265	49.1302127294451	-0.633244900390055	0.340524654699914	-1.85961542475713	0.0629399554328035	0.106472722465755	1	tRNA-Asn(gtt)	Asn_trna	SO:0000257
254	EAOMGH_01270	10666.4487205518	0.229970732940853	0.142349946966334	1.61553086489903	0.106195781906465	0.165124245638218	1	hypothetical protein		RefSeq:WP_015218404.1, SO:0001217, UniParc:UPI0002A071B3, UniRef:UniRef100_K9Z2U2, UniRef:UniRef50_K9Z2U2, UniRef:UniRef90_K9Z2U2
255	EAOMGH_01275	3119.38762320814	-0.168263269112759	0.238662675696928	-0.705025486793891	0.480794375411691	0.57884283615108	1	Glutamine amidotransferase related to the GATase domain of CobQ		COG:COG3442, COG:R, EC:6.3.5.13, KEGG:K07009, SO:0001217, UniRef:UniRef50_A0A419IVR4, UniRef:UniRef90_K9Z0J4
256	EAOMGH_01280	3952.66641046848	-0.10246233714139	0.120278796871428	-0.851873645285266	0.39428422576849	0.492822782686563	1	protein sphX	pstS	COG:COG0226, COG:P, RefSeq:WP_015218406.1, SO:0001217, UniParc:UPI0002A062D5, UniRef:UniRef100_K9Z292, UniRef:UniRef50_B0JWI1, UniRef:UniRef90_K9Z292
257	EAOMGH_01285	802.443190744948	0.0219307319827232	0.175793421393607	0.124752859400919	0.90071920848614	0.928897312124852	1	EamA family transporter	rhaT	COG:COG0697, COG:GER, RefSeq:WP_015218407.1, SO:0001217, UniParc:UPI0002A06D38, UniRef:UniRef100_K9Z0H2, UniRef:UniRef50_P74436, UniRef:UniRef90_K9Z0H2
258	EAOMGH_01290	273.222888893672	0.47200427642748	0.218969870753702	2.15556722394193	0.031117474174502	0.0580828875408849	1	hypothetical protein
259	EAOMGH_01295	937.274321353857	-0.0667126598263313	0.122210350909037	-0.545883874238987	0.585145763754308	0.675483431910044	1	Pentapeptide repeat protein	yjbI	COG:COG1357, COG:S, RefSeq:WP_015218408.1, SO:0001217, UniParc:UPI0002A07E5C, UniRef:UniRef100_K9Z1U5, UniRef:UniRef50_K9Z1U5, UniRef:UniRef90_K9Z1U5
260	EAOMGH_01300	1882.56962887376	-1.05860088670475	0.165577288764988	-6.39339425473547	1.62243212961127e-10	1.42047117860423e-09	6.15064020335633e-07	Anti-sigma regulatory factor (Ser/Thr protein kinase)	rsbW	COG:COG2172, COG:T, SO:0001217, UniParc:UPI0002A0658A, UniRef:UniRef100_K9Z2V1, UniRef:UniRef50_A0A2K8WRW1, UniRef:UniRef90_K9Z2V1
261	EAOMGH_01305	3419.27588109102	-0.364980734838688	0.0923745820534483	-3.95109484368232	7.77944846440939e-05	0.000269825152137017	0.29491889128576	alpha/beta hydrolase	menH	COG:COG0596, COG:HR, RefSeq:WP_099435818.1, SO:0001217, UniParc:UPI000C12B951, UniRef:UniRef100_UPI000C12B951, UniRef:UniRef50_K9Z0J9, UniRef:UniRef90_K9Z0J9
262	EAOMGH_01310	1375.36134838917	-0.310879929403251	0.155486412576258	-1.99940254747842	0.0455648165301439	0.0808311742937649	1	colanic acid biosynthesis glycosyltransferase WcaL	rfaB	COG:COG0438, COG:M, SO:0001217, UniRef:UniRef50_A0YXX8, UniRef:UniRef90_K9Z297
263	EAOMGH_01315	2808.68183581696	-0.25835829797251	0.152644005007184	-1.69255450261771	0.090540297493663	0.144826273332691	1	forkhead-associated protein	fHA	COG:COG1716, COG:T, RefSeq:WP_099435820.1, SO:0001217, UniParc:UPI000C12B289, UniRef:UniRef100_UPI000C12B289, UniRef:UniRef50_K9Z0H6, UniRef:UniRef90_K9Z0H6
264	EAOMGH_01320	579.913953658209	-0.207535016460172	0.129164366634545	-1.60675131901793	0.108108931044467	0.167418691825806	1	hypothetical protein		RefSeq:WP_155082341.1, SO:0001217, UniParc:UPI0012BAFAE4, UniRef:UniRef100_A0A844GP42, UniRef:UniRef50_K9Z1U9, UniRef:UniRef90_K9Z1U9
265	EAOMGH_01325	1289.01212419779	-0.426035725560797	0.227659031247406	-1.87137634394046	0.0612929354324686	0.104181199033962	1	DDE-5 domain-containing protein		SO:0001217, UniRef:UniRef50_K9Z445, UniRef:UniRef90_K9Z8I2
266	EAOMGH_01330	4100.00783606078	-0.0764594362486454	0.226843032905665	-0.33705878143695	0.736072588775367	0.805325017041101	1	cation transporter	acrB	COG:COG0841, COG:V, SO:0001217, UniRef:UniRef50_A0A1Z4RWB7, UniRef:UniRef90_K9Z2V8
267	EAOMGH_01335	506.697682472088	-0.0491658785823898	0.186882951644808	-0.263083808071669	0.792485983763493	0.848681772811022	1	bifunctional demethylmenaquinone methyltransferase/2-methoxy-6-polyprenyl-1,4-benzoquinol methylase UbiE	ubiE	COG:COG2226, COG:H, EC:2.1.1.329, KEGG:K23095, SO:0001217, UniRef:UniRef50_Q8YLP4, UniRef:UniRef90_A0A3M0YJ36
268	EAOMGH_01340	2585.3875325659	-0.0659204213885986	0.140579375486612	-0.468919577714844	0.639127121839403	0.722185072695433	1	NAD-dependent dehydratase	wcaG	COG:COG0451, COG:M, EC:4.1.1.35, KEGG:K08678, SO:0001217, UniRef:UniRef50_A0A1R3RF94, UniRef:UniRef90_K9Z2A3
269	EAOMGH_01345	5376.68644559856	0.197091568493361	0.146400929604548	1.3462453348195	0.178223408945109	0.255345783564213	1	UDP-glucose 6-dehydrogenase	ugd	COG:COG1004, COG:M, EC:1.1.1.22, KEGG:K00012, RefSeq:WP_155084753.1, SO:0001217, UniParc:UPI0012BAD875, UniRef:UniRef100_A0A844H0C0, UniRef:UniRef50_I4HWG0, UniRef:UniRef90_K9Z1V4
270	EAOMGH_01350	560.348824822095	-0.104175261521803	0.116201879742901	-0.896502378036336	0.369984510799265	0.469257705065244	1	iron ABC transporter substrate-binding protein	fdx	COG:C, COG:COG0633, RefSeq:WP_015218419.1, SO:0001217, UniParc:UPI0002A071A8, UniRef:UniRef100_K9Z2W1, UniRef:UniRef50_A0A2W1JNN9, UniRef:UniRef90_K9Z2W1
271	EAOMGH_01355	3867.16685378584	-0.375557689223964	0.206378606075737	-1.81975106996382	0.0687969221757546	0.114893890734928	1	DUF4335 domain-containing protein		SO:0001217, UniRef:UniRef50_A0A0D6ACG2, UniRef:UniRef90_K9Z2A9
272	EAOMGH_01360	3864.21481258352	-0.478186374411496	0.134881070011335	-3.54524452075677	0.00039224902630249	0.00117643675531071	1	Short-chain dehydrogenase	yqjQ	COG:COG0300, COG:R, RefSeq:WP_099436775.1, SO:0001217, UniParc:UPI000C12A354, UniRef:UniRef100_UPI000C12A354, UniRef:UniRef50_K9Z0I5, UniRef:UniRef90_K9Z0I5
273	EAOMGH_01365	3573.73970206338	-0.0289158353995724	0.104559958118481	-0.276547886207133	0.78212728519281	0.841286202498811	1	urease subunit alpha	ureC	COG:COG0804, COG:E, SO:0001217, UniRef:UniRef50_P41020, UniRef:UniRef90_K9Z1V8
274	EAOMGH_01370	44.4302940061988	-0.712512263496583	0.295816342177961	-2.40863049772937	0.016012500552178	0.0324790741537223	1	5' ureB small RNA	5_ureB_sRNA	RFAM:RF02514, SO:0000655
275	EAOMGH_01375	2880.18499639235	-0.28152603563883	0.131109837295749	-2.14725333693903	0.0317731185482878	0.0591610473558737	1	ABC transporter	lolD	COG:COG1136, COG:M, RefSeq:WP_099436773.1, SO:0001217, UniParc:UPI000C12A1CF, UniRef:UniRef100_UPI000C12A1CF, UniRef:UniRef50_D5RK37, UniRef:UniRef90_K9Z2W9
276	EAOMGH_01380	3180.99226493812	0.827101799523571	0.211722462178715	3.90653779014442	9.36280061356513e-05	0.000319481342268455	0.354943771260254	dihydroorotase	pyrC	COG:COG0044, COG:F, RefSeq:WP_099436772.1, SO:0001217, UniParc:UPI000C12DA37, UniRef:UniRef100_UPI000C12DA37, UniRef:UniRef50_A0A2D0HDJ3, UniRef:UniRef90_K9Z0M0
277	EAOMGH_01385	431.063741265557	0.463438442619874	0.291834014472031	1.5880206543377	0.112281668719024	0.172821683359245	1	hypothetical protein		RefSeq:WP_015218426.1, SO:0001217, UniParc:UPI0002A07E2F, UniRef:UniRef100_K9Z2B4, UniRef:UniRef50_K9Z2B4, UniRef:UniRef90_K9Z2B4
278	EAOMGH_01390	3804.70585383983	-0.303260119775191	0.594776489625524	-0.509872405962323	0.610140855013615	0.697750823938647	1	Glutamine synthetase inactivating factor IF7		RefSeq:WP_015218427.1, SO:0001217, UniParc:UPI0002A07C56, UniRef:UniRef100_K9Z0I8, UniRef:UniRef50_I4GY92, UniRef:UniRef90_K9Z0I8
279	EAOMGH_01395	1856.69338552429	0.145468518263054	0.250526440926736	0.580651358495107	0.561475450747837	0.65413442955902	1	RNA-binding protein hfq		RefSeq:WP_015218428.1, SO:0001217, UniParc:UPI0002A07293, UniRef:UniRef100_K9Z1W2, UniRef:UniRef50_K9Z1W2, UniRef:UniRef90_K9Z1W2
280	EAOMGH_01400	1981.13807823069	0.75610105268955	0.128277312078597	5.89426953556899	3.76342441306177e-09	2.68179359960849e-08	1.42671419499172e-05	diaminopimelate epimerase	dapF	COG:COG0253, COG:E, EC:5.1.1.7, KEGG:K01778, RefSeq:WP_015218429.1, SO:0001217, UniParc:UPI0002A06277, UniRef:UniRef100_K9Z2X5, UniRef:UniRef50_A4J568, UniRef:UniRef90_K9Z2X5
281	EAOMGH_01405	7519.54922577068	2.08706708797914	0.247294553207276	8.43959990590579	3.18425731883192e-17	5.58866643319066e-16	1.20715194956918e-13	hypothetical protein		PFAM:PF08865.14, RefSeq:WP_015218430.1, SO:0001217, UniParc:UPI0002A086A6, UniRef:UniRef100_K9Z0M5, UniRef:UniRef50_A0A1C0VBJ5, UniRef:UniRef90_K9Z0M5
282	EAOMGH_01410	3391.24861463664	0.150846956346542	0.13731002425145	1.09858662664207	0.271948413567118	0.364260548437317	1	DUF3782 domain-containing protein		RefSeq:WP_015218431.1, SO:0001217, UniParc:UPI0002A06539, UniRef:UniRef100_K9Z2B8, UniRef:UniRef50_A0A2W4YAV8, UniRef:UniRef90_A0A844GR20
283	EAOMGH_01415	397.98965310929	-0.22919801560865	0.149641114496798	-1.53165135383668	0.125608492735091	0.190016678355439	1	DNA-binding response regulator, OmpR family, contains REC and winged-helix (wHTH) domain	ompR	COG:COG0745, COG:TK, SO:0001217, UniParc:UPI0002A07543, UniRef:UniRef100_K9Z0J3, UniRef:UniRef50_A0A2W1JPM7, UniRef:UniRef90_K9Z0J3
284	EAOMGH_01420	1611.04546113384	0.525697803199125	0.13161303299019	3.99426858613848	6.48942679111266e-05	0.00022906347267326	0.246014169651081	ATP phosphoribosyltransferase	hisG	COG:COG0040, COG:E, EC:2.4.2.17, KEGG:K00765, RefSeq:WP_015218433.1, SO:0001217, UniParc:UPI0002A080FD, UniRef:UniRef100_K9Z1W6, UniRef:UniRef50_Q55503, UniRef:UniRef90_K9Z1W6
285	EAOMGH_01425	4028.00210782658	0.0358092189996048	0.174584956380749	0.205110564747109	0.837485742438765	0.883637197212735	1	long-chain fatty acid--CoA ligase	mdlB	COG:COG1132, COG:V, RefSeq:WP_015218434.1, SO:0001217, UniParc:UPI0002A06190, UniRef:UniRef100_K9Z2X8, UniRef:UniRef50_K9VXA4, UniRef:UniRef90_K9Z2X8
286	EAOMGH_01430	1442.19922832443	0.327619493415165	0.111670613792748	2.93380220890699	0.00334837508991971	0.00811617005491407	1	bifunctional 4-hydroxy-2-oxoglutarate aldolase/2-dehydro-3-deoxy-phosphogluconate aldolase	eda	COG:COG0800, COG:G, RefSeq:WP_099436197.1, SO:0001217, UniParc:UPI000C12D7BF, UniRef:UniRef100_UPI000C12D7BF, UniRef:UniRef50_A0A3M0YIA5, UniRef:UniRef90_A0A3M0YIA5
287	EAOMGH_01435	3310.43883353344	-0.158320873751348	0.153032572385511	-1.03455670438915	0.300875982329656	0.395088621063986	1	glycoside hydrolase	rfaB	COG:COG0438, COG:M, SO:0001217, UniRef:UniRef50_A0A2W4WKZ0, UniRef:UniRef90_K9Z2C1
288	EAOMGH_01440	7316.91435151365	0.299686707516839	0.131523523678082	2.27857876017947	0.0226921177219129	0.0442975377362367	1	cation transporter	acrB	COG:COG0841, COG:V, SO:0001217, UniRef:UniRef50_A0A2C6W525, UniRef:UniRef90_K9Z0J7
289	EAOMGH_01445	4586.4206147588	0.0929213124639414	0.373163119016799	0.249009904056886	0.803353120346127	0.857649022594246	1	hypothetical protein		SO:0001217, UniRef:UniRef50_K9Z1X2, UniRef:UniRef90_K9Z1X2
290	EAOMGH_01450	274.298174287991	0.215613129987964	0.257832727631273	0.836251983868831	0.403013159372485	0.502077846592537	1	hypothetical protein		SO:0001217, UniRef:UniRef50_K9Z2Y6, UniRef:UniRef90_K9Z2Y6
291	EAOMGH_01455	1918.63493843771	0.505887423512591	0.126619080552811	3.99534905248022	6.45990056661826e-05	0.000228233765592263	0.244894830480498	hypothetical protein		RefSeq:WP_099436202.1, SO:0001217, UniParc:UPI000C12B345, UniRef:UniRef100_UPI000C12B345, UniRef:UniRef50_K9Z0N3, UniRef:UniRef90_K9Z0N3
292	EAOMGH_01460	665.53079142897	-1.43795832648971	0.203713820064738	-7.058717597229	1.68046193179105e-12	1.87924223699701e-11	6.37063118341988e-09	photosystem II reaction center protein PsbN	psbN	COG:C, COG:COG5728, KEGG:K02715, RefSeq:WP_015218441.1, SO:0001217, UniParc:UPI0002A06A75, UniRef:UniRef100_K9Z2C6, UniRef:UniRef50_P26286, UniRef:UniRef90_K9Z2C6
293	EAOMGH_01465	15250.5313811246	1.35478026975102	0.199422778992386	6.79350812678597	1.0943907006807e-11	1.11293176072212e-10	4.14883514628052e-08	photosystem II reaction center protein PsbH	psbH	COG:C, COG:COG5722, KEGG:K02709, RefSeq:WP_015218442.1, SO:0001217, UniParc:UPI0002A05CED, UniRef:UniRef100_K9Z0K2, UniRef:UniRef50_P14835, UniRef:UniRef90_K9Z0K2
294	EAOMGH_01470	5496.53648732191	0.585311155190411	0.187818378156878	3.1163678492715	0.00183093723362364	0.00471220845394924	1	TatA/E family twin arginine-targeting protein translocase	tatB,tatA	COG:COG1826, COG:U, RefSeq:WP_015218443.1, SO:0001217, UniParc:UPI0002A07B79, UniRef:UniRef100_K9Z1X5, UniRef:UniRef50_Q31RR1, UniRef:UniRef90_K9Z1X5
295	EAOMGH_01475	2294.67527561131	-0.106373291473123	0.18441916482809	-0.576801719996299	0.564073407523438	0.65615289595623	1	GHMP kinase		COG:COG2605, COG:R, SO:0001217, UniRef:UniRef50_A0A086CGL8, UniRef:UniRef90_K9Z2Z1
296	EAOMGH_01480	802.608120475837	0.335034916129605	0.127714005505829	2.62332165374229	0.0087077020947725	0.0189174204248038	1	16S rRNA (cytosine(1402)-N(4))-methyltransferase RsmH	rsmH	COG:COG0275, COG:J, EC:2.1.1.199, KEGG:K03438, SO:0001217, UniRef:UniRef50_B7K9F0, UniRef:UniRef90_K9Z0N8
297	EAOMGH_01485	9682.24594338206	0.056391201973491	0.114253916080506	0.493560342682317	0.621616713925099	0.708097644978982	1	DUF559 domain-containing protein		SO:0001217, UniRef:UniRef50_K9ZA83, UniRef:UniRef90_A0A844GT61
298	EAOMGH_01490	364.553815630412	0.60531957296812	0.137512541708998	4.40192265698273	1.07295807907247e-05	4.46496605682079e-05	0.0406758407776374	shikimate dehydrogenase	aroE	COG:COG0169, COG:E, EC:1.1.1.25, KEGG:K00014, RefSeq:WP_155082833.1, SO:0001217, UniParc:UPI0012BADB33, UniRef:UniRef100_A0A844GNB9, UniRef:UniRef50_Q8DLA6, UniRef:UniRef90_K9Z2D1
299	EAOMGH_01495	2489.06828133389	-0.513551962883736	0.134377362252201	-3.82171486533496	0.000132526872053508	0.000436119246488584	0.502409371954849	calcium/proton exchanger	cax	COG:COG0387, COG:P, RefSeq:WP_015218447.1, SO:0001217, UniParc:UPI0002A06F3C, UniRef:UniRef100_K9Z0K6, UniRef:UniRef50_P74072, UniRef:UniRef90_A0A3M0YF30
300	EAOMGH_01500	1270.23434912676	-0.111979295725463	0.154538549020184	-0.724604290873969	0.468694825793098	0.568364829025937	1	UDP-N-acetylmuramyl tripeptide synthase	murE	COG:COG0769, COG:M, EC:6.3.5.13, KEGG:K23393, SO:0001217, UniRef:UniRef50_K9Q5G4, UniRef:UniRef90_K9Z1X9
301	EAOMGH_01505	5362.47654532655	0.452253605221236	0.189287905064126	2.38923667662771	0.0168834219927335	0.034063359645797	1	TIGR02221 family CRISPR-associated protein	csx2	SO:0001217, UniRef:UniRef50_K9Z2Z5, UniRef:UniRef90_K9Z2Z5
302	EAOMGH_01510	1624.82468167636	0.233234537416523	0.201149575698463	1.15950797612498	0.24624918723932	0.335079206326009	1	CRISPR-associated protein	csm6	COG:COG4006, COG:V, SO:0001217, UniRef:UniRef50_K9Z0P3, UniRef:UniRef90_K9Z0P3
303	EAOMGH_01515	3605.11709267865	0.883006715067104	0.177104175329919	4.98580405245778	6.1704656991723e-07	3.15259238080353e-06	0.00233922354655622	Putative restriction endonuclease	uma2	COG:COG4636, COG:R, SO:0001217, UniRef:UniRef50_K9Z2D6, UniRef:UniRef90_K9Z2D6
304	EAOMGH_01520	18494.7937478022	0.462679712398784	0.143680557420759	3.22019708654008	0.00128102493919514	0.0034008162076252	1	TIGR03986 family CRISPR-associated RAMP protein		SO:0001217, UniRef:UniRef50_K9Z0L1, UniRef:UniRef90_A0A844GQ03
305	EAOMGH_01525	2037.95435060357	0.40277032016231	0.182696136767701	2.20459133558163	0.0274827843147091	0.0522864122942328	1	Txe/YoeB family addiction module toxin		RefSeq:WP_155082825.1, SO:0001217, UniParc:UPI0012BABA75, UniRef:UniRef100_A0A844GSS3, UniRef:UniRef50_A0A1W6MLC5, UniRef:UniRef90_A0A844GSS3
306	EAOMGH_01530	1397.61794739226	0.511503411907194	0.20260583444377	2.52462330767258	0.0115822364216285	0.0244206108311421	1	ArsC family		RefSeq:WP_155082823.1, SO:0001217, UniParc:UPI0012BAA819, UniRef:UniRef100_A0A844GT51, UniRef:UniRef50_A0A0P7ZSU0, UniRef:UniRef90_A0A844GT51
307	EAOMGH_01535	6443.45103575297	0.626276057832374	0.151627191961502	4.13036771129669	3.62183460648418e-05	0.000134743621130339	0.137303749931815	CRISPR-associated protein Csx19	csx19	SO:0001217, UniRef:UniRef50_K9Z300, UniRef:UniRef90_K9Z300
308	EAOMGH_01540	9304.84239025336	0.274066323776188	0.18046329618393	1.51868180162717	0.128842609511417	0.193749437785713	1	hypothetical protein
309	EAOMGH_01545	18299.3084942232	0.611930139005929	0.203576326580255	3.0059002895147	0.00264795812964165	0.00658418172765654	1	RAMP superfamily	csx10gr5	COG:COG5950, COG:V, KEGG:K19134, SO:0001217, UniRef:UniRef50_Q6ZED2, UniRef:UniRef90_K9Z2D9
310	EAOMGH_01550	57269.6716769634	0.194707089498749	0.258171929903897	0.754176062328803	0.450743509329592	0.550150883409042	1	CRISPR/Cas system-associated protein Cas10, large subunit of type III CRISPR-Cas systems, contains HD superfamily nuclease domain	cas10	COG:COG1353, COG:V, SO:0001217, UniRef:UniRef50_K9Z0L5, UniRef:UniRef90_K9Z0L5
311	EAOMGH_01555	515.68206546064	-0.259617314263988	0.161949828384522	-1.60307248765693	0.10891865131498	0.168397474361783	1	amylo-alpha-1,6-glucosidase	gDB1	COG:COG3408, COG:G, RefSeq:WP_015218458.1, SO:0001217, UniParc:UPI0002A088F6, UniRef:UniRef100_K9Z1Y6, UniRef:UniRef50_K9TRZ1, UniRef:UniRef90_K9Z1Y6
312	EAOMGH_01560	4012.00168406763	-0.303906281751432	0.224591994064471	-1.3531483302303	0.176008248262468	0.252745177713263	1	glycosyl transferase	rfaB	COG:COG0438, COG:M, SO:0001217, UniRef:UniRef50_A0A2S0Q928, UniRef:UniRef90_K9Z302
313	EAOMGH_01565	5227.54429539934	-0.492294137310241	0.219407895359054	-2.24373939007353	0.0248491741316333	0.0479649791919662	1	glycine cleavage system aminomethyltransferase GcvT	gcvT	COG:COG0404, COG:E, EC:2.1.2.10, KEGG:K00605, SO:0001217, UniRef:UniRef50_Q7NFJ5, UniRef:UniRef90_K9Z0Q0
314	EAOMGH_01570	4464.23687852566	-0.860240687931495	0.274981437268134	-3.128359122993	0.00175785256087802	0.00454261694498199	1	Transmembrane transcriptional regulator RsiW (anti-sigma-W factor)	rsiW	COG:COG5662, COG:K, SO:0001217, UniParc:UPI000C12CC0E, UniRef:UniRef100_A0A844GPZ5, UniRef:UniRef50_K9Z2E4, UniRef:UniRef90_K9Z2E4
315	EAOMGH_01575	13321.8091044243	-0.961162704711361	0.582085634779415	-1.65123934913048	NA	NA	NA	RNA polymerase subunit sigma	rpoE	COG:COG1595, COG:K, KEGG:K03088, RefSeq:WP_155082809.1, SO:0001217, UniParc:UPI0012BA816E, UniRef:UniRef100_A0A844GSR4, UniRef:UniRef50_A0A1J0ADW1, UniRef:UniRef90_K9Z0L8
316	EAOMGH_01580	1429.47161142252	-0.51864911351229	0.182582803102423	-2.84062411519307	0.00450253483336691	0.0105887776385198	1	EAL domain, c-di-GMP-specific phosphodiesterase class I (or its enzymatically inactive variant)	eAL	COG:COG2200, COG:T, SO:0001217, UniRef:UniRef50_K9Z1Z0, UniRef:UniRef90_K9Z1Z0
317	EAOMGH_01585	2730.41006165848	1.04782935977408	0.270403431652482	3.87505940058014	0.000106598693162769	0.000360174372352993	0.404115645780058	hypothetical protein		RefSeq:WP_099436230.1, SO:0001217, UniParc:UPI000C12BAF9, UniRef:UniRef100_UPI001F4EFBE4, UniRef:UniRef50_K9Z306, UniRef:UniRef90_K9Z306
318	EAOMGH_01590	3545.03328218625	1.56845136037786	0.171226806377314	9.16008067639613	5.18585330063821e-20	1.16328815755736e-18	1.96595698627194e-16	protoporphyrinogen oxidase HemJ	hemJ	COG:COG1981, COG:H, EC:1.3.99.-, KEGG:K08973, RefSeq:WP_099436221.1, SO:0001217, UniParc:UPI000C12B8C0, UniRef:UniRef100_A0A844GV85, UniRef:UniRef50_P72793, UniRef:UniRef90_K9Z0Q5
319	EAOMGH_01595	1163.84314964108	-0.806729028454495	0.241696361138911	-3.3377789580822	0.000844509026866814	0.00236450053238707	1	FAD-dependent oxidoreductase	ndh	COG:C, COG:COG1252, RefSeq:WP_099436222.1, SO:0001217, UniParc:UPI000C12B0FC, UniRef:UniRef100_A0A844GUP3, UniRef:UniRef50_K7WGT8, UniRef:UniRef90_K9Z2E9
320	EAOMGH_01600	1895.61476550197	0.194139385858691	0.149528530385272	1.29834343558701	0.194169346924252	0.274151208264372	1	Site-specific recombinase XerD	xerD	COG:COG4974, COG:L, RefSeq:WP_155082802.1, SO:0001217, UniParc:UPI0012BB0028, UniRef:UniRef100_A0A844GMY4, UniRef:UniRef50_K9Z0M3, UniRef:UniRef90_K9Z0M3
321	EAOMGH_01605	1290.91332613239	1.62877533783114	0.262651885164796	6.2012703118776	5.60092178210394e-10	4.55645804205065e-09	2.1233094475956e-06	hypothetical protein		RefSeq:WP_155082877.1, SO:0001217, UniParc:UPI0012BAC650, UniRef:UniRef100_A0A844GQX7, UniRef:UniRef50_A0A2K8WU37, UniRef:UniRef90_K9Z1Z4
322	EAOMGH_01610	2853.84664561299	1.88213194063368	0.217557914093363	8.6511766233702	5.09711439222907e-18	9.56592111927742e-17	1.93231606609404e-14	hypothetical protein		RefSeq:WP_155082799.1, SO:0001217, UniParc:UPI0012BA9ABC, UniRef:UniRef100_A0A844GSB2, UniRef:UniRef50_A0A844GSB2, UniRef:UniRef90_A0A844GSB2
323	EAOMGH_01615	3931.60356936654	0.567989134302726	0.154202487380532	3.68339800447626	0.000230145394950574	0.00072046341226889	0.872481192257626	putative P-loop ATPase and inactivated derivatives		COG:COG5545, COG:X, RefSeq:WP_155082797.1, SO:0001217, UniParc:UPI0012BB07E8, UniRef:UniRef100_A0A844GSA9, UniRef:UniRef50_K9Z0R0, UniRef:UniRef90_K9Z0R0
324	EAOMGH_01620	101.757050477291	0.546582541711901	0.256228504830203	2.13318397995613	0.0329096367663405	0.0610075466900718	1	tRNA-Val(gac)	Val_trna	SO:0000273
325	EAOMGH_01625	25753.6760244125	0.341482747986621	0.126031974762521	2.70949295708544	0.00673861357987388	0.0151698836587303	1	DNA recombination-mediator protein A		RefSeq:WP_015218471.1, SO:0001217, UniParc:UPI0002A05BBD, UniRef:UniRef100_K9Z2F4, UniRef:UniRef50_R7M074, UniRef:UniRef90_A0A0D6AUG6
326	EAOMGH_01630	3194.89885648892	0.832943217433477	0.165304350701053	5.03884630925307	4.6834637203359e-07	2.44559379666576e-06	0.00177550109637934	o-succinylbenzoate synthase	menC	COG:COG4948, COG:MR, SO:0001217, UniRef:UniRef50_K9Z0M7, UniRef:UniRef90_K9Z0M7
327	EAOMGH_01635	384.432441262569	-0.250275706021516	0.16379873455878	-1.52794651738719	0.126525817358715	0.191175517579469	1	hypothetical protein		SO:0001217, UniRef:UniRef50_K9Z1Z9, UniRef:UniRef90_K9Z1Z9
328	EAOMGH_01640	3324.78704368395	0.302656143398855	0.165237376358914	1.83164457139197	0.067004391718003	0.112544815685844	1	cobyrinate a,c-diamide synthase	cobB	COG:COG1797, COG:H, SO:0001217, UniRef:UniRef50_A0A7Z9BTT0, UniRef:UniRef90_K9Z315
329	EAOMGH_01645	8951.46040300023	-0.790321033181565	0.311411275510468	-2.53786903472285	0.0111529712350556	0.0236206223196066	1	DNA-binding response regulator	ompR	COG:COG0745, COG:TK, SO:0001217, UniRef:UniRef50_A0A2W1JG48, UniRef:UniRef90_K9Z0R3
330	EAOMGH_01650	10485.9717526455	-0.307654086993339	0.427808562169044	-0.719139620379484	0.472054897507569	0.5713063022722	1	hypothetical protein		SO:0001217, UniRef:UniRef50_K9Z2F6, UniRef:UniRef90_K9Z2F6
331	EAOMGH_01655	358.265057279783	-1.39707205915087	0.229307491131283	-6.09257051419667	1.11111874283875e-09	8.56148608557256e-09	4.2122511541017e-06	hypothetical protein		RefSeq:WP_165776053.1, SO:0001217, UniParc:UPI0013FDE9DA, UniRef:UniRef100_UPI0013FDE9DA, UniRef:UniRef50_K9YPM6, UniRef:UniRef90_K9Z0N2
332	EAOMGH_01660	264.366706305792	-0.43742970151313	0.34714452372993	-1.26007951043883	0.207640680898669	0.290467092725777	1	ArsJ-associated glyceraldehyde-3-phosphate dehydrogenase	gap	COG:COG0057, COG:G, RefSeq:WP_015218478.1, SO:0001217, UniParc:UPI0002A05E08, UniRef:UniRef100_K9Z202, UniRef:UniRef50_P58559, UniRef:UniRef90_A0A3M0YMI8
333	EAOMGH_01665	938.312401702206	0.111334939436525	0.153690753075333	0.72440883533151	0.468814777199711	0.568364829025937	1	organoarsenical effux MFS transporter ArsJ	arsJ	KEGG:K25223, SO:0001217, UniRef:UniRef50_A0A7C7SIT4, UniRef:UniRef90_K9Z319
334	EAOMGH_01670	749.841590822523	-0.0509685680671218	0.152661469064322	-0.33386661598053	0.73848021230186	0.806794952402406	1	cob(I)yrinic acid a,c-diamide adenosyltransferase	cobO	COG:COG2109, COG:H, EC:2.5.1.17, KEGG:K19221, RefSeq:WP_190360242.1, SO:0001217, UniParc:UPI0016807B29, UniRef:UniRef100_UPI0016807B29, UniRef:UniRef50_Q0A4T3, UniRef:UniRef90_K9Z0R7
335	EAOMGH_01675	2538.13706168284	-0.0100325873879955	0.146122508562289	-0.0686587404412017	0.945261261021654	0.962267841174299	1	DNA repair protein RecO	recO	COG:COG1381, COG:L, KEGG:K03584, SO:0001217, UniRef:UniRef50_K9Z2G1, UniRef:UniRef90_K9Z2G1
336	EAOMGH_01680	1908.71074100046	-0.599165154103984	0.10551513755264	-5.67847579031082	1.35900263018237e-08	9.02273024697264e-08	5.15197897102138e-05	serine/threonine protein kinase	cHASE2	COG:COG4252, COG:T, SO:0001217, UniRef:UniRef50_K9Z3V4, UniRef:UniRef90_K9Z0N6
337	EAOMGH_01685	37715.0889266307	0.261574973543014	0.0967509784943258	2.70358995447632	0.00685948785083246	0.0153689825310318	1	sodium:calcium exchanger		SO:0001217, UniRef:UniRef50_K9Z206, UniRef:UniRef90_K9Z206
338	EAOMGH_01690	5087.63210750273	0.832629734272572	0.16441363097549	5.06423785748457	4.1003743316308e-07	2.1771035141754e-06	0.00155445190912124	Tetratricopeptide TPR_1 repeat-containing protein	ycf37	COG:C, COG:COG5714, SO:0001217, UniRef:UniRef50_K9PVR3, UniRef:UniRef90_K9Z323
339	EAOMGH_01695	3239.86911334042	0.4641455570716	0.102291072777495	4.5374981850197	5.69255202307668e-06	2.46352336980408e-05	0.0215804647194837	thiamine-phosphate kinase	thiL	COG:COG0611, COG:H, SO:0001217, UniRef:UniRef50_A0A2P8WFY0, UniRef:UniRef90_K9Z0S3
340	EAOMGH_01700	4034.56542428557	-0.235727386378313	0.11497725729027	-2.05020881462844	0.0403440581978593	0.0728653285507787	1	two-component system response regulator	ompR	COG:COG0745, COG:TK, SO:0001217, UniParc:UPI0002A05EF2, UniRef:UniRef100_K9Z2G6, UniRef:UniRef50_B4WMF9, UniRef:UniRef90_K9Z2G6
341	EAOMGH_01705	2299.69843828125	0.00245503037316815	0.187496554746588	0.0130937359168346	0.989553008785251	0.992949825980297	1	FADH(2)-oxidizing methylenetetrahydrofolate--tRNA-(uracil(54)-C(5))-methyltransferase TrmFO	trmFO	COG:COG1206, COG:J, RefSeq:WP_155082782.1, SO:0001217, UniParc:UPI0012BA73B9, UniRef:UniRef100_A0A844GV62, UniRef:UniRef50_P39815, UniRef:UniRef90_A0A844GV62
342	EAOMGH_01710	4426.96502389774	-0.171075248400758	0.157143622636528	-1.08865536844886	0.276305890418369	0.369076120551949	1	phosphoribosylformylglycinamidine synthase II	purL	COG:COG0046, COG:F, EC:6.3.5.3, KEGG:K23269, SO:0001217, UniRef:UniRef50_P72644, UniRef:UniRef90_K9Z209
343	EAOMGH_01715	2010.27507135986	1.36649473788796	0.130729741562031	10.4528221471283	1.42228783060803e-25	5.44635673316671e-24	5.39189316583504e-22	Septal ring factor EnvC, activator of murein hydrolases AmiA and AmiB	envC	COG:COG4942, COG:D, SO:0001217, UniRef:UniRef50_K9Z327, UniRef:UniRef90_K9Z327
344	EAOMGH_01720	3068.15714840464	0.816185755730009	0.137344738311226	5.94260665363469	2.80525017135073e-09	2.02952354954019e-08	1.06347033995906e-05	glycosyltransferase	rfaB	COG:COG0438, COG:M, SO:0001217, UniRef:UniRef50_A0A5J4FB42, UniRef:UniRef90_K9Z0S7
345	EAOMGH_01725	1547.31989493442	0.487025593263741	0.136247798005389	3.5745575370288	0.00035082066180295	0.00105972998318325	1	radical SAM family heme chaperone HemW	hemW	COG:COG0635, COG:H, EC:1.3.98.3, KEGG:K02495, SO:0001217, UniRef:UniRef50_P73245, UniRef:UniRef90_K9Z2H1
346	EAOMGH_01730	1373.17573442417	0.478649700345106	0.147438411956097	3.24643825170631	0.00116858795157073	0.00313525613899834	1	NADPH-dependent oxidoreductase	ssuE	COG:C, COG:COG0431, RefSeq:WP_190360253.1, SO:0001217, UniParc:UPI0016804784, UniRef:UniRef100_UPI0016804784, UniRef:UniRef50_K9Z0P6, UniRef:UniRef90_K9Z0P6
347	EAOMGH_01735	6799.53684055028	0.0913910563460663	0.208711667764968	0.437881874668274	0.661471915400095	0.740809462712484	1	NADH-quinone oxidoreductase subunit NuoH	nuoH	COG:C, COG:COG1005, RefSeq:WP_015218493.1, SO:0001217, UniParc:UPI0002A08A46, UniRef:UniRef100_K9Z214, UniRef:UniRef50_P25706, UniRef:UniRef90_K9YP07
348	EAOMGH_01740	980.707535239653	0.943908370990051	0.129285820542156	7.30094272544199	2.85758379315952e-13	3.47511659341401e-12	1.08331001598677e-09	DUF502 domain-containing protein		COG:COG2928, COG:S, RefSeq:WP_015218494.1, SO:0001217, UniParc:UPI0002A082B6, UniRef:UniRef100_K9Z332, UniRef:UniRef50_L8LKV0, UniRef:UniRef90_K9Z332
349	EAOMGH_01745	2069.38039472258	-0.917245792194899	0.210260017503945	-4.36243563129014	1.28622435492329e-05	5.2885862576076e-05	0.0487607652951421	NAD(+) kinase	ppnK	COG:COG0061, COG:H, EC:2.7.1.23, KEGG:K00858, RefSeq:WP_015218495.1, SO:0001217, UniParc:UPI0002A08CD9, UniRef:UniRef100_K9Z0T1, UniRef:UniRef50_P73955, UniRef:UniRef90_K9Z0T1
350	EAOMGH_01750	2952.55902869597	-0.0299713270292123	0.154519075215281	-0.193965223953452	0.846203111999719	0.889616194562101	1	exonuclease sbcCD subunit D	sbcD	COG:COG0420, COG:L, RefSeq:WP_015218496.1, SO:0001217, UniParc:UPI0002A078CA, UniRef:UniRef100_K9Z2H6, UniRef:UniRef50_Q55661, UniRef:UniRef90_K9Z2H6
351	EAOMGH_01755	320.27886571795	-0.0833842751698506	0.199918460849452	-0.417091422250609	0.676611538815454	0.753535353598527	1	hypothetical protein		RefSeq:WP_015218497.1, SO:0001217, UniParc:UPI0002A06AF5, UniRef:UniRef100_K9Z0Q1, UniRef:UniRef50_K9Z0Q1, UniRef:UniRef90_K9Z0Q1
352	EAOMGH_01760	872.304536716296	-0.540225709219748	0.127320109787089	-4.24305092198822	2.20501376267352e-05	8.60000738096224e-05	0.083592071742953	hypothetical protein		RefSeq:WP_015218498.1, SO:0001217, UniParc:UPI0002A05D23, UniRef:UniRef100_K9Z219, UniRef:UniRef50_K9RDE5, UniRef:UniRef90_K9Z219
353	EAOMGH_01765	1111.16406088169	-0.496872965599192	0.132352522125861	-3.75416318192023	0.000173921537114808	0.000556872083785673	0.659336547202237	ABC transporter ATP-binding protein	ccmA	COG:COG1131, COG:V, SO:0001217, UniRef:UniRef50_K9Z335, UniRef:UniRef90_K9Z335
354	EAOMGH_01770	7374.71659073173	0.0523397586497685	0.188025352630201	0.278365432733466	0.780731851928838	0.840600525606994	1	hypothetical protein		RefSeq:WP_015218500.1, SO:0001217, UniParc:UPI0002A08D78, UniRef:UniRef100_K9Z0T6, UniRef:UniRef50_K9Z0T6, UniRef:UniRef90_K9Z0T6
355	EAOMGH_01775	4046.4149811131	-0.433939147620912	0.188641403718476	-2.30033883902027	0.02142903091059	0.0420919462083144	1	gamma-glutamyl-phosphate reductase	proA	COG:COG0014, COG:E, RefSeq:WP_015218501.1, SO:0001217, UniParc:UPI0002A07A17, UniRef:UniRef100_K9Z2I0, UniRef:UniRef50_Q55167, UniRef:UniRef90_K9Z2I0
356	EAOMGH_01780	15800.3355214094	-0.425831524079839	0.241294966737333	-1.7647758253631	0.0776014491009627	0.127629975506182	1	decarboxylating NADP(+)-dependent phosphogluconate dehydrogenase	gnd	COG:COG0362, COG:G, EC:1.1.1.343, EC:1.1.1.44, KEGG:K00033, RefSeq:WP_015218502.1, SO:0001217, UniParc:UPI0002A06A8C, UniRef:UniRef100_K9Z0Q4, UniRef:UniRef50_P52208, UniRef:UniRef90_A0A3M0YA90
357	EAOMGH_01785	5300.89877704757	-0.653044722316694	0.118140858261273	-5.52767883971571	3.24495375241271e-08	2.0199703900487e-07	0.000123016196753966	oxidoreductase	bisC	COG:C, COG:COG0243, SO:0001217, UniRef:UniRef50_E0U915, UniRef:UniRef90_K9Z222
358	EAOMGH_01790	1326.18531166442	-0.856484825705965	0.136011665927732	-6.29714238013263	3.03182779182992e-10	2.52607893600598e-09	1.14936591588272e-06	DUF3122 domain-containing protein		RefSeq:WP_015218504.1, SO:0001217, UniParc:UPI0002A066B1, UniRef:UniRef100_K9Z339, UniRef:UniRef50_K9Z339, UniRef:UniRef90_K9Z339
359	EAOMGH_01795	1762.64556432482	-0.386996558797864	0.139140156440212	-2.78134342161786	0.00541344375041155	0.0125289165188096	1	Tetratricopeptide TPR_1 repeat-containing protein	tPR	COG:COG0457, COG:R, SO:0001217, UniRef:UniRef50_K9Z0T9, UniRef:UniRef90_K9Z0T9
360	EAOMGH_01800	3429.75420933038	0.776974296913687	0.13281056393061	5.85024469378533	4.90850357809241e-09	3.42691290323174e-08	1.86081370645483e-05	cytochrome C biogenesis protein CcsB	resB	COG:CO, COG:COG1333, KEGG:K07399, SO:0001217, UniRef:UniRef50_P73912, UniRef:UniRef90_K9Z2I4
361	EAOMGH_01805	559.432195792092	0.539668413558517	0.147270711979871	3.66446529865543	0.000247855839923979	0.00077007808344631	0.939621489151805	rhodanese	pspE	COG:COG0607, COG:P, RefSeq:WP_015218507.1, SO:0001217, UniParc:UPI0002A06932, UniRef:UniRef100_K9Z0Q9, UniRef:UniRef50_K9Z0Q9, UniRef:UniRef90_K9Z0Q9
362	EAOMGH_01810	903.715014347781	-0.0483303548824612	0.138265404717591	-0.349547704873656	0.726678163265978	0.796656135610562	1	succinylglutamate desuccinylase		COG:COG3608, COG:R, RefSeq:WP_155082764.1, SO:0001217, UniParc:UPI0012BAEE04, UniRef:UniRef100_A0A844GUK0, UniRef:UniRef50_A0A140K1L4, UniRef:UniRef90_K9Z227
363	EAOMGH_01815	2332.31431363365	-0.362617681530776	0.152686624696914	-2.37491451691056	0.0175530147951101	0.0352454868052237	1	GTPase Era	era	COG:COG1159, COG:J, RefSeq:WP_099436033.1, SO:0001217, UniParc:UPI000C12BE4B, UniRef:UniRef100_A0A844GMU1, UniRef:UniRef50_Q55526, UniRef:UniRef90_K9Z344
364	EAOMGH_01820	3195.93614189122	-0.08800240305767	0.142939996188209	-0.615659755173055	0.538119104032819	0.632757296336358	1	YdiU family protein	selO	COG:COG0397, COG:O, EC:2.7.7.-, KEGG:K08997, SO:0001217, UniRef:UniRef50_Q7NN18, UniRef:UniRef90_K9Z0U3
365	EAOMGH_01825	3665.9203829902	0.667516283984311	0.157263569340385	4.24457035271483	2.19012648309925e-05	8.5683895742304e-05	0.0830276949742926	hypothetical protein		RefSeq:WP_015218511.1, SO:0001217, UniParc:UPI0002A060A3, UniRef:UniRef100_K9Z2I9, UniRef:UniRef50_K9Z2I9, UniRef:UniRef90_K9Z2I9
366	EAOMGH_01830	44052.8407380154	2.68113032045779	0.150104320353148	17.8617798218594	2.34055396916822e-71	1.47884001618612e-68	8.87304009711671e-68	ribulose bisphosphate carboxylase small subunit	rbcS	COG:COG4451, COG:G, RefSeq:WP_015218512.1, SO:0001217, UniParc:UPI0002A07FCF, UniRef:UniRef100_K9Z0R2, UniRef:UniRef50_Q31NB2, UniRef:UniRef90_K9Z0R2
367	EAOMGH_01835	47490.3426404809	3.7121469588705	0.18898887706187	19.6421451705607	6.7486354810515e-86	1.27920385543331e-82	2.55840771086662e-82	RbcX chaperonin protein		RefSeq:WP_015218513.1, SO:0001217, UniParc:UPI0002A0745B, UniRef:UniRef100_K9Z232, UniRef:UniRef50_Q44177, UniRef:UniRef90_K9Z232
368	EAOMGH_01840	91412.9350981316	3.466003382581	0.160292834849844	21.6229464394201	1.09273562050464e-103	4.1425607373331e-100	4.1425607373331e-100	Ribulose bisphosphate carboxylase large chain	cbbL	COG:COG1850, COG:G, EC:4.1.1.39, GO:0000287, GO:0004497, GO:0009853, GO:0016984, GO:0019253, GO:0031470, KEGG:K01601, RefSeq:WP_015218514.1, SO:0001217, UniParc:UPI0002A05A51, UniRef:UniRef100_K9Z349, UniRef:UniRef50_O85040, UniRef:UniRef90_Q44176
369	EAOMGH_01845	3045.92851018531	-0.412186173436301	0.124460706404248	-3.31177755088037	0.000927052290352559	0.00255298329344366	1	30S ribosome-binding factor RbfA	rbfA	COG:COG0858, COG:J, KEGG:K02834, RefSeq:WP_015218515.1, SO:0001217, UniParc:UPI0002A08985, UniRef:UniRef100_K9Z0U7, UniRef:UniRef50_Q2JPS6, UniRef:UniRef90_K9Z0U7
370	EAOMGH_01850	2817.6658859792	-0.175976320984638	0.121743578156479	-1.44546696958794	0.148326764333604	0.218202081330498	1	DUF751 domain-containing protein	ycf33	COG:C, COG:COG5715, RefSeq:WP_099436031.1, SO:0001217, UniParc:UPI000C12B4D9, UniRef:UniRef100_A0A844GN52, UniRef:UniRef50_K9Z2J3, UniRef:UniRef90_K9Z2J3
371	EAOMGH_01855	8462.70587736695	0.656167404593328	0.158496040075149	4.13996087398911	3.47365062686967e-05	0.000130382272539237	0.131686095264629	two-component response regulator		RefSeq:WP_099436030.1, SO:0001217, UniParc:UPI000C12BDE9, UniRef:UniRef100_A0A844GV28, UniRef:UniRef50_K9Z0R6, UniRef:UniRef90_K9Z0R6
372	EAOMGH_01860	6882.95469743501	0.263726833437452	0.151448142701598	1.74136723457269	0.0816192277283456	0.133083222502434	1	XRE family transcriptional regulator		RefSeq:WP_099436029.1, SO:0001217, UniParc:UPI000C12DD31, UniRef:UniRef100_A0A844GUI8, UniRef:UniRef50_K9Z236, UniRef:UniRef90_K9Z236
373	EAOMGH_01865	2366.00039820266	0.113421839827048	0.1811128354063	0.626249595025127	0.531151241861952	0.62611764860033	1	ArsR family transcriptional regulator	arsR	COG:COG0640, COG:K, RefSeq:WP_015218519.1, SO:0001217, UniParc:UPI0002A0730A, UniRef:UniRef100_K9Z354, UniRef:UniRef50_A0A2W1JP61, UniRef:UniRef90_K9Z354
374	EAOMGH_01870	3549.0646804488	1.05888734389101	0.187441753271584	5.64915407271501	1.61239296173191e-08	1.05571359549666e-07	6.11258171792568e-05	gamma carbonic anhydrase family protein	paaY	COG:COG0663, COG:R, EC:4.2.1.-, KEGG:K01726, RefSeq:WP_015218520.1, SO:0001217, UniParc:UPI0002A0754F, UniRef:UniRef100_K9Z0V2, UniRef:UniRef50_A0ZCY5, UniRef:UniRef90_K9Z0V2
375	EAOMGH_01875	1846.33594854459	-0.450100442030397	0.130770226101664	-3.44191835900382	0.000577604545543006	0.00167280277475442	1	GNAT family N-acetyltransferase	rimI	COG:COG0456, COG:J, RefSeq:WP_015218521.1, SO:0001217, UniParc:UPI0002A07DD6, UniRef:UniRef100_K9Z2J8, UniRef:UniRef50_K9Z2J8, UniRef:UniRef90_K9Z2J8
376	EAOMGH_01880	1788.63181138848	0.135108571277041	0.112888141001448	1.19683582419262	0.23137055200818	0.31745413053312	1	hypothetical protein		RefSeq:WP_015218522.1, SO:0001217, UniParc:UPI0002A060D7, UniRef:UniRef100_K9Z0S0, UniRef:UniRef50_A0A6P1AEQ7, UniRef:UniRef90_K9Z0S0
377	EAOMGH_01885	3137.72416524689	-0.252092299203255	0.106720654115608	-2.36216973454988	0.0181683217065744	0.0363654211138456	1	low-complexity protein	yjbI	COG:COG1357, COG:S, SO:0001217, UniRef:UniRef50_K9Z243, UniRef:UniRef90_K9Z243
378	EAOMGH_01890	1717.65470389343	0.16128655852315	0.14784327319756	1.09092929989196	0.275303993352518	0.368010380394709	1	DUF2442 domain-containing protein		SO:0001217, UniRef:UniRef50_K9Z359, UniRef:UniRef90_K9Z359
379	EAOMGH_01895	838.976113649187	-0.757703881710716	0.155988834542374	-4.85742382737584	1.18922863542283e-06	5.83279836725992e-06	0.00450836575688796	DUF4160 domain-containing protein		SO:0001217, UniRef:UniRef50_A0A661VY13
380	EAOMGH_01900	2826.76957333765	0.300692442408903	0.130914231379372	2.29686596514886	0.0216264170746678	0.0424356869203238	1	D-alanine--D-alanine ligase	ddlA	COG:COG1181, COG:MR, RefSeq:WP_015218525.1, SO:0001217, UniParc:UPI0002A08456, UniRef:UniRef100_K9Z0V6, UniRef:UniRef50_P73632, UniRef:UniRef90_K9Z0V6
381	EAOMGH_01905	3494.90109432083	1.12447644576945	0.164418364589913	6.83911708144089	7.96827436830788e-12	8.25347763121726e-11	3.02077281302552e-08	Asp-tRNA(Asn)/Glu-tRNA(Gln) amidotransferase subunit GatA	gatA	COG:COG0154, COG:J, SO:0001217, UniRef:UniRef50_Q46E35, UniRef:UniRef90_K9Z2K1
382	EAOMGH_01910	543.941555261259	0.267327901097068	0.164951321928204	1.62064721865899	0.105093319347235	0.163684787857587	1	EamA-like transporter family		SO:0001217, UniRef:UniRef50_K9Z0S5, UniRef:UniRef90_K9Z0S5
383	EAOMGH_01915	2432.39066075958	0.676139847420247	0.148899596213104	4.54091122216719	5.60116151670513e-06	2.42674323540905e-05	0.0212340033098292	hopanoid biosynthesis associated radical SAM protein HpnJ	hpnJ	COG:COG1032, COG:R, EC:1.21.98.3, KEGG:K04034, RefSeq:WP_099436024.1, SO:0001217, UniParc:UPI000C12C157, UniRef:UniRef100_A0A844GUH6, UniRef:UniRef50_A0A2H5ZGF1, UniRef:UniRef90_K9Z248
384	EAOMGH_01920	1206.91404031604	0.548754854792471	0.237868091758443	2.30697127443952	0.0210564215500832	0.0413814899410914	1	tRNA-Leu(caa)	Leu_trna	SO:0000264
385	EAOMGH_01925	68395.031838959	0.511193078773215	0.2039058134323	2.50700590713142	0.0121758676835497	0.0255585350987469	1	hypothetical protein		RefSeq:WP_015218530.1, SO:0001217, UniParc:UPI0002A0827A, UniRef:UniRef100_K9Z0W1, UniRef:UniRef50_A0A2W4WII1, UniRef:UniRef90_K9Z0W1
386	EAOMGH_01930	2901.27896061568	-0.370054538075934	0.11932622241501	-3.10120047870875	0.00192737751150064	0.00492696436014763	1	Type IVa pilus pilin protein PilA		RefSeq:WP_015218531.1, SO:0001217, UniParc:UPI0002A060A5, UniRef:UniRef100_K9Z2K6, UniRef:UniRef50_A0A2K8WL42, UniRef:UniRef90_K9Z2K6
387	EAOMGH_01935	535.443111222547	-0.0211276026672378	0.24155024662175	-0.0874666988037572	0.930300554460673	0.95061169864162	1	hypothetical protein		SO:0001217, UniRef:UniRef50_K9Z0S8, UniRef:UniRef90_K9Z0S8
388	EAOMGH_01940	261.666325993001	0.549059035469448	0.220195039200005	2.49351228558211	0.0126486206992043	0.0264046922195393	1	Pyrimidine reductase, riboflavin biosynthesis	ribD	COG:COG1985, COG:H, RefSeq:WP_015218533.1, SO:0001217, UniParc:UPI0002A06D2D, UniRef:UniRef100_K9Z253, UniRef:UniRef50_K9Z253, UniRef:UniRef90_K9Z253
389	EAOMGH_01945	3225.03956895564	-0.11594425239251	0.134937150198567	-0.859246339661779	0.390204622211027	0.489013462083307	1	DNA polymerase I	polA	COG:COG0749, COG:L, SO:0001217, UniRef:UniRef50_Q55971, UniRef:UniRef90_K9Z365
390	EAOMGH_01950	3074.8608041928	-0.576129916555882	0.111699688496026	-5.15784711947858	2.49805450321886e-07	1.36851511874316e-06	0.00094701246217027	LytR family transcriptional regulator	cps2a	COG:COG1316, COG:M, SO:0001217, UniRef:UniRef50_B7K246, UniRef:UniRef90_K9Z0W6
391	EAOMGH_01955	8098.49613663717	0.140059387235173	0.180145351421324	0.777479885715182	0.436875697090945	0.535638993425541	1	phosphoadenosine phosphosulfate reductase	cysH	COG:COG0175, COG:EH, EC:1.8.4.10, EC:1.8.4.8, KEGG:K00390, RefSeq:WP_015218536.1, SO:0001217, UniParc:UPI0002A05FEE, UniRef:UniRef100_K9Z2L0, UniRef:UniRef50_P72794, UniRef:UniRef90_K9Z2L0
392	EAOMGH_01960	22372.3172731882	2.46535491605245	0.854585988159202	2.88485295828788	NA	NA	NA	Membrane-associated protein slr1513		RefSeq:WP_015218537.1, SO:0001217, UniParc:UPI0002A08264, UniRef:UniRef100_K9Z0T2, UniRef:UniRef50_P73954, UniRef:UniRef90_K9Z0T2
393	EAOMGH_01965	493.235318137067	2.92773627714339	1.37004966951541	2.136956303328	NA	NA	NA	hypothetical protein		RefSeq:WP_015218538.1, SO:0001217, UniParc:UPI0002A069A1, UniRef:UniRef100_K9Z256, UniRef:UniRef50_A0A1Z3HGY5, UniRef:UniRef90_K9Z256
394	EAOMGH_01970	2326.26572235832	0.93620927878106	1.12954166894214	0.828839966265131	NA	NA	NA	Uncharacterized conserved protein Alr0986		COG:COG3329, COG:S, SO:0001217, UniRef:UniRef50_A0A1U9WXR2, UniRef:UniRef90_K9Z370
395	EAOMGH_01975	4065.31627533456	-0.9185065871041	0.18291663066052	-5.02144930063129	5.12830411198507e-07	2.64869221914651e-06	0.00194414008885354	hypothetical protein		SO:0001217, UniRef:UniRef50_K9Z0X1, UniRef:UniRef90_K9Z0X1
396	EAOMGH_01980	1688.38504654076	-0.893897138331096	0.0952499806319045	-9.38474876741004	6.30666117087348e-21	1.50368254709317e-19	2.39085524987814e-17	ShlB/FhaC/HecB family hemolysin secretion/activation protein	fhaC	COG:COG2831, COG:U, SO:0001217, UniRef:UniRef50_K9Z2L5, UniRef:UniRef90_K9Z2L5
397	EAOMGH_01985	4495.90019145807	-0.24721883563987	0.112414436108632	-2.19917338197532	0.0278655962557099	0.05282605329347	1	Filamentous hemagglutinin family outer membrane protein		SO:0001217, UniRef:UniRef50_K9Z0T5
398	EAOMGH_01990	6433.98786623942	-0.929734818834836	0.189084902396511	-4.91702302537715	8.7870219787129e-07	4.38310530543429e-06	0.00333116003213006	hypothetical protein		PFAM:PF05860.16
399	EAOMGH_01995	2769.08774183448	-0.546392616161304	0.143896140729521	-3.79713182988243	0.000146379952033053	0.00047551533689572	0.554926398157306	TIGR00266 family protein	aIM24	COG:C, COG:COG2013, SO:0001217, UniRef:UniRef50_A0YKB8, UniRef:UniRef90_K9Z260
400	EAOMGH_02000	2395.56238834051	-0.121156700298787	0.184800179273468	-0.655609214098751	0.512075595463722	0.607789161679077	1	TIGR00266 family protein	aIM24	COG:C, COG:COG2013, RefSeq:WP_099436012.1, SO:0001217, UniParc:UPI000C12D6FD, UniRef:UniRef100_A0A844GSI2, UniRef:UniRef50_K9Z375, UniRef:UniRef90_K9Z375
401	EAOMGH_02005	8672.636520459	0.327818666439254	0.194392876104846	1.68637181057214	0.0917242074754664	0.146215305767893	1	TIGR00266 family protein	aIM24	COG:C, COG:COG2013, RefSeq:WP_015218545.1, SO:0001217, UniParc:UPI0002A06053, UniRef:UniRef100_K9Z0X5, UniRef:UniRef50_Q118W4, UniRef:UniRef90_K9Z0X5
402	EAOMGH_02010	10627.058398737	0.756050603261957	0.204102854470698	3.70426276115848	0.000212006413892387	0.000665879299971865	0.803716315066041	Hrp-dependent type III effector protein	otnK	COG:COG3395, COG:G, SO:0001217, UniRef:UniRef50_B1WXF6, UniRef:UniRef90_K9Z2L9
403	EAOMGH_02015	9302.62617564447	-0.252901597166525	0.372348683137711	-0.679206369243399	0.497007112212587	0.593247469268866	1	hypothetical protein		SO:0001217, UniRef:UniRef50_K9Z0U1, UniRef:UniRef90_K9Z0U1
404	EAOMGH_02020	2200.04760260229	-0.320009893856183	0.130703078382111	-2.44837304382865	0.0143502992729419	0.0295181684990357	1	DUF3038 domain-containing protein		RefSeq:WP_015218548.1, SO:0001217, UniParc:UPI0002A063A6, UniRef:UniRef100_K9Z264, UniRef:UniRef50_A0A1E5QY79, UniRef:UniRef90_K9Z264
405	EAOMGH_02025	1652.39289206453	-0.250383829959792	0.148352502220157	-1.68776276916596	0.0914567771143433	0.145861439646813	1	glycosyltransferase	wcaA	COG:COG0463, COG:M, SO:0001217, UniRef:UniRef50_Q55487, UniRef:UniRef90_K9Z377
406	EAOMGH_02030	3822.06523370697	0.780768271216429	0.205586217640902	3.79776562930984	0.000146006276348418	0.000475018447476954	0.553509793636854	YlqD protein		RefSeq:WP_015218551.1, SO:0001217, UniParc:UPI0002A08144, UniRef:UniRef100_K9Z2M4, UniRef:UniRef50_K9YQH5, UniRef:UniRef90_K9Z2M4
407	EAOMGH_02035	3179.14986735255	0.289007523653376	0.114122636208883	2.53242943954076	0.0113275165570699	0.0239768929468744	1	Long-chain acyl-CoA synthetase (AMP-forming)	fAA1	COG:COG1022, COG:I, SO:0001217, UniRef:UniRef50_K9XI25, UniRef:UniRef90_K9Z0U5
408	EAOMGH_02040	1468.81264784759	-1.21850283797769	0.148851904149105	-8.18600772991873	2.7003439671729e-16	4.39356393972209e-15	1.02370039795525e-12	Cell wall assembly/cell proliferation coordinating protein, KNR4		RefSeq:WP_190360281.1, SO:0001217, UniParc:UPI0016818A26, UniRef:UniRef100_UPI0016818A26, UniRef:UniRef50_K9Z267, UniRef:UniRef90_K9Z267
409	EAOMGH_02045	50365.0779386902	0.682431584144714	0.116118654121694	5.87701941007271	4.17719245480002e-09	2.94892674043703e-08	1.58357365961469e-05	CTP synthase	pyrG	COG:COG0504, COG:F, EC:6.3.4.2, KEGG:K01937, RefSeq:WP_155082728.1, SO:0001217, UniParc:UPI0012BA6423, UniRef:UniRef100_A0A844GSH1, UniRef:UniRef50_P13242, UniRef:UniRef90_K9Z381
410	EAOMGH_02050	872.191176806401	0.88531244847521	0.158427016226659	5.58814064394552	2.29513732875949e-08	1.46278324174031e-07	8.70086561332722e-05	rubredoxin	norV	COG:COG1773, COG:P, RefSeq:WP_015218555.1, SO:0001217, UniParc:UPI0002A07CC6, UniRef:UniRef100_K9Z0Y3, UniRef:UniRef50_A0A0G8ASB6, UniRef:UniRef90_K9Z0Y3
411	EAOMGH_02055	3237.24705416441	1.09401084119754	0.117331257633527	9.32412098244589	1.11907322256869e-20	2.65150411672369e-19	4.24240658675791e-17	photosynthesis system II assembly factor Ycf48		COG:COG4447, COG:R, SO:0001217, UniRef:UniRef50_Q8RSW4, UniRef:UniRef90_K9Z2M7
412	EAOMGH_02060	62629.7155698273	1.61780336114077	0.205861768940694	7.85868774695528	3.88178562180545e-15	5.79364145364742e-14	1.47158492922645e-11	cytochrome b559 subunit alpha	psbE	COG:C, COG:COG5720, GO:0005506, GO:0009055, GO:0009539, GO:0009767, GO:0016021, GO:0020037, GO:0031676, RefSeq:WP_015218557.1, SO:0001217, UniParc:UPI0002A06913, UniRef:UniRef100_K9Z0V0, UniRef:UniRef50_P09190, UniRef:UniRef90_B0JLV1
413	EAOMGH_02065	43479.182123847	1.62916084083616	0.22045783308599	7.3898977325097	1.46941786844435e-13	1.86931648968877e-12	5.57056313927254e-10	cytochrome b559 subunit beta	psbF	COG:C, COG:COG5721, KEGG:K02708, RefSeq:WP_015218558.1, SO:0001217, UniParc:UPI0002A08C51, UniRef:UniRef100_K9Z271, UniRef:UniRef50_Q8DIN9, UniRef:UniRef90_K9Z271
414	EAOMGH_02070	4549.29881065488	0.437553060205123	0.218633354933021	2.00130972851406	0.0453590219893921	0.0805792185387936	1	photosystem II reaction center protein J	psbJ	COG:C, COG:COG5724, RefSeq:WP_015218560.1, SO:0001217, UniParc:UPI0002A07849, UniRef:UniRef100_A0A0D6AJJ6, UniRef:UniRef50_P73070, UniRef:UniRef90_K9YHZ1
415	EAOMGH_02075	763.15366841545	0.36538029760538	0.129199442210959	2.82803308863193	0.00468349654230745	0.0109667297046866	1	hypothetical protein		SO:0001217, UniRef:UniRef50_K9Z2N3, UniRef:UniRef90_K9Z2N3
416	EAOMGH_02080	7007.01967761735	-0.464148210528799	0.160203435053952	-2.89724256144999	0.0037645856478759	0.0090098132519555	1	putative GTPase	yeeP	COG:COG3596, COG:R, SO:0001217, UniRef:UniRef50_A0A1Z4KNA9, UniRef:UniRef90_K9Z0V5
417	EAOMGH_02085	1580.72213424751	0.411448647021651	0.156632600110876	2.62683915564446	0.0086182060484984	0.018744837087643	1	hypothetical protein		SO:0001217, UniRef:UniRef50_A0A844GPQ7, UniRef:UniRef90_A0A844GPQ7
418	EAOMGH_02090	944.636683378474	0.649283475747758	0.124006957270083	5.23586329381215	1.64215469981175e-07	9.3194737529736e-07	0.000622540846698636	transcriptional regulator	pleD	COG:COG3706, COG:TK, SO:0001217, UniRef:UniRef50_K9XWN0, UniRef:UniRef90_K9Z389
419	EAOMGH_02095	36.5485619549426	-0.447855141793588	0.316113956820311	-1.41675219372918	0.156555391263014	0.228002762878746	1	Bacterial small signal recognition particle RNA	Bacteria_small_SRP	RFAM:RF00169, SO:0000655
420	EAOMGH_02100	6814.21306853322	-0.0448759191398612	0.193400595773646	-0.23203609565083	0.816509978490387	0.867298775135068	1	NifU-like domain-containing protein	nifU	COG:COG0694, COG:O, KEGG:K22074, RefSeq:WP_015218565.1, SO:0001217, UniParc:UPI0002A08B9E, UniRef:UniRef100_K9Z0Z4, UniRef:UniRef50_S8C1W9, UniRef:UniRef90_A0A1E5QTA3
421	EAOMGH_02105	6043.7208223068	0.197581286496389	0.180185425392437	1.09654421863513	0.272840683355967	0.365103787717073	1	glycerate kinase	tda10	COG:COG4240, COG:R, EC:2.7.1.31, KEGG:K15918, SO:0001217, UniRef:UniRef50_K9YP84, UniRef:UniRef90_K9Z2N5
422	EAOMGH_02110	7994.79140113193	-0.264811756342243	0.12205929608574	-2.16953370070419	0.0300421886622203	0.0563253893266455	1	PAS domain	pAS	COG:COG2202, COG:T, SO:0001217, UniRef:UniRef50_K9Z0W0, UniRef:UniRef90_K9Z0W0
423	EAOMGH_02115	6273.86447244667	-0.0151168781896174	0.107797477364119	-0.140234062607565	0.888475059738701	0.919877410296632	1	hypothetical protein		SO:0001217, UniRef:UniRef50_A0A0D6APC7, UniRef:UniRef90_K9Z280
424	EAOMGH_02120	2754.12844822804	0.572826703659161	0.141624044373454	4.04469951549083	5.23902758996352e-05	0.000189334161997633	0.198611535935517	DUF3119 domain-containing protein		RefSeq:WP_015218569.1, SO:0001217, UniParc:UPI0002A063AB, UniRef:UniRef100_K9Z392, UniRef:UniRef50_K9Y7J0, UniRef:UniRef90_K9Z392
425	EAOMGH_02125	3276.994305706	0.15159651625446	0.147136418872597	1.03031266776804	0.302863254353431	0.397560456112831	1	DUF3086 domain-containing protein		SO:0001217, UniRef:UniRef50_K9Z0Z8, UniRef:UniRef90_K9Z0Z8
426	EAOMGH_02130	1611.61068114704	0.549555351822614	0.231150776057152	2.3774756944218	0.0174315917456664	0.035057776266701	1	YCII domain-containing protein	yciI	COG:COG2350, COG:QR, KEGG:K09780, RefSeq:WP_015218571.1, SO:0001217, UniParc:UPI0002A08D1D, UniRef:UniRef100_K9Z2P1, UniRef:UniRef50_K9RTR8, UniRef:UniRef90_K9Z2P1
427	EAOMGH_02135	809.157372265062	0.350465793276783	0.161072100564383	2.17583176756732	0.0295678423445165	0.0556010368690784	1	potassium channel protein	trkA	COG:COG0569, COG:PT, SO:0001217, UniRef:UniRef50_A0A2W1JMQ0, UniRef:UniRef90_K9Z0W4
428	EAOMGH_02140	3713.60770280981	-0.0966916805461554	0.120731233249606	-0.800883731107512	0.423198959312043	0.522248455322902	1	chorismate mutase	aroH	COG:COG4401, COG:E, EC:5.4.99.5, KEGG:K06208, RefSeq:WP_099434643.1, SO:0001217, UniParc:UPI000C12C80F, UniRef:UniRef100_A0A3M0Y6U4, UniRef:UniRef50_A0A2T1D8F1, UniRef:UniRef90_A0A3M0Y6U4
429	EAOMGH_02145	3257.03666024373	-2.02041526289914	0.246386376757593	-8.20019064969213	2.40006091135344e-16	3.93880126187917e-15	9.09863091494087e-13	signal peptide peptidase SppA	sppA	COG:COG0616, COG:O, EC:3.4.21.-, KEGG:K04773, RefSeq:WP_015218574.1, SO:0001217, UniParc:UPI0002A06317, UniRef:UniRef100_K9Z395, UniRef:UniRef50_Q55682, UniRef:UniRef90_A0A3M0Y7L6
430	EAOMGH_02150	4905.78939133887	-2.82311845100294	0.158217411401974	-17.8432855523746	3.2595421356197e-71	1.76527489087633e-68	1.23569242361343e-67	metallothionein		RefSeq:WP_015218575.1, SO:0001217, UniParc:UPI0002A072C5, UniRef:UniRef100_K9Z103, UniRef:UniRef50_P30565, UniRef:UniRef90_K9Z103
431	EAOMGH_02155	3414.15729101286	0.0979711834244569	0.280223685629201	0.349617781967563	0.726625564083495	0.796656135610562	1	universal stress protein	uspA	COG:COG0589, COG:T, SO:0001217, UniRef:UniRef50_B1WVP9, UniRef:UniRef90_K9Z2P5
432	EAOMGH_02160	1540.42757063587	0.767029044044003	0.197380626559723	3.88604017229581	0.000101892652404007	0.000345505407212515	0.386275045263592	RNB domain-containing ribonuclease	vacB	COG:COG0557, COG:K, RefSeq:WP_015218577.1, SO:0001217, UniParc:UPI0002A06631, UniRef:UniRef100_K9Z0W9, UniRef:UniRef50_P73177, UniRef:UniRef90_K9Z0W9
433	EAOMGH_02165	729.435650232342	0.508246723666368	0.151238961965098	3.36055416582176	0.000777862764760458	0.00219247415703115	1	Glycosyl transferase family, a/b domain-containing protein	trpD	COG:COG0547, COG:E, EC:2.4.2.18, KEGG:K00766, RefSeq:WP_190360294.1, SO:0001217, UniParc:UPI001681BD40, UniRef:UniRef100_UPI001681BD40, UniRef:UniRef50_K9Q415, UniRef:UniRef90_K9Z289
434	EAOMGH_02170	7552.37948991167	2.1715246177326	0.185067002028337	11.7337212681496	8.56103890514657e-32	5.59567215334666e-30	3.24548984894106e-28	hypothetical protein		RefSeq:WP_015218579.1, SO:0001217, UniParc:UPI0002A07FE0, UniRef:UniRef100_K9Z399, UniRef:UniRef50_K9Z399, UniRef:UniRef90_K9Z399
435	EAOMGH_02175	22125.1838961979	3.80209505149955	0.258585422198048	14.7034392703992	6.12672503356461e-49	1.10601974296397e-46	2.32264146022434e-45	class II fructose-bisphosphatase	glpX	COG:COG1494, COG:G, RefSeq:WP_099434645.1, SO:0001217, UniParc:UPI000C12D895, UniRef:UniRef100_UPI000C12D895, UniRef:UniRef50_Q31QY2, UniRef:UniRef90_K9Z108
436	EAOMGH_02180	3191.38187852167	-0.488233529621128	0.205319599191172	-2.37791974825811	0.0174106146477629	0.0350523845616937	1	ferredoxin	fdx	COG:C, COG:COG0633, RefSeq:WP_099434646.1, SO:0001217, UniParc:UPI000C12D035, UniRef:UniRef100_A0A844GS05, UniRef:UniRef50_S8C1H1, UniRef:UniRef90_K9Z2Q0
437	EAOMGH_02185	334.754590149646	-0.74581388267273	0.219227953200547	-3.40200176019738	0.000668942069730295	0.00190817109582208	1	hypothetical protein		SO:0001217, UniRef:UniRef50_K9XXL7, UniRef:UniRef90_A0A0D6AF65
438	EAOMGH_02190	1319.56858615263	0.24902759834907	0.235648514004741	1.05677559394268	0.290614015411726	0.383844279239463	1	hypothetical protein		PFAM:PF13470.9
439	EAOMGH_02195	1756.09942057716	0.0510566675616263	0.232125837753542	0.219952539776444	0.82590811727542	0.874924380997268	1	hypothetical protein		RefSeq:WP_015218583.1, SO:0001217, UniParc:UPI0002A0731D, UniRef:UniRef100_K9Z293, UniRef:UniRef50_K9Z293, UniRef:UniRef90_K9Z293
440	EAOMGH_02200	4146.03679404091	0.313506939956535	0.129803529084834	2.41524203669101	0.0157247566453886	0.0319981494592958	1	Cytosine-specific methyltransferase		EC:2.1.1.37, KEGG:K00558, SO:0001217, UniRef:UniRef50_A0A1V4GU59, UniRef:UniRef90_A0A0D6AEA4
441	EAOMGH_02205	10852.923106522	0.78705089504159	0.197807596024084	3.97887093752337	6.92433143769164e-05	0.000243960413385586	0.26250140480289	Type II restriction endonuclease		SO:0001217, UniRef:UniRef50_A0A7C5W6Q8
442	EAOMGH_02210	7718.29499678768	-0.995283724456343	0.203925789849366	-4.88061723429651	1.05754324267431e-06	5.22704880440455e-06	0.00400914643297829	Cobalamin biosynthesis protein CobN, Mg-chelatase	cobN	COG:COG1429, COG:H, EC:6.6.1.1, KEGG:K03403, SO:0001217, UniRef:UniRef50_A0A6P0J8B1, UniRef:UniRef90_UPI000C12B9C1
443	EAOMGH_02215	1735.2243000869	-0.469563017161501	0.143611490141978	-3.26967582257715	0.0010767080032814	0.00291974251819727	1	RHH-1 domain-containing protein		RefSeq:WP_015218586.1, SO:0001217, UniParc:UPI0002A08B80, UniRef:UniRef100_K9Z2Q4, UniRef:UniRef50_K9Z2Q4, UniRef:UniRef90_K9Z2Q4
444	EAOMGH_02220	3297.01415017793	-0.104273958518038	0.196213550336064	-0.531430975788588	0.595120161031601	0.684496520167112	1	VapC toxin family PIN domain ribonuclease	vapC	COG:COG1487, COG:V, SO:0001217, UniRef:UniRef50_A0A5A5RMS7, UniRef:UniRef90_K9Z0X7
445	EAOMGH_02225	4664.06946925562	0.25222912028557	0.188409423920064	1.33872879093661	0.180658979933635	0.25805508399714	1	polyamine oxidase	yobN	COG:COG1231, COG:E, RefSeq:WP_155082696.1, SO:0001217, UniParc:UPI0012BA747D, UniRef:UniRef100_A0A844GMX7, UniRef:UniRef50_K9Z298, UniRef:UniRef90_K9Z298
446	EAOMGH_02230	2371.39070202237	0.348010312614393	0.177952195713536	1.95563932897244	0.0505076564656419	0.0885636103891066	1	Response regulatory domain-containing protein	cheY	COG:COG0784, COG:T, RefSeq:WP_015218589.1, SO:0001217, UniParc:UPI0002A0700A, UniRef:UniRef100_K9Z3A7, UniRef:UniRef50_B4WQS5, UniRef:UniRef90_K9Z3A7
447	EAOMGH_02235	2110.68536813845	-0.661464219518738	0.19574771068789	-3.37916707783832	0.000727058076612954	0.00206153864505588	1	Deoxyribodipyrimidine photolyase	phrB	COG:COG0415, COG:L, KEGG:K25656, SO:0001217, UniRef:UniRef50_K9Z119, UniRef:UniRef90_K9Z119
448	EAOMGH_02240	843.410149374349	-0.437773894568298	0.191739476134964	-2.28317039032772	0.0224203335360342	0.0438799609886968	1	orotidine-5'-phosphate decarboxylase	pyrF	COG:COG0284, COG:F, SO:0001217, UniRef:UniRef50_P73761, UniRef:UniRef90_K9Z2Q9
449	EAOMGH_02245	1214.92820513777	0.0837220656952318	0.231287728463606	0.361982307714201	0.717365251600983	0.78804163106906	1	PINc domain-containing protein		SO:0001217, UniRef:UniRef50_K9Z0Y4
450	EAOMGH_02250	2221.53249914625	0.1134806205208	0.239826308819822	0.473178364288866	0.636085932190613	0.719177384114111	1	hypothetical protein		SO:0001217, UniRef:UniRef50_A0A844GQK4, UniRef:UniRef90_A0A844GQK4
451	EAOMGH_02255	946.004875817483	0.393542730383999	0.157020069126607	2.50632121468933	0.0121994736003988	0.0255797590813672	1	DUF86 domain-containing protein		SO:0001217, UniRef:UniRef50_B8HS66, UniRef:UniRef90_A0A844GRZ5
452	EAOMGH_02260	947.164053651181	0.506155477438607	0.155065090869849	3.26414845920052	0.00109793618632824	0.00297305434455025	1	DNA polymerase subunit beta	mJ0435	COG:COG1669, COG:R, RefSeq:WP_015218594.1, SO:0001217, UniParc:UPI0002A087C3, UniRef:UniRef100_K9Z3B1, UniRef:UniRef50_K9Z3B1, UniRef:UniRef90_K9Z3B1
453	EAOMGH_02265	1559.5559270902	0.0147915416842543	0.253284985553494	0.0583988097515172	0.953430962836784	0.967805172107166	1	acyl-ACP--UDP-N-acetylglucosamine O-acyltransferase	lpxA	COG:COG1043, COG:M, EC:2.3.1.129, KEGG:K00677, RefSeq:WP_015218595.1, SO:0001217, UniParc:UPI0002A066BF, UniRef:UniRef100_K9Z124, UniRef:UniRef50_K9Z124, UniRef:UniRef90_K9Z124
454	EAOMGH_02270	433.81498968909	1.01057385072928	0.168221588627782	6.00739690412356	1.88525607565527e-09	1.39863126865149e-08	7.14700578280913e-06	3-hydroxyacyl-ACP dehydratase FabZ	fabZ	COG:COG0764, COG:I, EC:4.2.1.59, KEGG:K02372, RefSeq:WP_015218596.1, SO:0001217, UniParc:UPI0002A072F8, UniRef:UniRef100_K9Z2R3, UniRef:UniRef50_Q3MH14, UniRef:UniRef90_K9Z2R3
455	EAOMGH_02275	1633.74138889315	0.244730155970367	0.146244493495216	1.67343159473128	0.0942423624077653	0.149227048598269	1	hypothetical protein		SO:0001217, UniRef:UniRef50_K9Z0Y7, UniRef:UniRef90_K9Z0Y7
456	EAOMGH_02280	2170.76908696191	-0.0515356108269665	0.234912905445391	-0.219381777809337	0.826352663506572	0.875056689204864	1	sensor histidine kinase	baeS	COG:COG0642, COG:T, SO:0001217, UniRef:UniRef50_K9Z2A7, UniRef:UniRef90_K9Z2A7
457	EAOMGH_02285	1265.86915743178	-0.135402683428428	0.184932763589354	-0.732172497725129	0.464063288395865	0.563866643047669	1	GNAT family N-acetyltransferase	rimI	COG:COG0456, COG:J, EC:2.3.1.87, KEGG:K22450, RefSeq:WP_099434659.1, SO:0001217, UniParc:UPI000C12C6BB, UniRef:UniRef100_A0A844GUU2, UniRef:UniRef50_A0A073CF86, UniRef:UniRef90_K9Z3B5
458	EAOMGH_02290	6392.46582133326	-0.426899644205318	0.175176196008188	-2.43697291032261	0.0148107888635824	0.0303057152233201	1	DNA-binding response regulator	ompR	COG:COG0745, COG:TK, RefSeq:WP_015218600.1, SO:0001217, UniParc:UPI0002A06F7D, UniRef:UniRef100_K9Z129, UniRef:UniRef50_A2BUA4, UniRef:UniRef90_K9Z129
459	EAOMGH_02295	1806.82584391816	-0.148263721589888	0.138620703011156	-1.0695640576715	0.28481558078295	0.378191196759427	1	peptidylprolyl isomerase	surA	COG:COG0760, COG:O, SO:0001217, UniRef:UniRef50_A0A2K8WN07, UniRef:UniRef90_K9Z2R8
460	EAOMGH_02300	8885.4970782158	0.733855758161802	0.115478964313278	6.35488690538441	2.08580020769494e-10	1.80531246287021e-09	7.9072685873715e-07	aminopeptidase	pepN	COG:COG0308, COG:E, SO:0001217, UniRef:UniRef50_A0A0V7ZDW0, UniRef:UniRef90_K9Z0Z3
461	EAOMGH_02305	1402.59813267	0.389844816025007	0.13658102655754	2.85431165551219	0.0043130197368398	0.010200036071341	1	YgiT-type zinc finger protein		RefSeq:WP_155082680.1, SO:0001217, UniParc:UPI0012BA99AD, UniRef:UniRef100_A0A844GRY5, UniRef:UniRef50_K7WC83, UniRef:UniRef90_A0A844GRY5
462	EAOMGH_02310	1250.57589223876	0.169612475110154	0.126061948152482	1.34546925218857	0.178473744375006	0.255414860296583	1	hypothetical protein		PFAM:PF14076.9, RefSeq:WP_155082678.1, SO:0001217, UniParc:UPI0012BA7667, UniRef:UniRef100_A0A844GRX1, UniRef:UniRef50_A0A1F4ARV5, UniRef:UniRef90_A0A844GRX1
463	EAOMGH_02315	545.082880354089	-0.733148976133941	0.195546851729119	-3.74922413555158	0.000177382499967635	0.000566518161227721	0.672457057377305	sulfur carrier protein ThiS	thiS	COG:COG2104, COG:H, RefSeq:WP_015218605.1, SO:0001217, UniParc:UPI0002A07DDA, UniRef:UniRef100_K9Z134, UniRef:UniRef50_A0A3C0N1R8, UniRef:UniRef90_K9Z134
464	EAOMGH_02320	6418.16461782856	0.357272907748798	0.157815069952876	2.26387066745578	0.0235820705204628	0.0458459637656793	1	ferredoxin--nitrite reductase	ftrB	COG:C, COG:COG4802, EC:1.8.7.2, KEGG:K17892, RefSeq:WP_015218606.1, SO:0001217, UniParc:UPI0002A0662B, UniRef:UniRef100_K9Z2S3, UniRef:UniRef50_Q55389, UniRef:UniRef90_K9Z2S3
465	EAOMGH_02325	2618.33095727065	-0.220952825704	0.118936302644481	-1.8577408309426	0.0632058271956518	0.106874795226903	1	DUF1230 domain-containing protein	ycf36	COG:C, COG:COG5766, RefSeq:WP_155082676.1, SO:0001217, UniParc:UPI0012BAED25, UniRef:UniRef100_A0A844GSR0, UniRef:UniRef50_K9Z0Z9, UniRef:UniRef90_K9Z0Z9
466	EAOMGH_02330	25434.9789367845	0.628028405562512	0.141173648997425	4.4486234507827	8.64223722727723e-06	3.64413911049659e-05	0.032762721328608	ribosome silencing factor	rsfS	COG:COG0799, COG:J, RefSeq:WP_155082675.1, SO:0001217, UniParc:UPI0012BA71BB, UniRef:UniRef100_A0A844GMV8, UniRef:UniRef50_A0A2K8WLP3, UniRef:UniRef90_K9Z2B7
467	EAOMGH_02335	1376.15199867702	-0.183983278758708	0.138199065264409	-1.33129177398344	0.183093023866939	0.260941974992319	1	Zn-dependent protease	tldD	COG:COG0312, COG:R, SO:0001217, UniRef:UniRef50_A0A1Z4TKW9, UniRef:UniRef90_K9Z3C4
468	EAOMGH_02340	476.131691818662	-0.137126770082875	0.1722781550592	-0.795961449875955	0.426054442446784	0.524747365599661	1	DUF481 domain-containing protein		SO:0001217, UniRef:UniRef50_K9Z138, UniRef:UniRef90_K9Z138
469	EAOMGH_02345	4781.43586535402	0.167179635612633	0.139379866439783	1.19945326310713	0.230351747464351	0.316285213559346	1	ferrochelatase	hemH	COG:COG0276, COG:H, SO:0001217, UniRef:UniRef50_A0A0P8BUV8, UniRef:UniRef90_K9Z2S8
470	EAOMGH_02350	26518.9947714107	0.735085764242258	0.212384398095585	3.46111000070461	0.000537952950164398	0.00156754775870349	1	RNA polymerase sigma factor, RpoD/SigA family	rpoD	COG:COG0568, COG:K, RefSeq:WP_015218612.1, SO:0001217, UniParc:UPI0002A07C5B, UniRef:UniRef100_K9Z104, UniRef:UniRef50_Q31QG5, UniRef:UniRef90_K9Z104
471	EAOMGH_02355	1375.54342522525	0.699532974032389	0.129461668022175	5.40339843228784	6.53899888453274e-08	3.875923499484e-07	0.000247893447712636	Succinyl-CoA synthetase, alpha subunit	sucD	COG:C, COG:COG0074, SO:0001217, UniRef:UniRef50_A0A844GRX6, UniRef:UniRef90_A0A844GRX6
472	EAOMGH_02360	3683.94070954711	0.661439572555646	0.128278191163075	5.15629014221744	2.51890493674118e-07	1.3762666107053e-06	0.000954916861518582	1-deoxy-D-xylulose-5-phosphate reductoisomerase	dxr	COG:COG0743, COG:I, EC:1.1.1.267, KEGG:K00099, SO:0001217, UniRef:UniRef50_Q81WL4, UniRef:UniRef90_K9Z3D0
473	EAOMGH_02365	607.372896420596	1.07010146271348	0.141351823500549	7.57048219267812	3.71841403709425e-14	4.96879529366832e-13	1.40965076146243e-10	transcriptional repressor	fur	COG:COG0735, COG:P, RefSeq:WP_099435395.1, SO:0001217, UniParc:UPI000C12D7F4, UniRef:UniRef100_A0A844GPL5, UniRef:UniRef50_K9Z145, UniRef:UniRef90_K9Z145
474	EAOMGH_02370	803.890755893352	0.927534444945923	0.144865382822616	6.40273353698078	1.52619422475014e-10	1.34241352808069e-09	5.78580230602779e-07	GIY-YIG domain-containing protein		SO:0001217, UniRef:UniRef50_K9Z2T1, UniRef:UniRef90_K9Z2T1
475	EAOMGH_02375	2429.74863108203	0.572397669215356	0.194344346983241	2.9452756311184	0.00322667076301454	0.00788164230836863	1	ferredoxin	nuoI	COG:C, COG:COG1143, SO:0001217, UniParc:UPI0002A085AB, UniRef:UniRef100_K9Z107, UniRef:UniRef50_A0A5A5RJ52, UniRef:UniRef90_K9Z107
476	EAOMGH_02380	619.740215069059	0.0925132433356439	0.165160674941751	0.560140865059261	0.575383358617542	0.666242612253849	1	ABC transporter ATP-binding protein	livF	COG:COG0410, COG:E, RefSeq:WP_155082664.1, SO:0001217, UniParc:UPI0012BA6353, UniRef:UniRef100_A0A844GMU7, UniRef:UniRef50_K9SGU0, UniRef:UniRef90_K9Z2C7
477	EAOMGH_02385	7123.22586994823	0.18047622827522	0.138212658221248	1.30578653647133	0.191625159829999	0.271367568515326	1	mechanosensitive ion channel protein	mscS	COG:COG0668, COG:M, RefSeq:WP_015218619.1, SO:0001217, UniParc:UPI0002A07FAE, UniRef:UniRef100_K9Z3D5, UniRef:UniRef50_A0YH36, UniRef:UniRef90_K9Z3D5
478	EAOMGH_02390	2368.35288186316	-0.509517545930854	0.15405844391192	-3.30730035298917	0.000941998318400825	0.00258964149750365	1	UDP-N-acetylglucosamine 2-epimerase (non-hydrolyzing)	wecB	COG:COG0381, COG:M, EC:5.1.3.14, KEGG:K01791, SO:0001217, UniRef:UniRef50_A5GRV8, UniRef:UniRef90_K9Z149
479	EAOMGH_02395	5518.19318302181	-1.61172926448872	0.226272382534721	-7.12296059481056	1.05633028588117e-12	1.21718787652751e-11	4.00454811377551e-09	phosphoglucosamine mutase	glmM	COG:COG1109, COG:G, EC:5.4.2.10, KEGG:K03431, SO:0001217, UniParc:UPI0002A07701, UniRef:UniRef100_K9Z2T6, UniRef:UniRef50_P73648, UniRef:UniRef90_K9Z2T6
480	EAOMGH_02400	197.232840836014	0.424863581964189	0.154999888217097	2.74105734430668	0.00612418181477216	0.0139523877763229	1	tRNA-Pro(tgg)	Pro_trna	SO:0000268
481	EAOMGH_02405	1776.31719343194	-0.521797563840883	0.244971720676623	-2.13003183551005	0.0331689851465091	0.0613285291531747	1	GNAT family N-acetyltransferase	rimI	COG:COG0456, COG:J, EC:2.3.1.87, KEGG:K22450, RefSeq:WP_015218622.1, SO:0001217, UniParc:UPI0002A08BBC, UniRef:UniRef100_K9Z112, UniRef:UniRef50_Q55911, UniRef:UniRef90_K9Z112
482	EAOMGH_02410	598.043704455224	0.297582459257688	0.155692564485859	1.91134663521273	0.0559600497027332	0.0963293451597318	1	hypothetical protein		PFAM:PF02806.21
483	EAOMGH_02415	920.223366761943	0.00820855740542649	0.145597718662502	0.0563783380730992	0.95504041321695	0.968840836635123	1	hypothetical protein
484	EAOMGH_02420	1375.5303212228	-0.788784525138147	0.134451744958384	-5.86667376747169	4.44624266792971e-09	3.11931242505134e-08	1.68557059541215e-05	hypothetical protein
485	EAOMGH_02425	3482.68764264945	0.206670861232999	0.217101672699244	0.951954255641799	0.341120181755807	0.438368342046192	1	IS701 family transposase		SO:0001217, UniRef:UniRef50_A0A1D8TYM9, UniRef:UniRef90_UPI000C12B88A
486	EAOMGH_02430	303.353578664746	-0.484888637259556	0.174443642587627	-2.77962916886458	0.00544210052870423	0.0125722139575367	1	hypothetical protein
487	EAOMGH_02435	384.251541995019	0.15798407681856	0.173171526506468	0.91229822826941	0.361611746753397	0.460023534208768	1	hypothetical protein
488	EAOMGH_02440	226.360580161825	0.150585163535814	0.263999879518801	0.570398607038342	0.568407374134352	0.659979281881571	1	hypothetical protein
489	EAOMGH_02445	7476.08250853269	0.687652159484499	0.22149442367794	3.1046025812567	0.00190534844530956	0.0048739378921515	1	hypothetical protein		PFAM:PF00400.35, PFAM:PF00400.35
490	EAOMGH_02450	3997.16792330623	0.192703351131942	0.202507848863429	0.951584603823929	0.341307692782543	0.438460678867713	1	IS701 family transposase		SO:0001217, UniRef:UniRef50_A0A1D8TYM9, UniRef:UniRef90_UPI000C12B88A
491	EAOMGH_02455	3429.85795840288	1.61074274611352	0.767708660494918	2.09811720122464	NA	NA	NA	hypothetical protein
492	EAOMGH_02460	13238.4910184399	1.92077854815941	0.795697160634219	2.41395677047337	NA	NA	NA	hypothetical protein
493	EAOMGH_02465	901.758675225778	-0.291767734686234	0.149859887487046	-1.94693683265613	0.0515423081537654	0.090169307896135	1	hypothetical protein		PFAM:PF13358.9, PFAM:PF13592.9
494	EAOMGH_02470	177.345423004823	0.556118256674141	0.257000204397727	2.16388254623139	0.0304733647884478	0.0570773349372558	1	Helix-turn-helix domain-containing protein		SO:0001217, UniRef:UniRef50_A0A2K8SS08, UniRef:UniRef90_A0A844GUZ0
495	EAOMGH_02475	484.224753505511	-0.130786317843732	0.332974324756661	-0.392781989840541	0.694480507837199	0.768693607360824	1	DUF1257 domain-containing protein		SO:0001217, UniRef:UniRef50_A0A140K8U2, UniRef:UniRef90_UPI000344D991
496	EAOMGH_02480	791.138311640095	-0.567737645465886	0.199318881353683	-2.84838868054081	0.00439412227927546	0.0103724268746783	1	DUF2997 domain-containing protein		SO:0001217, UniRef:UniRef50_A0A7C1C4X2, UniRef:UniRef90_A0A0D6AX53
497	EAOMGH_02485	1552.35520108915	-0.178458578264981	0.177371029795668	-1.00613148872488	0.31435232319435	0.40918153941702	1	hypothetical protein
498	EAOMGH_02490	2172.29890717082	-0.225162229845598	0.19465014593536	-1.15675346023306	0.247373101066588	0.336246477641963	1	Zeta-toxin domain-containing protein		SO:0001217, UniRef:UniRef50_E0UCD9
499	EAOMGH_02495	1028.52390149397	0.491964126552062	0.12372447781704	3.97628775834936	6.9999415758544e-05	0.000246166776568312	0.26536778514064	AAA family ATPase		SO:0001217, UniRef:UniRef50_A0A1V5QHZ4, UniRef:UniRef90_A0A0D6AWN5
500	EAOMGH_02500	3030.50293210513	0.394425150415439	0.105266635167452	3.74691515301133	0.000179022605788043	0.00057079453199535	0.678674698542472	glycogen-branching enzyme	glgB	COG:COG0296, COG:G, EC:2.4.1.18, KEGG:K00700, SO:0001217, UniRef:UniRef50_A0A0G4H7N4, UniRef:UniRef90_A4UU36
501	EAOMGH_02505	1992.24273932392	-1.15371355437953	0.137684301708073	-8.37941246799296	5.31925571801295e-17	9.20789882510826e-16	2.01652984269871e-13	hypothetical protein		SO:0001217, UniRef:UniRef50_K9Z3D9, UniRef:UniRef90_K9Z3D9
502	EAOMGH_02510	2038.98254727737	-1.52170293197821	0.212489303334279	-7.16131545494471	7.99065325117369e-13	9.29219830527591e-12	3.02925664751995e-09	succinate dehydrogenase/fumarate reductase iron-sulfur subunit	sdhB,frdB	COG:C, COG:COG0479, RefSeq:WP_241537568.1, SO:0001217, UniParc:UPI001F4D3E3E, UniRef:UniRef100_UPI001F4D3E3E, UniRef:UniRef50_P73723, UniRef:UniRef90_K9Z155
503	EAOMGH_02515	41143.4084715461	-0.24001206544108	0.175356158000624	-1.36871192992393	0.171089339681283	0.246576073634225	1	AbrB family transcriptional regulator		RefSeq:WP_015218626.1, SO:0001217, UniParc:UPI0002A06FE4, UniRef:UniRef100_K9Z2T8, UniRef:UniRef50_K9UJ24, UniRef:UniRef90_K9Z2T8
504	EAOMGH_02520	24137.8342180317	0.22077252713572	0.210868567662146	1.04696745268096	0.295114589685282	0.388870145810534	1	CPBP family intramembrane metalloprotease		KEGG:K07052, SO:0001217, UniRef:UniRef50_K9Z117, UniRef:UniRef90_K9Z117
505	EAOMGH_02525	4462.20461593487	-0.153666626459035	0.140371506089945	-1.09471381150938	0.273642035835939	0.366046915262543	1	serine/threonine protein phosphatase	pTC1	COG:COG0631, COG:T, EC:3.1.3.16, KEGG:K20074, RefSeq:WP_190361131.1, SO:0001217, UniParc:UPI0016812700, UniRef:UniRef100_UPI0016812700, UniRef:UniRef50_K9Z2D7, UniRef:UniRef90_K9Z2D7
506	EAOMGH_02530	82.9478648832306	0.67486468931448	0.195865916400546	3.44554428721729	0.000569910571146187	0.00165557929135264	1	tRNA-Gly(tcc)	Gly_trna	SO:0000260
507	EAOMGH_02535	7105.58805350423	1.47786093870148	0.151765859297833	9.7377693872589	2.08071384398948e-22	5.93081667861965e-21	7.88798618256413e-19	F0F1 ATP synthase subunit gamma	atpG	COG:C, COG:COG0224, RefSeq:WP_015218629.1, SO:0001217, UniParc:UPI0002A06CBD, UniRef:UniRef100_K9Z3E3, UniRef:UniRef50_Q8DLU1, UniRef:UniRef90_A0A3M0Y975
508	EAOMGH_02540	28524.3533329934	2.71819116613004	0.208313940458378	13.0485322304829	6.47834804733443e-39	6.6376803912013e-37	2.45594174474448e-35	F0F1 ATP synthase subunit alpha	atpA	COG:C, COG:COG0056, RefSeq:WP_015218630.1, SO:0001217, UniParc:UPI0002A07CA0, UniRef:UniRef100_K9Z159, UniRef:UniRef50_P56757, UniRef:UniRef90_A0A3M0YA63
509	EAOMGH_02545	3447.9577615635	2.72464319190309	0.229537329073057	11.8701528980321	1.69158192925897e-32	1.16596128978559e-30	6.41278709382074e-29	ATP synthase F1 subunit delta	atpH	COG:C, COG:COG0712, RefSeq:WP_015218631.1, SO:0001217, UniParc:UPI0002A06C8C, UniRef:UniRef100_K9Z2U3, UniRef:UniRef50_K9Z2U3, UniRef:UniRef90_K9Z2U3
510	EAOMGH_02550	4742.76757587403	2.69468468889671	0.207717282692225	12.9728477764146	1.74427283352394e-38	1.69552264407417e-36	6.61253831188925e-35	F0F1 ATP synthase subunit B	atpF	COG:C, COG:COG0711, RefSeq:WP_015218632.1, SO:0001217, UniParc:UPI0002A089D9, UniRef:UniRef100_K9Z121, UniRef:UniRef50_A0A3M0YC89, UniRef:UniRef90_A0A3M0YC89
511	EAOMGH_02555	14692.3229707703	3.1681618356467	0.212927840329027	14.8790399167676	4.50923842212621e-50	8.99711729383183e-48	1.70945228582805e-46	F0F1 ATP synthase subunit B'	atpF	COG:C, COG:COG0711, SO:0001217, UniRef:UniRef50_B7KKR7, UniRef:UniRef90_K9Z2E2
512	EAOMGH_02560	47667.3359807391	2.11374159663422	0.16214908550062	13.0357910444468	7.65687482888606e-39	7.63874012534396e-37	2.90272124763071e-35	ATP synthase F0 subunit C	atpE	COG:C, COG:COG0636, RefSeq:WP_015218634.1, SO:0001217, UniParc:UPI0002A06AD2, UniRef:UniRef100_K9Z3E7, UniRef:UniRef50_Q8DLP7, UniRef:UniRef90_K9Z3E7
513	EAOMGH_02565	14989.3263568756	2.66631910945802	0.261839538644552	10.1830270678775	2.36100367530934e-24	8.136877211907e-23	8.9505649330977e-21	F0F1 ATP synthase subunit A	atpB	COG:C, COG:COG0356, RefSeq:WP_015218635.1, SO:0001217, UniParc:UPI0002A05CE7, UniRef:UniRef100_K9Z164, UniRef:UniRef50_O63075, UniRef:UniRef90_K9Z164
514	EAOMGH_02570	5106.08350754814	0.903957855852646	0.222920614903861	4.05506622275601	5.01201013765919e-05	0.000181475935356886	0.19000530431866	FoF1-type ATP synthase subunit Atp1, cyanobacterial family	atp1	COG:C, COG:COG5756, SO:0001217, UniParc:UPI0002A07F01, UniRef:UniRef100_K9Z2U7, UniRef:UniRef50_K9YIZ1, UniRef:UniRef90_K9Z2U7
515	EAOMGH_02575	3600.26597041432	0.478172301403281	0.251480451150778	1.90142931275635	0.0572458031159875	0.0980211561033011	1	hypothetical protein		RefSeq:WP_155082651.1, SO:0001217, UniParc:UPI0012BA93BB, UniRef:UniRef100_A0A844GSN2, UniRef:UniRef50_K9Z125, UniRef:UniRef90_K9Z125
516	EAOMGH_02580	3395.26332385849	0.989278927455736	0.223107325479603	4.43409433253314	9.24601384477783e-06	3.87739363778239e-05	0.0350516384855528	PINc domain-containing protein		COG:COG2402, COG:R, SO:0001217, UniRef:UniRef50_A0A1J5GM84, UniRef:UniRef90_K9Z2E8
517	EAOMGH_02585	503.723819348378	0.418158831585073	0.155152969135878	2.69513908701845	0.00703592545900991	0.015754987250506	1	transcriptional regulator	iscR	COG:COG1959, COG:K, RefSeq:WP_015218639.1, SO:0001217, UniParc:UPI0002A0842D, UniRef:UniRef100_K9Z3F3, UniRef:UniRef50_Q55433, UniRef:UniRef90_K9Z3F3
518	EAOMGH_02590	2042.674827909	0.221287443109329	0.170576517794049	1.29729136208835	0.194530955351997	0.274559512933515	1	signal recognition particle-docking protein FtsY	ftsY	COG:COG0552, COG:U, KEGG:K03110, SO:0001217, UniRef:UniRef50_P73930, UniRef:UniRef90_K9Z169
519	EAOMGH_02595	6483.84095068453	3.0791483136562	1.11383259891137	2.7644623767213	NA	NA	NA	DNA-directed RNA polymerase specialized sigma subunit, sigma24 family	rpoE	COG:COG1595, COG:K, KEGG:K03088, RefSeq:WP_015218641.1, SO:0001217, UniParc:UPI0002A05AFF, UniRef:UniRef100_K9Z2V3, UniRef:UniRef50_A0A5J4F7B0, UniRef:UniRef90_K9Z2V3
520	EAOMGH_02600	2934.1061144831	2.01004579785793	0.798558053630461	2.51709414077	NA	NA	NA	hypothetical protein		RefSeq:WP_099435404.1, SO:0001217, UniParc:UPI000C12BEB4, UniRef:UniRef100_A0A844GQF3, UniRef:UniRef50_K9Z130, UniRef:UniRef90_K9Z130
521	EAOMGH_02605	964.900106383247	0.64203980301701	0.165463833079056	3.88024253439272	0.000104352355956112	0.000353214090562162	0.395599781429622	RNA pseudouridine synthase	rluA	COG:COG0564, COG:J, EC:5.4.99.28, EC:5.4.99.29, KEGG:K06177, SO:0001217, UniRef:UniRef50_A0A0P4UWI6, UniRef:UniRef90_K9Z3F8
522	EAOMGH_02610	2936.97376458565	0.396552855578436	0.145174921101151	2.7315520654021	0.00630367799864598	0.0143011629520448	1	DUF3252 domain-containing protein	ndhS	COG:C, COG:COG5790, EC:7.1.1.-, KEGG:K00345, RefSeq:WP_015218645.1, SO:0001217, UniParc:UPI0002A0631B, UniRef:UniRef100_K9Z174, UniRef:UniRef50_P74795, UniRef:UniRef90_K9Z174
523	EAOMGH_02615	818.004108064412	0.493019720130515	0.177701461937651	2.77442692229227	0.00552990563676946	0.0127595083803975	1	hypothetical protein		SO:0001217, UniParc:UPI0002A065CB, UniRef:UniRef100_K9Z2V6, UniRef:UniRef50_K9Z2V6, UniRef:UniRef90_K9Z2V6
524	EAOMGH_02620	15114.5969682692	0.442587556487017	0.564265419256696	0.784360588798859	0.432828556890574	0.531536462316866	1	hypothetical protein		RefSeq:WP_015218647.1, SO:0001217, UniParc:UPI0002A05C74, UniRef:UniRef100_K9Z136, UniRef:UniRef50_K9Z136, UniRef:UniRef90_K9Z136
525	EAOMGH_02625	4089.85442319028	-0.101393032732614	0.247230752381634	-0.41011497055229	0.681721611351963	0.758335278355426	1	C-terminal processing protease CtpA/Prc, contains a PDZ domain	ctpA	COG:COG0793, COG:O, SO:0001217, UniRef:UniRef50_Q55669, UniRef:UniRef90_K9Z2F7
526	EAOMGH_02630	492.410910954925	0.392902625488948	0.148130594707438	2.65240699441557	0.00799201423455797	0.0176252041670793	1	DUF3124 domain-containing protein		SO:0001217, UniRef:UniRef50_K9Z3G2, UniRef:UniRef90_K9Z3G2
527	EAOMGH_02635	3219.18024578791	0.732129081376167	0.145005363877459	5.0489793053095	4.44176845664783e-07	2.3354707654857e-06	0.00168387442191519	tail length tape measure protein	bamD	COG:COG4105, COG:M, EC:4.2.2.-, KEGG:K08309, SO:0001217, UniRef:UniRef50_A0A2K8WLS5, UniRef:UniRef90_K9Z178
528	EAOMGH_02640	2013.27083534681	-2.24923630437359	0.169594251757952	-13.2624560152176	3.8217129801343e-40	4.39033754778459e-38	1.44881139076891e-36	hypothetical protein		SO:0001217, UniRef:UniRef50_K9Z2W2, UniRef:UniRef90_K9Z2W2
529	EAOMGH_02645	2125.19376825405	-1.8875311858369	0.163455000684284	-11.5477114675904	7.58123225127783e-31	4.63555668783778e-29	2.87404514645943e-27	crystallin J1	draG	COG:COG1397, COG:O, SO:0001217, UniRef:UniRef50_K9Z141, UniRef:UniRef90_K9Z141
530	EAOMGH_02650	1941.55762285525	-0.752104471992198	0.123198464274813	-6.1048201892721	1.0291647781672e-09	7.97865782010604e-09	3.90156367403186e-06	UDP-3-O-acyl-N-acetylglucosamine deacetylase	lpxC	COG:COG0774, COG:M, SO:0001217, UniRef:UniRef50_A0A2W1JNQ0, UniRef:UniRef90_K9Z2G2
531	EAOMGH_02655	4507.20073026117	-0.109546135731055	0.13587767213103	-0.806211454854898	0.420120934969635	0.519464600283721	1	diguanylate cyclase response regulator	pleD	COG:COG3706, COG:TK, SO:0001217, UniRef:UniRef50_K9RUY5, UniRef:UniRef90_K9Z3G7
532	EAOMGH_02660	7061.98353122011	0.0867055033606574	0.169051885123526	0.512892851193594	0.608026274364217	0.695962441459766	1	histidine kinase	cheY	COG:COG0784, COG:T, SO:0001217, UniRef:UniRef50_K9Z183, UniRef:UniRef90_K9Z183
533	EAOMGH_02665	17000.5447176763	-0.820622241360429	0.143573271098862	-5.71570345287574	1.09251118898516e-08	7.3175086880614e-08	4.14170991744275e-05	diguanylate cyclase	pAS	COG:COG2202, COG:T, SO:0001217, UniRef:UniRef50_A0A0D6ASU5, UniRef:UniRef90_K9Z2W6
534	EAOMGH_02670	8613.76238237447	-0.0689705552759554	0.143273777475135	-0.481389940932669	0.630239384544369	0.714484900361155	1	phosphoribosylanthranilate isomerase	trpF	COG:COG0135, COG:E, SO:0001217, UniRef:UniRef50_Q10XS2, UniRef:UniRef90_K9Z146
535	EAOMGH_02675	7642.92337342148	-0.066587562979147	0.180645679442446	-0.368608666338804	0.712419434981899	0.784654874496333	1	photosystem I reaction center subunit PsaK	psaK	COG:C, COG:COG5709, RefSeq:WP_099435413.1, SO:0001217, UniParc:UPI000C12C99E, UniRef:UniRef100_A0A844GS71, UniRef:UniRef50_A0A0P7YXA5, UniRef:UniRef90_K9Z2G8
536	EAOMGH_02680	7607.54291863538	0.997575604717422	0.227786546768208	4.37943161644458	1.18989252544323e-05	4.91917400649431e-05	0.0451088256395528	J domain-containing protein		SO:0001217, UniRef:UniRef50_UPI000C129CE8, UniRef:UniRef90_UPI000C129CE8
537	EAOMGH_02685	938.607315500268	0.719354933175108	0.165977062339921	4.33406232785269	1.46382700946164e-05	5.96065326838782e-05	0.0554936819286906	D-Ala-D-Ala carboxypeptidase family metallohydrolase		SO:0001217, UniRef:UniRef50_A0A087N8V1, UniRef:UniRef90_UPI000C12BA0A
538	EAOMGH_02690	69.3736584652133	1.19989373292119	0.368459620052081	3.25651351632938	0.00112789560325186	0.00304764948818803	1	hypothetical protein		SO:0001217, UniRef:UniRef50_UPI0013FDD4AB, UniRef:UniRef90_UPI0013FDD4AB
539	EAOMGH_02695	59.4916341186091	0.906674379710721	0.281447055737127	3.22147402585572	0.0012753302172117	0.00339520846450108	1	hypothetical protein		RefSeq:WP_133117756.1, SO:0001217, UniParc:UPI001055E4D1, UniRef:UniRef100_UPI001055E4D1, UniRef:UniRef50_UPI001055E4D1, UniRef:UniRef90_UPI001055E4D1
540	EAOMGH_02700	90.2179953360529	-0.0207790626749221	0.185666070326334	-0.111916316419042	0.910889759249712	0.936075651210534	1	hypothetical protein
541	EAOMGH_02705	175.102807528442	-0.792976277139346	0.182862252211094	-4.33646784697775	1.44790595447427e-05	5.91488305324565e-05	0.0548901147341196	hypothetical protein		SO:0001217, UniRef:UniRef50_UPI000C12C4E4, UniRef:UniRef90_UPI000C12C4E4
542	EAOMGH_02710	458.207159567326	0.150798222945696	0.14147218854367	1.06592132699741	0.286459207284323	0.379443345497858	1	hypothetical protein		SO:0001217, UniRef:UniRef50_UPI000C12E0C7, UniRef:UniRef90_UPI000C12E0C7
543	EAOMGH_02715	605.421540339182	-0.794092786727095	0.24694093742695	-3.21571949552514	0.00130117947050286	0.00344707992500093	1	hypothetical protein
544	EAOMGH_02720	415.804334340047	-0.13568238648649	0.232863622516966	-0.582668881553641	0.560116225539194	0.652751494318809	1	hypothetical protein		SO:0001217, UniRef:UniRef50_A0A1E5QTG0, UniRef:UniRef90_UPI000C12CF15
545	EAOMGH_02725	1692.948256305	-0.66959646570857	0.205760781062078	-3.25424729752826	0.00113693260902218	0.00306551317269068	1	hypothetical protein		SO:0001217, UniRef:UniRef50_UPI000C12B169, UniRef:UniRef90_UPI000C12B169
546	EAOMGH_02730	1708.02757175658	-0.565684392590708	0.153951711293063	-3.67442744117256	0.000238383373686365	0.00074379536596297	0.903711369645009	hypothetical protein
547	EAOMGH_02735	809.187578404525	-0.321851341411182	0.118943528230544	-2.70591722138381	0.00681160229340303	0.0152888006478928	1	hypothetical protein		SO:0001217, UniRef:UniRef50_UPI000C12ABBF, UniRef:UniRef90_UPI000C12ABBF
548	EAOMGH_02740	1590.2125178753	-0.497314923809823	0.152882000328711	-3.25293312973763	0.0011422037328162	0.00307421740870337	1	hypothetical protein
549	EAOMGH_02745	3231.0382827994	0.0564011580551078	0.107334178676668	0.525472489289829	0.599254772945063	0.687999649980235	1	hypothetical protein
550	EAOMGH_02750	7099.3268599695	-0.0228869715571942	0.176637506250925	-0.129570282342425	0.896906416257621	0.9259728278956	1	hypothetical protein
551	EAOMGH_02755	470.361736151499	0.425493993662999	0.195740308163123	2.17376787466998	0.0297225723058794	0.0558642893463505	1	hypothetical protein
552	EAOMGH_02760	457.259662716595	-0.00558388671540739	0.199345522537456	-0.0280110967346066	0.977653300706112	0.985360398868024	1	hypothetical protein
553	EAOMGH_02765	1058.61255475767	-0.82559285564503	0.207531338552641	-3.97815993190646	6.94506527344668e-05	0.000244463718213894	0.263287424516364	hypothetical protein		SO:0001217, UniRef:UniRef50_K9Z8M8, UniRef:UniRef90_K9Z8M8
554	EAOMGH_02770	3352.55926099359	0.16930952575031	0.169339859512259	0.999820870514264	0.317397203810011	0.411931804054691	1	hypothetical protein		PFAM:PF16526.8
555	EAOMGH_02775	1612.9664576141	-0.341384526284774	0.164634948642929	-2.07358479532308	0.0381178884991054	0.069506933766286	1	hypothetical protein		SO:0001217, UniRef:UniRef50_UPI000C12D7B0, UniRef:UniRef90_UPI000C12D7B0
556	EAOMGH_02780	2161.53617869378	0.172719752311587	0.3069676047012	0.56266442994762	0.573663409789184	0.665063604437552	1	hypothetical protein		PFAM:PF01381.25, PFAM:PF13560.9
557	EAOMGH_02785	45.0823639726049	0.0675797635680607	0.370343395800171	0.182478651798412	0.85520710648061	0.894616484731786	1	hypothetical protein		SO:0001217, UniRef:UniRef50_UPI0013FDAF17, UniRef:UniRef90_UPI0013FDAF17
558	EAOMGH_02790	975.578955853978	0.0542189826629903	0.118342920314205	0.458151467946175	0.646843624440675	0.728948923975802	1	hypothetical protein
559	EAOMGH_02795	15330.4607300935	-0.399837159120235	0.143446228045999	-2.78736614107425	0.0053138402556287	0.0123209592716137	1	hypothetical protein
560	EAOMGH_02800	14081.3358215728	-0.260903975901285	0.138903067363132	-1.87831687848339	0.0603378289238779	0.102666386647406	1	hypothetical protein		PFAM:PF00239.24
561	EAOMGH_02805	4195.86972519928	-0.520678322193935	0.0992555839044094	-5.24583405499269	1.55576888839188e-07	8.88240942152652e-07	0.000589791985589361	hypothetical protein
562	EAOMGH_02810	450.367551585596	0.340785111647546	0.195145955255888	1.74630886507838	0.0807572962555314	0.131981435237599	1	AAA family ATPase		SO:0001217, UniRef:UniRef50_A0A2K8WRP8, UniRef:UniRef90_UPI000C12C817
563	EAOMGH_02815	166.79950505641	1.02311426994892	0.172633028341372	5.92652680532126	3.09408898815034e-09	2.22153245342385e-08	1.17296913540779e-05	site-specific integrase		SO:0001217, UniRef:UniRef50_A0A1E5QTI4, UniRef:UniRef90_UPI000C12C07C
564	EAOMGH_02820	444.342310688928	0.0444965877682551	0.190669145569805	0.23337067796302	0.815473580208247	0.866683583563069	1	tRNA-Met(cat)	Met_trna	SO:0000266
565	EAOMGH_02825	6873.21233737533	-0.166437563603278	0.12075708780365	-1.37828401322416	0.16811561709137	0.242790973102242	1	glucose-6-phosphate dehydrogenase assembly protein OpcA	opcA	COG:COG3429, COG:G, RefSeq:WP_015218659.1, SO:0001217, UniParc:UPI0002A06A69, UniRef:UniRef100_K9Z3H2, UniRef:UniRef50_P73720, UniRef:UniRef90_A0A3M0YD90
566	EAOMGH_02830	13087.9932164142	-0.272161772391067	0.175998309091947	-1.54638856359059	0.122010754476232	0.185387883855469	1	glucose-6-phosphate dehydrogenase	zwf	COG:COG0364, COG:G, RefSeq:WP_015218660.1, SO:0001217, UniParc:UPI0002A08D42, UniRef:UniRef100_K9Z188, UniRef:UniRef50_P48848, UniRef:UniRef90_K9Z188
567	EAOMGH_02835	6868.01816741828	1.04434963460598	0.172758879366436	6.0451285539473	1.49290917127445e-09	1.12071656798048e-08	5.65961866830143e-06	acyl carrier protein	acpP	COG:COG0236, COG:I, RefSeq:WP_015218661.1, SO:0001217, UniParc:UPI0002A06538, UniRef:UniRef100_K9Z2X0, UniRef:UniRef50_Q9RT27, UniRef:UniRef90_K9Z2X0
568	EAOMGH_02840	884.884383968836	0.313470188445398	0.225687291149537	1.3889580881969	0.164845495120833	0.238704840337311	1	beta-ketoacyl-ACP synthase II	fabF	COG:COG0304, COG:IQ, SO:0001217, UniRef:UniRef50_A0A7Y2ILE4, UniRef:UniRef90_A0A3M0YGE0
569	EAOMGH_02845	232.380716681794	-0.373356937078621	0.222735321945984	-1.67623587411593	0.0936919999358969	0.148489285851582	1	DUF3750 domain-containing protein		RefSeq:WP_015218663.1, SO:0001217, UniParc:UPI0002A08ACA, UniRef:UniRef100_K9Z2H4, UniRef:UniRef50_A0A1E5QZ02, UniRef:UniRef90_K9Z2H4
570	EAOMGH_02850	788.979461509104	-1.20514732459693	0.240355438374886	-5.01402145399867	5.33040392851353e-07	2.73815193672016e-06	0.00202075612929948	hydrogenase expression/formation protein HypE	hypE	COG:COG0309, COG:O, SO:0001217, UniParc:UPI0002A0644E, UniRef:UniRef100_K9Z3H7, UniRef:UniRef50_A0A073CW17, UniRef:UniRef90_A0A844GQD2
571	EAOMGH_02855	2086.624794556	-1.34442985886545	0.246800166772862	-5.44744307285162	5.10990618718929e-08	3.10210114522126e-07	0.000193716543556346	DEP domain-containing protein		SO:0001217, UniRef:UniRef50_A0A0D6APB7, UniRef:UniRef90_A0A844GRS7
572	EAOMGH_02860	3912.24533955124	-0.951821733170457	0.198018366563647	-4.80673459582609	1.53415436955554e-06	7.44683638282338e-06	0.00581597921498506	Uncharacterized membrane protein YdjX, related to fungal oxalate transporter, TVP38/TMEM64 family	tVP38	COG:COG0398, COG:S, SO:0001217, UniParc:UPI0002A066A2, UniRef:UniRef100_K9Z2X4, UniRef:UniRef50_A0A168UCI5, UniRef:UniRef90_K9Z2X4
573	EAOMGH_02865	3098.47904423807	-0.812823373958239	0.21390970425108	-3.79984338159887	0.00014478756358952	0.000471960149241507	0.548889653567872	mercuric reductase	lpd	COG:C, COG:COG1249, SO:0001217, UniRef:UniRef50_A0A068MVQ7, UniRef:UniRef90_K9Z154
574	EAOMGH_02870	184.758828196181	-0.173092457124623	0.193467277597239	-0.894685960718212	0.370954985656767	0.470016828417381	1	tRNA-Thr(tgt)	Thr_trna	SO:0000270
575	EAOMGH_02875	4738.04602380074	0.0411551568401702	0.16941889464626	0.242919521615936	0.808067742393659	0.861469294548471	1	hypothetical protein		RefSeq:WP_099435442.1, SO:0001217, UniParc:UPI000C12AEC4, UniRef:UniRef100_A0A844GS62, UniRef:UniRef50_K9Z2H9, UniRef:UniRef90_K9Z2H9
576	EAOMGH_02880	549.770115646438	-0.814224707477528	0.142033836638897	-5.73261081123643	9.88963816653335e-09	6.65925724499608e-08	3.74916182893279e-05	hypothetical protein
577	EAOMGH_02885	1106.79350549111	-0.71733253897755	0.145995949725272	-4.91337287320226	8.952278769717e-07	4.45381742992089e-06	0.00339380888159971	Broad specificity phosphatase PhoE	phoE	COG:COG0406, COG:G, SO:0001217, UniRef:UniRef50_H1WF64, UniRef:UniRef90_K9Z3I1
578	EAOMGH_02890	1665.7483422858	-0.127519295202982	0.159105978223714	-0.801473939738965	0.422857324978116	0.522166814003921	1	glutathione S-transferase	gstA	COG:COG0625, COG:O, SO:0001217, UniRef:UniRef50_K9V1J9, UniRef:UniRef90_K9Z199
579	EAOMGH_02895	13840.709766026	-0.0696147998905838	0.208419678062898	-0.334012606379591	0.738370045932238	0.806794952402406	1	DNA gyrase subunit A	gyrA	COG:COG0188, COG:L, RefSeq:WP_015218671.1, SO:0001217, UniParc:UPI0002A06378, UniRef:UniRef100_K9Z2X7, UniRef:UniRef50_Q55738, UniRef:UniRef90_K9Z2X7
580	EAOMGH_02900	2757.30750054959	-0.279965261252088	0.113423115287139	-2.46832632434169	0.0135746506820379	0.0281518056540512	1	peptidase M61		COG:COG3975, COG:R, SO:0001217, UniRef:UniRef50_L7E9A2, UniRef:UniRef90_K9Z160
581	EAOMGH_02905	321.428446625785	-0.10645529118829	0.268427863983602	-0.396588079972177	0.691671244055988	0.766634765708993	1	hypothetical protein
582	EAOMGH_02910	901.438369001116	0.00324517292154309	0.26071105170708	0.0124473930057602	0.990068673755084	0.992949825980297	1	hypothetical protein		SO:0001217, UniRef:UniRef50_K9Z3I6, UniRef:UniRef90_K9Z3I6
583	EAOMGH_02915	4105.87108575013	-1.17936725341058	0.32187264602012	-3.66408039947844	0.000248228809805168	0.00077007808344631	0.941035417971391	UDP-N-acetylmuramate dehydrogenase	murB	COG:COG0812, COG:M, EC:1.3.1.98, KEGG:K00075, RefSeq:WP_015218675.1, SO:0001217, UniParc:UPI0002A08AA6, UniRef:UniRef100_K9Z1A4, UniRef:UniRef50_P95837, UniRef:UniRef90_K9Z1A4
584	EAOMGH_02920	13675.1688410725	-1.00705885066504	0.250399950260159	-4.02180132072204	5.77547644672743e-05	0.000206750058635918	0.218948312095437	UDP-N-acetylmuramate--L-alanine ligase	murC	COG:COG0773, COG:M, EC:6.3.2.8, KEGG:K01924, RefSeq:WP_099435447.1, SO:0001217, UniParc:UPI000C12C0F4, UniRef:UniRef100_A0A844GPG3, UniRef:UniRef50_Q10XH7, UniRef:UniRef90_K9Z2Y2
585	EAOMGH_02925	4363.21786419162	0.266965332468829	0.100914386629232	2.64546355961794	0.00815790732406269	0.0179180919267217	1	Lipoprotein NlpI, contains TPR repeats	nlpI	COG:COG4785, COG:M, RefSeq:WP_099435448.1, SO:0001217, UniParc:UPI000C12CD8E, UniRef:UniRef100_A0A844GS54, UniRef:UniRef50_K9Z165, UniRef:UniRef90_K9Z165
586	EAOMGH_02930	5952.95555516954	-0.342042763584309	0.140750888286776	-2.43012863185209	0.0150934650144957	0.0308127764512403	1	Beta-lactamase class A	penP	COG:COG2367, COG:V, RefSeq:WP_099435449.1, SO:0001217, UniParc:UPI000C12C61E, UniRef:UniRef100_UPI000C12C61E, UniRef:UniRef50_L7EBB6, UniRef:UniRef90_K9Z2J0
587	EAOMGH_02935	489.524539773405	-0.537167610591898	0.212638693974052	-2.52619878608476	0.0115304217686872	0.0243374179326513	1	Cobalamin biosynthesis protein CobN, Mg-chelatase	cobN	COG:COG1429, COG:H, SO:0001217, UniRef:UniRef50_K9Z3J1, UniRef:UniRef90_K9Z3J1
588	EAOMGH_02940	1925.77351675108	0.0890411880704061	0.161890017147932	0.55001036900899	0.582312261621141	0.673032251160288	1	endonuclease/exonuclease/phosphatase		COG:COG4222, COG:S, SO:0001217, UniRef:UniRef50_A0A0D6ACS6, UniRef:UniRef90_K9Z1A9
589	EAOMGH_02945	486.970971202868	0.617932321604862	0.196404959347415	3.14621547061763	0.00165398105016303	0.00428587980941083	1	Txe/YoeB family addiction module toxin		RefSeq:WP_155082607.1, SO:0001217, UniParc:UPI0012BB06FB, UniRef:UniRef100_A0A844GU16, UniRef:UniRef50_Q1RJ59, UniRef:UniRef90_A0A844GU16
590	EAOMGH_02950	670.51973826163	0.519624702158236	0.216856580652459	2.39616755274308	0.0165675149797383	0.0334973062870336	1	hypothetical protein		SO:0001217, UniParc:UPI0002A0635D, UniRef:UniRef100_K9Z2Y7, UniRef:UniRef50_K9Z2Y7, UniRef:UniRef90_K9Z2Y7
591	EAOMGH_02955	25597.6430671781	0.407459166654698	0.214350311509579	1.90090307676781	0.0573147090284802	0.0980948360844102	1	ATPase AAA		SO:0001217, UniRef:UniRef50_A0A0F5YDE8
592	EAOMGH_02960	9848.62333516813	0.613365865287279	0.180295049302618	3.40201168950441	0.000668917766002679	0.00190817109582208	1	hypothetical protein
593	EAOMGH_02965	7812.59699999859	-0.0476497166690497	0.172406646967986	-0.276379811956424	0.782256360804091	0.841286202498811	1	hypothetical protein
594	EAOMGH_02970	18546.1002680346	0.395424527399162	0.149099022853235	2.6520933526734	0.0079994421448514	0.0176313285878672	1	hypothetical protein
595	EAOMGH_02975	6962.92008948919	0.10159057262791	0.18735647522927	0.542231446783961	0.587659074458754	0.677147583973598	1	hypothetical protein		RefSeq:WP_015218682.1, SO:0001217, UniParc:UPI0002A05D4B, UniRef:UniRef100_K9Z170, UniRef:UniRef50_K9Z170, UniRef:UniRef90_K9Z170
596	EAOMGH_02980	11981.5283227132	0.0361552497454096	0.108138652470004	0.334341596825783	0.738121804897818	0.806794952402406	1	preprotein translocase subunit SecA	secA	COG:COG0653, COG:U, EC:7.4.2.8, KEGG:K03070, SO:0001217, UniRef:UniRef50_B7K110, UniRef:UniRef90_A0A0D6AFK7
597	EAOMGH_02985	2659.27782045877	-0.433314940303759	0.147580279392917	-2.93613036976372	0.00332334620110819	0.00806581654827218	1	hypothetical protein		SO:0001217, UniRef:UniRef50_K9Z1B3, UniRef:UniRef90_K9Z1B3
598	EAOMGH_02990	5797.85461552725	0.424231920542708	0.0994947219926924	4.26386357030945	2.00922150387164e-05	7.96753004307258e-05	0.0761695872117738	phycobiliprotein lyase	ycf58	COG:C, COG:COG5690, KEGG:K05382, RefSeq:WP_015218686.1, SO:0001217, UniParc:UPI0002A06D8B, UniRef:UniRef100_K9Z2Z2, UniRef:UniRef50_Q8YZ70, UniRef:UniRef90_K9Z2Z2
599	EAOMGH_02995	4626.68196556491	0.496699933830314	0.117522407122328	4.22642750427417	2.37430717470973e-05	9.21289508630972e-05	0.090009984993246	Serine acetyltransferase	cysE	COG:COG1045, COG:E, KEGG:K08699, SO:0001217, UniRef:UniRef50_K9Z175, UniRef:UniRef90_K9Z175
600	EAOMGH_03000	19928.8225342762	1.63131331283704	0.120957475937164	13.4866679400989	1.87379451960952e-41	2.36785167461323e-39	7.10355502383968e-38	carbon dioxide concentrating mechanism protein CcmM	rbcS	COG:COG4451, COG:G, KEGG:K08698, SO:0001217, UniRef:UniRef50_A0A1U7HAI8, UniRef:UniRef90_K9Z2K0
601	EAOMGH_03005	3239.23470643807	1.48537766317188	0.168439634965848	8.81845691171821	1.16047845119498e-18	2.36525473574203e-17	4.39937380848018e-15	carbon dioxide concentrating mechanism protein CcmL		KEGG:K08697, RefSeq:WP_099436083.1, SO:0001217, UniParc:UPI000C12CB5A, UniRef:UniRef100_A0A844GMM9, UniRef:UniRef50_Q03512, UniRef:UniRef90_A0A0D6AC19
602	EAOMGH_03010	5510.29674400276	1.13000986537941	0.185636128918509	6.08723028196447	1.14880679314358e-09	8.81604565345611e-09	4.35512655280732e-06	Carboxysome shell protein CcmK2	ccmK2	COG:COG4577, COG:QC, GO:0015977, GO:0015979, GO:0031470, GO:0043886, RefSeq:WP_015218690.1, SO:0001217, UniParc:UPI0002A07D23, UniRef:UniRef100_K9Z1B8, UniRef:UniRef50_Q03511, UniRef:UniRef90_Q03511
603	EAOMGH_03015	22160.0974257694	1.54337059707132	0.146899027413645	10.506336387956	8.07705703319483e-26	3.32827426226539e-24	3.06201232128416e-22	carbon dioxide-concentrating protein CcmK	ccmK	COG:COG4577, COG:QC, RefSeq:WP_099436084.1, SO:0001217, UniParc:UPI000C12A4CD, UniRef:UniRef100_A0A844GU06, UniRef:UniRef50_P72760, UniRef:UniRef90_K9Z2Z7
604	EAOMGH_03020	3329.50785012259	-0.412178144381379	0.116270828238079	-3.54498330000189	0.000392637961792489	0.00117667234241528	1	UDP-glucose 4-epimerase GalE	galE	COG:COG1087, COG:M, SO:0001217, UniRef:UniRef50_A0A5C2M8Y4, UniRef:UniRef90_A0A844GMC2
605	EAOMGH_03025	5879.99580882247	-0.68972998589319	0.113480866302029	-6.07794078745816	1.21735687909399e-09	9.28203716528065e-09	4.61499992864531e-06	peptide chain release factor 3	prfC	COG:COG4108, COG:J, KEGG:K02837, SO:0001217, UniRef:UniRef50_K9Z3K7, UniRef:UniRef90_K9Z3K7
606	EAOMGH_03030	332749.027106986	1.43923201209169	0.149389624862086	9.63408277797316	5.74023361513498e-22	1.5543732596412e-20	2.17612256349767e-18	photosystem II q(b) protein	psbA	COG:C, COG:COG5716, EC:1.10.3.9, KEGG:K02703, RefSeq:WP_015218695.1, SO:0001217, UniParc:UPI0002A05EB4, UniRef:UniRef100_K9Z5P0, UniRef:UniRef50_P16033, UniRef:UniRef90_K9Z5P0
607	EAOMGH_03035	36087.5585142661	-0.419310269066633	0.172075492230406	-2.43678087815773	0.0148186559441734	0.0303057152233201	1	Type IV pilus assembly protein FimV	fimV	COG:COG3170, COG:NW, SO:0001217, UniRef:UniRef50_A0A2K8WKS9, UniRef:UniRef90_K9Z303
608	EAOMGH_03040	1444.19920944899	0.0625196537679251	0.104880926652343	0.596101271827661	0.551107574595916	0.645028964276974	1	pantetheine-phosphate adenylyltransferase	coaD	COG:COG0669, COG:H, SO:0001217, UniRef:UniRef50_Q8ER64, UniRef:UniRef90_K9Z185
609	EAOMGH_03045	2729.59804258235	0.681897079052526	0.146730958093889	4.64726113637313	3.36371239609145e-06	1.52899684575332e-05	0.0127518336935827	thiol reductase thioredoxin	cnoX	COG:COG3118, COG:O, RefSeq:WP_015218698.1, SO:0001217, UniParc:UPI0002A0742A, UniRef:UniRef100_K9Z2L1, UniRef:UniRef50_K9Z2L1, UniRef:UniRef90_K9Z2L1
610	EAOMGH_03050	2327.92955047573	0.826228265452529	0.127518238481505	6.47929484669255	9.21522701927032e-11	8.39781866107062e-10	3.49349256300538e-07	Uncharacterized membrane protein		COG:COG4094, COG:S, SO:0001217, UniRef:UniRef50_A0A0D9XYS8, UniRef:UniRef90_A0A844GSH6
611	EAOMGH_03055	8527.81315767504	0.139214570602733	0.114777974641057	1.21290318145181	0.225166839148778	0.310289889935666	1	LysR family transcriptional regulator	lysR	COG:COG0583, COG:K, RefSeq:WP_015218700.1, SO:0001217, UniParc:UPI0002A074DE, UniRef:UniRef100_K9Z1C7, UniRef:UniRef50_O19892, UniRef:UniRef90_K9Z1C7
612	EAOMGH_03060	4127.28712200839	-0.00887740956234158	0.133596473152655	-0.0664494305339763	0.947020017257874	0.963540763667365	1	hypothetical protein		RefSeq:WP_099436088.1, SO:0001217, UniParc:UPI000C12BE96, UniRef:UniRef100_A0A844GUI3, UniRef:UniRef50_B7K9G1, UniRef:UniRef90_K9Z308
613	EAOMGH_03065	5472.78891325834	-0.351597386303059	0.146611304308235	-2.39816014162089	0.0164776595364545	0.0333334083792418	1	GTPase	gem1	COG:COG1100, COG:R, KEGG:K06883, RefSeq:WP_190360616.1, SO:0001217, UniParc:UPI00168101B7, UniRef:UniRef100_UPI00168101B7, UniRef:UniRef50_A0A1Q2U175, UniRef:UniRef90_K9Z190
614	EAOMGH_03070	1821.3354337788	0.815383424743628	0.120619544358508	6.75996107496584	1.38028818494556e-11	1.38065237707879e-10	5.23267250912862e-08	glycosyl transferase	bepA	COG:COG4783, COG:MO, SO:0001217, UniRef:UniRef50_A0A0D6ABH0, UniRef:UniRef90_K9Z2L6
615	EAOMGH_03075	7151.58198291969	0.565564567454331	0.265459796740807	2.1305093064866	0.033129588302803	0.06130833980549	1	Two-component response regulator, PleD family, consists of two REC domains and a diguanylate cyclase (GGDEF) domain	pleD	COG:COG3706, COG:TK, SO:0001217, UniRef:UniRef50_K9Z3L3, UniRef:UniRef90_K9Z3L3
616	EAOMGH_03080	22517.4748407619	-0.850387338058948	0.146410752188943	-5.80823010158109	6.31367063856383e-09	4.36772361145903e-08	2.39351253907955e-05	phosphoketolase	xFP	COG:COG3957, COG:G, EC:4.1.2.22, EC:4.1.2.9, KEGG:K01621, RefSeq:WP_099436092.1, SO:0001217, UniParc:UPI000C12BA95, UniRef:UniRef100_UPI000C12BA95, UniRef:UniRef50_Q8CK51, UniRef:UniRef90_K9Z1D3
617	EAOMGH_03085	7316.76279226976	-0.833561475906961	0.182599733400581	-4.56496545960625	4.9957658756662e-06	2.19454790668025e-05	0.0189389484346506	ribonuclease D	rnd	COG:COG0349, COG:J, RefSeq:WP_155082578.1, SO:0001217, UniParc:UPI0012BA629D, UniRef:UniRef100_A0A844GRM0, UniRef:UniRef50_A5GVS3, UniRef:UniRef90_K9Z312
618	EAOMGH_03090	7310.73217025141	-0.598035920800157	0.174320796895013	-3.43066307320939	0.000602107945914349	0.00173185980497822	1	DUF6679 domain-containing protein		RefSeq:WP_015218707.1, SO:0001217, UniParc:UPI0002A060EA, UniRef:UniRef100_K9Z195, UniRef:UniRef50_K9S8D4, UniRef:UniRef90_K9Z195
619	EAOMGH_03095	1256.38688077247	-0.442217069362021	0.140085244069677	-3.15677123810461	0.00159526444291269	0.00414506340170116	1	DNA primase	dnaG	COG:COG0358, COG:L, SO:0001217, UniRef:UniRef50_P74143, UniRef:UniRef90_K9Z2M1
620	EAOMGH_03100	584.755881910671	-0.626773477146462	0.188489590268047	-3.32524186749593	0.000883418616737841	0.00245710930011237	1	DNA polymerase subunit beta	mJ0435	COG:COG1669, COG:R, RefSeq:WP_155082573.1, SO:0001217, UniParc:UPI0012BA94CA, UniRef:UniRef100_A0A844GSG6, UniRef:UniRef50_B1WUQ0, UniRef:UniRef90_K9Z3L6
621	EAOMGH_03105	1566.28284675408	-0.416410073632335	0.125336986189368	-3.32232397070081	0.000892709783378562	0.00248113107682414	1	4-(cytidine 5'-diphospho)-2-C-methyl-D-erythritol kinase	ispE	COG:COG1947, COG:I, EC:2.7.1.148, KEGG:K00919, SO:0001217, UniRef:UniRef50_Q7NPF3, UniRef:UniRef90_K9Z1D8
622	EAOMGH_03110	5513.89831920774	-0.871189244914666	0.147580674805366	-5.90313905302043	3.56649418926382e-09	2.55105273047154e-08	1.35205794714991e-05	ATPase	herA	COG:COG0433, COG:L, RefSeq:WP_099436096.1, SO:0001217, UniParc:UPI000C12C924, UniRef:UniRef100_A0A3M0Y5S5, UniRef:UniRef50_A9B078, UniRef:UniRef90_A0A3M0Y5S5
623	EAOMGH_03115	72213.0397637283	-0.503553922005887	0.176060774211463	-2.86011420920528	0.00423488464944621	0.0100465880513458	1	transposase	insQ	COG:COG0675, COG:X, KEGG:K07496, SO:0001217, UniRef:UniRef50_A0A1Z4INE7, UniRef:UniRef90_K9Z1A0
624	EAOMGH_03120	1402.48940550203	0.695973092497828	0.173041507051364	4.02200087341611	5.77058438921894e-05	0.000206750058635918	0.21876285419529	sensor histidine kinase	kdpD	COG:COG2205, COG:T, RefSeq:WP_099436097.1, SO:0001217, UniParc:UPI000C12A65C, UniRef:UniRef100_A0A844GTY3, UniRef:UniRef50_K9Z2M6, UniRef:UniRef90_K9Z2M6
625	EAOMGH_03125	1311.04953657946	0.475126942409833	0.162656286179267	2.92104875606335	0.0034885522841367	0.00839688997407126	1	Uncharacterized protein sll0095	aarF	COG:COG0661, COG:HT, RefSeq:WP_155082569.1, SO:0001217, UniParc:UPI0012BA9087, UniRef:UniRef100_A0A844GMA4, UniRef:UniRef50_Q55884, UniRef:UniRef90_K9Z3M1
626	EAOMGH_03130	3610.76004612829	1.08250122425966	0.153455567057316	7.0541671769741	1.73637520911684e-12	1.92473637946255e-11	6.58259841776192e-09	alpha-amylase	amyA	COG:COG0366, COG:G, RefSeq:WP_015218715.1, SO:0001217, UniParc:UPI0002A08136, UniRef:UniRef100_K9Z1E2, UniRef:UniRef50_A0A2N5K6G5, UniRef:UniRef90_K9Z1E2
627	EAOMGH_03135	5854.05057327818	-0.215013389138411	0.224488771346799	-0.957791286612948	0.338168013832203	0.435164609788826	1	IS630 family transposase		SO:0001217, UniRef:UniRef50_A0A6B3N7Q8, UniRef:UniRef90_UPI000C12B426
628	EAOMGH_03140	2811.15829254897	0.905543474715324	0.178719893382625	5.06683088030176	4.04493350352731e-07	2.15067923027658e-06	0.0015334342911872	fused N-dimethylarginine dimethylaminohydrolase/saccharopine dehydrogenase domain-containing protein		COG:COG1915, COG:S, RefSeq:WP_099436100.1, SO:0001217, UniParc:UPI000C12AC6E, UniRef:UniRef100_UPI000C12AC6E, UniRef:UniRef50_A0A2K8WP98, UniRef:UniRef90_K9Z322
629	EAOMGH_03145	3403.07406341134	-0.173819641976928	0.16894335433965	-1.02886344749303	0.303543846904811	0.398178105057488	1	efflux transporter periplasmic adaptor subunit	emrA	COG:COG1566, COG:V, SO:0001217, UniRef:UniRef50_K9Z1A5, UniRef:UniRef90_K9Z1A5
630	EAOMGH_03150	3144.68371062973	0.619874372153732	0.122549390828402	5.05815955480106	4.23322178637583e-07	2.24136086482553e-06	0.00160481437921508	heavy metal translocating P-type ATPase	cadA	COG:COG2217, COG:P, EC:7.2.2.8, KEGG:K17686, SO:0001217, UniRef:UniRef50_K9Z2N2, UniRef:UniRef90_K9Z2N2
631	EAOMGH_03155	11040.7961503256	0.640549009100716	0.134229244338795	4.77205256020045	1.82357897560224e-06	8.72877259660112e-06	0.00691318789650809	transposase	insQ	COG:COG0675, COG:X, KEGG:K07496, SO:0001217, UniRef:UniRef50_K9Z7D7, UniRef:UniRef90_K9Z7D7
632	EAOMGH_03160	7079.93769634655	0.216568462877772	0.133310885920608	1.62453697147243	0.104261256468206	0.162455578820784	1	hybrid sensor histidine kinase/response regulator		COG:COG4251, COG:T, SO:0001217, UniRef:UniRef50_K9Z3M6, UniRef:UniRef90_K9Z3M6
633	EAOMGH_03165	5918.01760226373	-0.786575388427477	0.107853122815702	-7.29302377059186	3.0307459258792e-13	3.66529575118115e-12	1.1489557805008e-09	Multi-sensor signal transduction histidine kinase		SO:0001217, UniRef:UniRef50_K9Z1E6, UniRef:UniRef90_K9Z1E6
634	EAOMGH_03170	7525.93097292747	0.241512235691496	0.329052947485621	0.733961623917834	0.462972127394787	0.562901646874162	1	Magnesium-transporting ATPase (P-type)	mgtA	COG:COG0474, COG:P, SO:0001217, UniRef:UniRef50_I4GAI1, UniRef:UniRef90_K9Z328
635	EAOMGH_03175	6520.34475022402	-0.438660527829464	0.117314728795165	-3.73917693314859	0.000184623751767138	0.000587171680326528	0.699908642949221	tRNA (N6-isopentenyl adenosine(37)-C2)-methylthiotransferase MiaB	miaB	COG:COG0621, COG:J, RefSeq:WP_015218722.1, SO:0001217, UniParc:UPI0002A06B16, UniRef:UniRef100_K9Z1B0, UniRef:UniRef50_B7K993, UniRef:UniRef90_A0A3M0YJH9
636	EAOMGH_03180	972.174674270308	-1.49206591847376	0.414926778661538	-3.59597402531319	0.000323180048128791	0.000979356964393483	1	hypothetical protein		RefSeq:WP_015218723.1, SO:0001217, UniParc:UPI0002A0747E, UniRef:UniRef100_K9Z2N8, UniRef:UniRef50_A0A0D6ABQ3, UniRef:UniRef90_K9Z2N8
637	EAOMGH_03185	1000.19368032551	0.494184066076898	0.13846743136606	3.56895524963156	0.000358407632646239	0.00108178609503335	1	cysteine desulfuration protein SufE	sufE	COG:COG2166, COG:O, RefSeq:WP_015218724.1, SO:0001217, UniParc:UPI0002A065DD, UniRef:UniRef100_K9Z3N0, UniRef:UniRef50_K9Z3N0, UniRef:UniRef90_K9Z3N0
638	EAOMGH_03190	3442.0233926997	-0.659381702323407	0.147785621628566	-4.46174462073617	8.1295074436583e-06	3.43578179697978e-05	0.0308189627189086	Metal-sensitive transcriptional repressor	frmR	COG:COG1937, COG:K, KEGG:K21600, RefSeq:WP_015218725.1, SO:0001217, UniParc:UPI0002A06ABC, UniRef:UniRef100_K9Z1F1, UniRef:UniRef50_K9Y7E8, UniRef:UniRef90_K9Z1F1
639	EAOMGH_03195	1711.41692962014	0.0719498844447103	0.136070346151399	0.528769761228174	0.596965176857329	0.68620223937724	1	hypothetical protein
640	EAOMGH_03200	2425.77184642845	-0.268935847693218	0.150421427554462	-1.7878825647752	0.0737949563990717	0.122271276096539	1	IS4 family transposase		SO:0001217, UniRef:UniRef50_A3IX85, UniRef:UniRef90_K9Z1I4
641	EAOMGH_03205	1344.18138724656	-0.502719406721916	0.131712407277201	-3.81679613268246	0.000135195787648714	0.000444131049372854	0.512527230976273	ribokinase	rbsK	COG:COG0524, COG:G, EC:2.7.1.15, KEGG:K00852, SO:0001217, UniRef:UniRef50_K9Z333, UniRef:UniRef90_K9Z333
642	EAOMGH_03210	1864.50442563478	-0.0994125559602213	0.139516765270575	-0.712549174770669	0.476124771868305	0.574837264379855	1	putative N-acyltransferase, GNAT family	elaA	COG:COG2153, COG:R, RefSeq:WP_015218727.1, SO:0001217, UniParc:UPI0002A06462, UniRef:UniRef100_K9Z1B6, UniRef:UniRef50_K9Z1B6, UniRef:UniRef90_K9Z1B6
643	EAOMGH_03215	1782.05823070984	0.00912161540374186	0.125244927065444	0.0728302184963992	0.941941223920404	0.960177246539997	1	Glutathione S-transferase	gstA	COG:COG0625, COG:O, SO:0001217, UniRef:UniRef50_A9GUQ4, UniRef:UniRef90_UPI000C12BBF9
644	EAOMGH_03220	3614.83754214576	-1.43439204529634	0.152448148128568	-9.40904866936552	5.00647583371568e-21	1.21663781318052e-19	1.89795498856161e-17	Ubiquinone/menaquinone biosynthesis C-methylase UbiE/MenG	ubiE	COG:COG2226, COG:H, SO:0001217, UniRef:UniRef50_A0A654SDT9, UniRef:UniRef90_K9Z3N3
645	EAOMGH_03225	8881.0993308589	0.386742387605346	0.152949294816228	2.52856600659733	0.0114529548660012	0.0242018683929825	1	hypothetical protein		RefSeq:WP_015218730.1, SO:0001217, UniParc:UPI0002A06A48, UniRef:UniRef100_K9Z1F5, UniRef:UniRef50_K9Z1F5, UniRef:UniRef90_K9Z1F5
646	EAOMGH_03230	1409.21865602888	-0.586320284637525	0.153771941565613	-3.81292112636392	0.00013733394951224	0.000450764504416365	0.520633002600902	cupin	manC	COG:COG0662, COG:G, RefSeq:WP_155084008.1, SO:0001217, UniParc:UPI0012BAF88D, UniRef:UniRef100_A0A844GWF8, UniRef:UniRef50_A0A0D6ADZ1, UniRef:UniRef90_K9Z338
647	EAOMGH_03235	5541.3489582674	-0.639628138472292	0.212025465236675	-3.01675149142251	0.00255499178437581	0.00638916481172079	1	NfeD-like C-terminal, partner-binding	ybbJ	COG:COG1585, COG:O, SO:0001217, UniRef:UniRef50_K9YIK0, UniRef:UniRef90_K9Z1C1
648	EAOMGH_03240	9253.77235687148	-0.252273854506833	0.187016397903126	-1.34893975787894	0.177356316635717	0.254295686976552	1	paraslipin	hflC	COG:COG0330, COG:O, SO:0001217, UniRef:UniRef50_P72655, UniRef:UniRef90_K9Z2P8
649	EAOMGH_03245	1736.01716773277	0.788459716293256	0.183492632365174	4.29695572040256	1.73159767853812e-05	6.97607523840383e-05	0.0656448679933801	phytoene synthase	eRG9	COG:COG1562, COG:I, RefSeq:WP_015218734.1, SO:0001217, UniParc:UPI0002A08572, UniRef:UniRef100_K9Z3N9, UniRef:UniRef50_P37294, UniRef:UniRef90_K9Z3N9
650	EAOMGH_03250	1329.03903310528	0.148738220845011	0.155372340733735	0.957301796076473	0.338414949064753	0.43533460193569	1	15-cis-phytoene desaturase	pds	COG:COG3349, COG:R, RefSeq:WP_015218735.1, SO:0001217, UniParc:UPI0002A08387, UniRef:UniRef100_K9Z1F9, UniRef:UniRef50_A0A317YG51, UniRef:UniRef90_K9Z1F9
651	EAOMGH_03255	452.633018543884	-0.0901536994527801	0.316121396911274	-0.285186957711956	0.775500911893149	0.838186131865423	1	hypothetical protein		SO:0001217, UniParc:UPI0002A0850F, UniRef:UniRef100_K9Z343, UniRef:UniRef50_K9YQA7, UniRef:UniRef90_K9Z343
652	EAOMGH_03260	1040.37495457672	1.82965346250955	0.398712647786501	4.58890249072128	4.45582493243946e-06	1.97336826155117e-05	0.016892032318878	hypothetical protein		RefSeq:WP_015218737.1, SO:0001217, UniParc:UPI0002A089A7, UniRef:UniRef100_K9Z1C5, UniRef:UniRef50_K9Z1C5, UniRef:UniRef90_K9Z1C5
653	EAOMGH_03265	58367.1122507798	3.0330283785003	0.301777097238498	10.050558528977	9.13481989515872e-24	2.93475442563955e-22	3.46301022225467e-20	heme oxygenase		COG:COG5398, COG:H, SO:0001217, UniRef:UniRef50_P72849, UniRef:UniRef90_K9Z2Q5
654	EAOMGH_03270	667.95415513214	0.367044461591755	0.175345001324885	2.09327017490326	0.0363250434885017	0.066686798966058	1	serine esterase	ypfH	COG:COG0400, COG:R, SO:0001217, UniRef:UniRef50_K9Z3P5, UniRef:UniRef90_K9Z3P5
655	EAOMGH_03275	2125.30160587423	0.927076851801913	0.241938943202107	3.83186286396013	0.000127176626429719	0.00041997089790511	0.482126590795066	circadian clock protein KaiC	kaiC	COG:COG0467, COG:T, RefSeq:WP_099436698.1, SO:0001217, UniParc:UPI000C12E08C, UniRef:UniRef100_A0A844GWI7, UniRef:UniRef50_P74503, UniRef:UniRef90_A0A3M0YIC8
656	EAOMGH_03280	507.12008709902	0.254641385050436	0.153771482674882	1.65597275008932	0.0977273373618409	0.153855621237018	1	Collagen-like protein		SO:0001217, UniParc:UPI000C12B59F, UniRef:UniRef100_A0A844GWG7, UniRef:UniRef50_A0A1E5QTM6, UniRef:UniRef90_K9Z348
657	EAOMGH_03285	649.400557174377	0.341750721166489	0.12412130126778	2.75336076624909	0.00589868549151637	0.0135362691878563	1	ABC transporter substrate-binding protein	dppB	COG:COG0601, COG:EP, RefSeq:WP_015218742.1, SO:0001217, UniParc:UPI0002A05B48, UniRef:UniRef100_K9Z1D0, UniRef:UniRef50_A0A073CGT5, UniRef:UniRef90_K9Z1D0
658	EAOMGH_03290	8502.37307062839	0.235858927997437	0.141404630552884	1.66797174233433	0.0953213364140993	0.15063075712624	1	Gamma-glutamyl cyclotransferase, AIG2-like	ytfP	COG:COG2105, COG:E, SO:0001217, UniRef:UniRef50_A0A0D6AII8, UniRef:UniRef90_A0A844GSB8
659	EAOMGH_03295	5138.14092517154	0.119570175189255	0.216008645395459	0.553543470310422	0.579891322716753	0.670643076393901	1	glutamyl-tRNA reductase	hemA	COG:COG0373, COG:H, EC:1.2.1.70, KEGG:K02492, RefSeq:WP_099436701.1, SO:0001217, UniParc:UPI000C12E0CA, UniRef:UniRef100_A0A844GZ31, UniRef:UniRef50_P28463, UniRef:UniRef90_K9Z3P9
660	EAOMGH_03300	963.031191506932	-0.0217671936166596	0.185443807878538	-0.117378918528877	0.906559789155289	0.933650682066748	1	C4-dicarboxylate ABC transporter	fcbT3	COG:COG4664, COG:Q, RefSeq:WP_015218745.1, SO:0001217, UniParc:UPI0002A07437, UniRef:UniRef100_K9Z1G9, UniRef:UniRef50_A0A068MSB5, UniRef:UniRef90_K9Z1G9
661	EAOMGH_03305	3997.44466090062	1.35835989181681	0.144274618299484	9.41509953606073	4.72634373475821e-21	1.15597219990118e-19	1.79175690984684e-17	phycocyanobilin:ferredoxin oxidoreductase	pcyA	COG:C, COG:COG5692, EC:1.3.7.5, KEGG:K05371, SO:0001217, UniRef:UniRef50_Q93TN0, UniRef:UniRef90_K9Z352
662	EAOMGH_03310	1489.78342478717	0.0197872178082142	0.128142106875401	0.154416204717581	0.877281577381632	0.912671366589947	1	exodeoxyribonuclease III	xth	COG:COG0708, COG:L, EC:3.1.11.2, KEGG:K01142, RefSeq:WP_015218747.1, SO:0001217, UniParc:UPI0002A07DE0, UniRef:UniRef100_K9Z1D6, UniRef:UniRef50_A5GUJ0, UniRef:UniRef90_A0A844GWW3
663	EAOMGH_03315	42271.3713155297	-0.241930691115991	0.224836731600774	-1.07602832238982	0.281914589934571	0.37525920310462	1	Polymorphic membrane protein Chlamydia		SO:0001217, UniRef:UniRef50_K9Z2R5
664	EAOMGH_03320	765.649559297302	-0.335370654742777	0.154489182137717	-2.17083584819432	0.0299435830649107	0.0561682946061734	1	queuosine precursor transporter	yhhQ	COG:COG1738, COG:J, KEGG:K09125, SO:0001217, UniRef:UniRef50_K9Z3Q6, UniRef:UniRef90_K9Z3Q6
665	EAOMGH_03325	1958.94201142911	-0.565965859138297	0.198176543279839	-2.85586704547124	0.00429194819632464	0.0101628829558193	1	AAA family ATPase	pspF	COG:COG1221, COG:KT, SO:0001217, UniRef:UniRef50_A0A251WJ93, UniRef:UniRef90_K9Z1H6
666	EAOMGH_03330	6396.0838893809	-2.3267194086494	0.564526469572869	-4.12154174171823	3.76345261913027e-05	0.000139277858269416	0.142672488791229	high light inducible protein		RefSeq:WP_015218751.1, SO:0001217, UniParc:UPI0002A05BD6, UniRef:UniRef100_K9Z358, UniRef:UniRef50_A0A1L5YCI6, UniRef:UniRef90_K9Z358
667	EAOMGH_03335	685.473580306506	0.361534820288035	0.147652457059659	2.44855268572983	0.0143431451495732	0.0295181684990357	1	DNA polymerase III subunit delta	holA	COG:COG1466, COG:L, RefSeq:WP_099436844.1, SO:0001217, UniParc:UPI000C12D6BE, UniRef:UniRef100_UPI000C12D6BE, UniRef:UniRef50_A0A6P0PFZ1, UniRef:UniRef90_A0A844GV19
668	EAOMGH_03340	2715.03658884567	0.0672976485202287	0.204725983538652	0.328720601835688	0.742366880941869	0.810107324597187	1	metallophosphoesterase	cpdA	COG:COG1409, COG:T, SO:0001217, UniRef:UniRef50_A0A0D6ASR3, UniRef:UniRef90_K9Z2S0
669	EAOMGH_03345	11774.0733995633	0.27671188032235	0.134508854856557	2.05720196352456	0.039666802759469	0.0718475151749388	1	50S ribosomal protein L9	rplI	COG:COG0359, COG:J, KEGG:K02939, RefSeq:WP_015218754.1, SO:0001217, UniParc:UPI0002A08157, UniRef:UniRef100_K9Z3R1, UniRef:UniRef50_P42352, UniRef:UniRef90_K9Z3R1
670	EAOMGH_03350	5019.85084613364	0.686864752125347	0.275876109029101	2.48975800964662	0.0127830098323763	0.0266412260992515	1	glycine--tRNA ligase subunit alpha	glyQ	COG:COG0752, COG:J, RefSeq:WP_015218755.1, SO:0001217, UniParc:UPI0002A07CF4, UniRef:UniRef100_K9Z1I1, UniRef:UniRef50_Q55716, UniRef:UniRef90_K9Z1I1
671	EAOMGH_03355	2024.59740155571	0.524000281716894	0.190629075072769	2.74879517469655	0.00598147511401239	0.0136765815182274	1	histidinol-phosphate transaminase	hisC	COG:COG0079, COG:E, EC:2.6.1.9, KEGG:K00817, SO:0001217, UniRef:UniRef50_Q8YMG7, UniRef:UniRef90_K9Z362
672	EAOMGH_03360	644.14403024486	0.18454316247882	0.18717960406889	0.985914909889972	0.324174869703678	0.42000920404875	1	DDE-3 domain-containing protein		SO:0001217, UniRef:UniRef50_A0A140K071
673	EAOMGH_03365	2828.82070770104	-0.154213416146206	0.182349590588668	-0.84570201473098	0.397718998936088	0.496461219942941	1	HTH-33 domain-containing protein		SO:0001217, UniRef:UniRef50_A0A1U7NC53, UniRef:UniRef90_K9Z2C5
674	EAOMGH_03370	7033.54897520987	-1.26693403534178	0.163945916895632	-7.7277559534972	1.09458929210579e-14	1.5898804622119e-13	4.14958800637306e-11	chromate transporter	chrA	COG:COG2059, COG:P, KEGG:K07240, SO:0001217, UniRef:UniRef50_A9GDW8, UniRef:UniRef90_K9Z1E5
675	EAOMGH_03375	2169.09524732104	-0.749301184574291	0.117354231863283	-6.38495240160768	1.71450789359057e-10	1.49622549833978e-09	6.49969942460185e-07	NUDIX hydrolase	yjhB	COG:COG1051, COG:F, RefSeq:WP_099436839.1, SO:0001217, UniParc:UPI000C12A0D1, UniRef:UniRef100_UPI000C12A0D1, UniRef:UniRef50_Q8Z088, UniRef:UniRef90_K9Z2S6
676	EAOMGH_03380	1076.00679936241	0.230474713094731	0.156695542549471	1.47084409259419	0.141333285018021	0.20970429882713	1	ferredoxin	fdx	COG:C, COG:COG0633, RefSeq:WP_015218759.1, SO:0001217, UniParc:UPI0002A0652B, UniRef:UniRef100_K9Z3R7, UniRef:UniRef50_K9YT63, UniRef:UniRef90_K9Z3R7
677	EAOMGH_03385	541.730817873862	1.45438654100015	0.212042873885507	6.85892675547044	6.93797974756329e-12	7.23505560666565e-11	2.63018812230124e-08	hypothetical protein		SO:0001217, UniParc:UPI0002A08BC0, UniRef:UniRef100_K9Z1I6, UniRef:UniRef50_K9RRI6, UniRef:UniRef90_K9Z1I6
678	EAOMGH_03390	341.667053461793	0.43272267006911	0.144925829555336	2.98582158471542	0.00282817596240715	0.00700232554757911	1	divalent-cation tolerance protein CutA	cutA1	COG:COG1324, COG:P, KEGG:K03926, RefSeq:WP_015218761.1, SO:0001217, UniParc:UPI0002A08D39, UniRef:UniRef100_K9Z367, UniRef:UniRef50_K9Z367, UniRef:UniRef90_K9Z367
679	EAOMGH_03395	2324.05783196076	-0.228486585560557	0.129691695139029	-1.76176728444808	0.07810862437347	0.128241574274502	1	cobyrinic acid a,c-diamide synthase	parA	COG:COG1192, COG:DN, KEGG:K03496, RefSeq:WP_190360657.1, SO:0001217, UniParc:UPI00168028FC, UniRef:UniRef100_UPI00168028FC, UniRef:UniRef50_K9SGC2, UniRef:UniRef90_K9Z1E7
680	EAOMGH_03400	4098.88363680144	-1.20060039879659	0.233596839530957	-5.13962603778071	2.75285789565509e-07	1.49728612373436e-06	0.00104360842824285	hypothetical protein		RefSeq:WP_015218763.1, SO:0001217, UniParc:UPI0002A08280, UniRef:UniRef100_K9Z2T0, UniRef:UniRef50_K9Z2T0, UniRef:UniRef90_K9Z2T0
681	EAOMGH_03405	3609.48455819392	0.461667357370708	0.118621142214055	3.89194833866646	9.94424225601581e-05	0.000338104236704537	0.376986223925559	glycosyl transferase family 1	rfaB	COG:COG0438, COG:M, RefSeq:WP_099436716.1, SO:0001217, UniParc:UPI000C12D50F, UniRef:UniRef100_UPI000C12D50F, UniRef:UniRef50_A0A1L9QRR7, UniRef:UniRef90_K9Z3S1
682	EAOMGH_03410	2646.77646413396	0.0913329256787493	0.133550697824864	0.683882055026937	0.494049646431282	0.59064718058057	1	hypothetical protein		COG:COG3542, COG:R, KEGG:K09705, PFAM:PF06172.14, RefSeq:WP_015218765.1, SO:0001217, UniParc:UPI0002A0707A, UniRef:UniRef100_K9Z1J3, UniRef:UniRef50_A9A662, UniRef:UniRef90_K9Z1J3
683	EAOMGH_03415	5566.67739777349	0.760790397467839	0.167837594649906	4.53289621466977	5.81804053306169e-06	2.51495914034628e-05	0.0220561916608369	DUF1868 domain-containing protein	thpR	COG:COG1514, COG:J, RefSeq:WP_155084024.1, SO:0001217, UniParc:UPI0012BAA693, UniRef:UniRef100_A0A844GSG2, UniRef:UniRef50_K9Z371, UniRef:UniRef90_K9Z371
684	EAOMGH_03420	3739.43323908946	0.225853714756317	0.13726551034686	1.64537846532316	0.0998917876374833	0.156937325708122	1	cobalt-precorrin-8X methylmutase	cobH	COG:COG2082, COG:H, EC:5.4.99.60, EC:5.4.99.61, KEGG:K06042, RefSeq:WP_099436714.1, SO:0001217, UniParc:UPI000C12D84A, UniRef:UniRef100_A0A844GWX9, UniRef:UniRef50_A0A1Z3HML6, UniRef:UniRef90_K9Z1F0
685	EAOMGH_03425	1442.40739565323	1.33587362066082	0.213908456355707	6.24507157603628	4.23606088157336e-10	3.48349388330686e-09	1.60589068020446e-06	16S rRNA (guanine(966)-N(2))-methyltransferase RsmD	rsmD	COG:COG0742, COG:J, EC:2.1.1.171, KEGG:K08316, RefSeq:WP_015218768.1, SO:0001217, UniParc:UPI0002A06922, UniRef:UniRef100_K9Z2T4, UniRef:UniRef50_A0A844GX63, UniRef:UniRef90_A0A844GX63
686	EAOMGH_03430	1218.39130932174	-0.504513846951736	0.121754191585685	-4.1437082401938	3.41734468531795e-05	0.000128650980159288	0.129551537020403	regulator	rsbU	COG:COG2208, COG:TK, EC:3.1.3.3, KEGG:K07315, SO:0001217, UniRef:UniRef50_Q8YUQ5, UniRef:UniRef90_K9Z3S7
687	EAOMGH_03435	24535.7324962659	-0.126065108568165	0.13681734012386	-0.921411777586373	0.356835482090738	0.45562927336005	1	Type II secretory pathway ATPase GspE/PulE or T4P pilus assembly pathway ATPase PilB	pulE	COG:COG2804, COG:NUW, SO:0001217, UniRef:UniRef50_A0A2T2RTX1, UniRef:UniRef90_K9Z1J7
688	EAOMGH_03440	16845.1720567022	0.53711739818339	0.3158756992784	1.70040746854033	0.0890543079780661	0.142871299849703	1	hypothetical protein		RefSeq:WP_015218771.1, SO:0001217, UniParc:UPI0002A07004, UniRef:UniRef100_K9Z376, UniRef:UniRef50_A0A0D6AI18, UniRef:UniRef90_K9Z376
689	EAOMGH_03445	4274.86495125594	0.142808458044876	0.28901849331647	0.49411529485936	0.62122475671161	0.707863857136673	1	Sll0263 protein		RefSeq:WP_155084028.1, SO:0001217, UniParc:UPI0012BAA670, UniRef:UniRef100_A0A844GZ64, UniRef:UniRef50_P74404, UniRef:UniRef90_K9Z2U0
690	EAOMGH_03450	2528.58917568826	-0.263424420473403	0.290804261318158	-0.905847869213996	0.365016380053311	0.463576916844925	1	aromatic ring-hydroxylating dioxygenase subunit alpha	pobA	COG:COG5749, COG:H, SO:0001217, UniRef:UniRef50_P74403, UniRef:UniRef90_K9Z3T3
691	EAOMGH_03455	1895.1435226333	-0.248335596867573	0.212795995110863	-1.16701254992226	0.243205301415638	0.331890315934732	1	hypothetical protein		SO:0001217, UniRef:UniRef50_K9Z1K3, UniRef:UniRef90_K9Z1K3
692	EAOMGH_03460	2076.42922223869	-0.139357031442141	0.130017035670779	-1.07183670757586	0.283793382452978	0.376977644276964	1	P-aminobenzoate N-oxygenase AurF		SO:0001217, UniRef:UniRef50_K9EYA1, UniRef:UniRef90_K9Z380
693	EAOMGH_03465	198.044336040427	-0.50809732816313	0.2567626928006	-1.97885963346597	0.0478318121776373	0.0843789669452876	1	ferredoxin	fdx	COG:C, COG:COG0633, RefSeq:WP_015218777.1, SO:0001217, UniParc:UPI0002A08BEC, UniRef:UniRef100_K9Z1G0, UniRef:UniRef50_B2IXY9, UniRef:UniRef90_K9Z1G0
694	EAOMGH_03470	932.1808116608	-0.362637090465684	0.125447165040652	-2.89075556508726	0.00384316910296964	0.00918628882052831	1	aromatic ring-hydroxylating dioxygenase subunit alpha	pobA	COG:COG5749, COG:H, SO:0001217, UniRef:UniRef50_P73170, UniRef:UniRef90_K9Z2U4
695	EAOMGH_03475	962.074950705722	-0.231107246477503	0.1406169521701	-1.64352336550389	0.100274695070088	0.157321563505712	1	sterol desaturase family protein	eRG3	COG:COG3000, COG:I, SO:0001217, UniRef:UniRef50_K9Z3T8, UniRef:UniRef90_K9Z3T8
696	EAOMGH_03480	392.698281599954	0.179176731496458	0.163133922868402	1.0983413403293	0.272055466481391	0.364260548437317	1	acyl transferase	wbbJ	COG:COG0110, COG:R, SO:0001217, UniRef:UniRef50_A0A0T7C036, UniRef:UniRef90_K9Z1K8
697	EAOMGH_03485	2296.50635958472	-0.120923136038792	0.224943178105188	-0.537571919528252	0.590872620741743	0.680436848490872	1	GH3 auxin-responsive promoter		SO:0001217, UniRef:UniRef50_K9Z384, UniRef:UniRef90_K9Z384
698	EAOMGH_03490	21927.7734608979	-0.253327657222211	0.214488883423111	-1.18107592887453	0.237572561379549	0.324788164511312	1	hypothetical protein
699	EAOMGH_03495	51024.7495280722	-0.68247801923154	0.169334013292029	-4.03036581938537	5.56901127545628e-05	0.000200114898059287	0.211121217452548	Group II intron reverse transcriptase/maturase		SO:0001217, UniRef:UniRef50_A0A7Y5I9U9
700	EAOMGH_03500	50139.5306454287	-0.706727839016558	0.17334295654093	-4.07704964262385	4.56107575803208e-05	0.00016610027088088	0.172910381986996	Group II intron reverse transcriptase/maturase		SO:0001217, UniRef:UniRef50_A0A7Y5I9U9
701	EAOMGH_03505	50623.0805609269	-0.723451754929323	0.16856681273108	-4.29178047094874	1.77246139116988e-05	7.10296102951903e-05	0.0671940113392501	Group II intron reverse transcriptase/maturase		SO:0001217, UniRef:UniRef50_A0A7Y5I9U9
702	EAOMGH_03510	3372.67173806007	-0.722087885741915	0.13498740375207	-5.34929827280896	8.82959176599834e-08	5.16558370137341e-07	0.000334729823848997	transposase	insQ	COG:COG0675, COG:X, KEGG:K07496, SO:0001217, UniRef:UniRef50_B7JY93, UniRef:UniRef90_K9Z1B4
703	EAOMGH_03515	178.468695168663	0.638867616254589	0.201506994727054	3.17044883290503	0.00152203635999857	0.003963093978599	1	tRNA-Ala(ggc)	Ala_trna	SO:0000254
704	EAOMGH_03520	3670.71900051268	0.386132742811863	0.117311194570932	3.29152511168394	0.000996457199893259	0.0027215916749246	1	SCP domain-containing protein	ykwD	COG:COG2340, COG:DR, RefSeq:WP_099436740.1, SO:0001217, UniParc:UPI000C12CB55, UniRef:UniRef100_UPI000C12CB55, UniRef:UniRef50_A0A844GSF8, UniRef:UniRef90_A0A844GSF8
705	EAOMGH_03525	2312.9208696582	0.697656431132985	0.135227475224777	5.15913226933601	2.48096997230478e-07	1.36112259985635e-06	0.00094053571650074	glyoxalase		COG:COG3565, COG:R, RefSeq:WP_099436741.1, SO:0001217, UniParc:UPI000C12DF9E, UniRef:UniRef100_A0A844GZ73, UniRef:UniRef50_A0A0P4UYS2, UniRef:UniRef90_K9Z3U3
706	EAOMGH_03530	1800.00949230105	0.664631979501079	0.178970072370526	3.71364871622265	0.000204292321444646	0.000644319626120344	0.774472190596653	MEKHLA domain-containing protein		RefSeq:WP_099436742.1, SO:0001217, UniParc:UPI000C12AD1E, UniRef:UniRef100_UPI000C12AD1E, UniRef:UniRef50_A0A0D6AKP3, UniRef:UniRef90_K9Z1L4
707	EAOMGH_03535	4750.51707665238	-0.409556730971446	0.214486399447473	-1.90947646110188	0.0562006554534329	0.0965805461577354	1	hypothetical protein		SO:0001217, UniRef:UniRef50_K9Z388, UniRef:UniRef90_K9Z388
708	EAOMGH_03540	3978.4929394969	-0.630714084349993	0.117999232905432	-5.34506936037006	9.0382436884875e-08	5.27138181893171e-07	0.000342639818230561	Pentapeptide repeat protein		RefSeq:WP_099436743.1, SO:0001217, UniParc:UPI000C12A4B6, UniRef:UniRef100_A0A844GWZ5, UniRef:UniRef50_K9Z1G8, UniRef:UniRef90_K9Z1G8
709	EAOMGH_03545	1196.28793879119	0.0941635661255295	0.146431595210672	0.643054977240776	0.52018842718073	0.615491363121769	1	hypothetical protein		RefSeq:WP_015218788.1, SO:0001217, UniParc:UPI0002A08A5A, UniRef:UniRef100_K9Z2V2, UniRef:UniRef50_A0A1B7X166, UniRef:UniRef90_K9Z2V2
710	EAOMGH_03550	6560.91544301933	-0.0031566920649029	0.225585706088932	-0.0139933159756959	0.988835313594667	0.992763419978121	1	ABC transporter permease	dppB	COG:COG0601, COG:EP, SO:0001217, UniRef:UniRef50_V5V3H0, UniRef:UniRef90_K9Z3V0
711	EAOMGH_03555	8724.94352327589	-0.05939462075359	0.283988729095378	-0.209144288728593	0.834335601711411	0.881297860976333	1	CTD-binding SR-like protein rA9		SO:0001217, UniRef:UniRef50_K9Z1L9
712	EAOMGH_03560	7420.86787328988	-0.3751689480243	0.131757555567893	-2.84741885508782	0.00440753290155809	0.0103846844187736	1	sulfurtransferase	sseA	COG:COG2897, COG:P, SO:0001217, UniRef:UniRef50_A0A1J1LMY0, UniRef:UniRef90_K9Z393
713	EAOMGH_03565	29.0603139124267	0.623810404176081	0.337249046941767	1.84970249681327	0.0643564404522003	0.108481665519916	1	hypothetical protein
714	EAOMGH_03570	968.423177766175	0.296753567429188	0.198945500584841	1.49163246495558	0.135795522521709	0.202438390043177	1	NYN domain, putative PIN-related RNAse, tRNA/rRNA maturation	labA	COG:COG1432, COG:R, SO:0001217, UniParc:UPI0002A06FDC, UniRef:UniRef100_K9Z1H4, UniRef:UniRef50_K9YLM8, UniRef:UniRef90_K9Z1H4
715	EAOMGH_03575	999.358187701891	0.830484005169876	0.159955545626634	5.19196756771646	2.0808325685035e-07	1.15836068534461e-06	0.000788843626719678	aspartyl protease		COG:COG4067, COG:S, RefSeq:WP_099436746.1, SO:0001217, UniParc:UPI000C12E02E, UniRef:UniRef100_A0A844GSG8, UniRef:UniRef50_K9Z2V7, UniRef:UniRef90_K9Z2V7
716	EAOMGH_03580	650.612787825334	0.00576814209110411	0.18412576639679	0.0313271857816672	0.975008609925667	0.983570420497127	1	RDD family		RefSeq:WP_015218794.1, SO:0001217, UniParc:UPI0002A07A61, UniRef:UniRef100_K9Z3V5, UniRef:UniRef50_B0JQY7, UniRef:UniRef90_A0A844GZ84
717	EAOMGH_03585	1972.69492844023	0.576572753622652	0.104424554019689	5.5214289305362	3.36253817372962e-08	2.07274507587138e-07	0.00012747382216609	UDP-N-acetylmuramoyl-L-alanine--D-glutamate ligase	murD	COG:COG0771, COG:M, EC:6.3.2.9, KEGG:K01925, SO:0001217, UniRef:UniRef50_P73668, UniRef:UniRef90_K9Z1M4
718	EAOMGH_03590	8862.50128165756	0.137987583608115	0.221048264260476	0.62424187798876	0.532468748056682	0.627356046045616	1	cysteine desulfurase	sufS	COG:COG0520, COG:E, SO:0001217, UniRef:UniRef50_A0A7T1MER6, UniRef:UniRef90_A0A3M0YM46
719	EAOMGH_03595	1460.83595626725	0.235671064620225	0.15261940970892	1.54417491896807	0.122545963135072	0.185828698498022	1	3-beta hydroxysteroid dehydrogenase	ybjT	COG:COG0702, COG:R, RefSeq:WP_015218797.1, SO:0001217, UniParc:UPI0002A084F9, UniRef:UniRef100_K9Z1I0, UniRef:UniRef50_P51238, UniRef:UniRef90_K9Z1I0
720	EAOMGH_03600	1803.93011829578	0.445615441881107	0.118206595715805	3.76980183874398	0.000163377214272454	0.000525329108826865	0.619363019306874	precorrin-3B C(17)-methyltransferase	cobJ	COG:COG2073, COG:H, EC:2.1.1.131, EC:2.1.1.272, EC:3.7.1.12, KEGG:K13541, SO:0001217, UniRef:UniRef50_A0A844GX93, UniRef:UniRef90_A0A844GX93
721	EAOMGH_03605	6360.10543023739	-0.15658649555388	0.195481855820364	-0.801028284168602	0.423115271778114	0.522248455322902	1	peptidase M16	pqqL	COG:COG0612, COG:R, EC:3.4.24.-, KEGG:K07263, SO:0001217, UniRef:UniRef50_K9S5J3, UniRef:UniRef90_K9Z3W2
722	EAOMGH_03610	390.760729214565	-1.10438383481278	0.174552345471137	-6.32694927032875	2.50055516476633e-10	2.12071691938013e-09	9.47960462962916e-07	Superfamily I DNA and RNA helicase-like protein		RefSeq:WP_099435999.1, SO:0001217, UniParc:UPI000C12CA16, UniRef:UniRef100_UPI000C12CA16, UniRef:UniRef50_K9Z1N1, UniRef:UniRef90_K9Z1N1
723	EAOMGH_03615	454.973263845135	0.510749708490312	0.132855710857917	3.84439408130927	0.000120850667707158	0.000401881474805118	0.458144881277834	hypothetical protein		RefSeq:WP_015218801.1, SO:0001217, UniParc:UPI0002A0721E, UniRef:UniRef100_K9Z3A0, UniRef:UniRef50_K9YEE4, UniRef:UniRef90_K9Z3A0
724	EAOMGH_03620	8964.94368063894	-0.147703707930436	0.1308432628336	-1.12885986432697	0.258956954210945	0.349487073093345	1	Lactamase-B domain-containing protein	ySH1	COG:COG1236, COG:J, SO:0001217, UniRef:UniRef50_A0A2T1EEH2, UniRef:UniRef90_A0A3M0YKP9
725	EAOMGH_03625	19196.7907072974	-0.632001100927381	0.259999624773014	-2.43077697315577	0.0150664855613528	0.0307742708852847	1	Proton-translocating NADH-quinone dehydrogenase subunit P NdhP		SO:0001217, UniParc:UPI0002A05C71, UniRef:UniRef100_K9Z2W7, UniRef:UniRef50_V5V507, UniRef:UniRef90_A0A0D6AL70
726	EAOMGH_03630	5955.18787198565	-0.630839767335057	0.202983750589301	-3.10783383154369	0.00188464001116202	0.0048340123696314	1	NAD(P)/FAD-dependent oxidoreductase	trxB	COG:COG0492, COG:O, RefSeq:WP_099436001.1, SO:0001217, UniParc:UPI000C12AC4E, UniRef:UniRef100_UPI000C12AC4E, UniRef:UniRef50_A0A6M8BF61, UniRef:UniRef90_K9Z3W7
727	EAOMGH_03635	107206.891792024	0.265852932321668	0.185496879255062	1.43319355769923	0.151802530232652	0.222194359888796	1	peroxiredoxin	aHP1	COG:COG0678, COG:O, EC:1.11.1.24, KEGG:K24157, RefSeq:WP_015218805.1, SO:0001217, UniParc:UPI0002A0638E, UniRef:UniRef100_K9Z1N5, UniRef:UniRef50_A0A1Z9TA21, UniRef:UniRef90_K9Z1N5
728	EAOMGH_03640	3410.83988476752	-0.686924685885593	0.249510457997082	-2.75308975583551	0.00590357084305164	0.0135392843714512	1	transcriptional repressor	fur	COG:COG0735, COG:P, RefSeq:WP_015218806.1, SO:0001217, UniParc:UPI0002A068E4, UniRef:UniRef100_K9Z3A6, UniRef:UniRef50_P73729, UniRef:UniRef90_K9Z3A6
729	EAOMGH_03645	48980.3705963077	0.122674377214406	0.152003286070019	0.807050823611124	0.419637202566197	0.519205168057589	1	hypothetical protein
730	EAOMGH_03650	168437.41732721	0.282076424275349	0.127571043319433	2.21113206363799	0.0270266931675619	0.0515902284986038	1	Bacterial RNase P class A	RNaseP_bact_a	RFAM:RF00010, SO:0000386
731	EAOMGH_03655	63.527112284241	-0.807863378755447	0.275395320259633	-2.93346807053156	0.00335198129617554	0.00811971954875494	1	CRISPR-associated endonuclease Cas2	cas2	COG:COG1343, COG:V, RefSeq:WP_015218807.1, SO:0001217, UniParc:UPI0002A0830C, UniRef:UniRef100_K9Z1J1, UniRef:UniRef50_Q6ZEC6, UniRef:UniRef90_K9Z1J1
732	EAOMGH_03660	481.290838214149	0.42212729735339	0.20276890256026	2.08181477545818	0.0373593916164569	0.0683869887097964	1	CRISPR-associated endonuclease Cas1	cas1	COG:COG1518, COG:V, KEGG:K15342, SO:0001217, UniRef:UniRef50_A0A0P8C866, UniRef:UniRef90_K9Z2X2
733	EAOMGH_03665	767.336429566637	0.330273193213066	0.188685802423806	1.75038709309586	0.0800515416390984	0.130977727386199	1	CRISPR-associated protein Csx18	csx18	RefSeq:WP_015218809.1, SO:0001217, UniParc:UPI0002A0652A, UniRef:UniRef100_K9Z3X2, UniRef:UniRef50_K9Z3X2, UniRef:UniRef90_K9Z3X2
734	EAOMGH_03670	1492.44680925647	0.0682092425625646	0.137514302911495	0.496015622509204	0.619883388766016	0.706972902169665	1	hypothetical protein		COG:COG0392, COG:M, RefSeq:WP_155084768.1, SO:0001217, UniParc:UPI0012BAD30F, UniRef:UniRef100_A0A844H073, UniRef:UniRef50_E0UJ38, UniRef:UniRef90_K9Z1P1
735	EAOMGH_03675	2064.63914118865	0.932312159697426	0.151003144859922	6.1741241254431	6.65312581265891e-10	5.32109703708649e-09	2.52219999557899e-06	hypothetical protein		SO:0001217, UniRef:UniRef50_K9Z3B0, UniRef:UniRef90_K9Z3B0
736	EAOMGH_03680	5478.20852595546	-0.693772343009672	0.137815466216772	-5.03406738049579	4.80180765924963e-07	2.49365107345416e-06	0.00182036528362153	aldose epimerase	galM	COG:COG2017, COG:G, EC:5.1.3.15, KEGG:K01792, RefSeq:WP_015218812.1, SO:0001217, UniParc:UPI0002A072C0, UniRef:UniRef100_K9Z1J6, UniRef:UniRef50_A0A2Z6USE6, UniRef:UniRef90_K9Z1J6
737	EAOMGH_03685	1932.33360392422	0.12914906023502	0.141908984903747	0.910083743623549	0.362778347082148	0.461198093155072	1	phosphatidate cytidylyltransferase	sEC59	COG:COG0170, COG:OM, RefSeq:WP_015218813.1, SO:0001217, UniParc:UPI0002A0678D, UniRef:UniRef100_K9Z2Y0, UniRef:UniRef50_K9Z2Y0, UniRef:UniRef90_K9Z2Y0
738	EAOMGH_03690	1790.60852847827	0.129556010629774	0.104879339443154	1.23528629487599	0.216723972538367	0.300512282330998	1	IctB family putative bicarbonate transporter	ictB	COG:COG3307, COG:M, EC:2.4.1.-, KEGG:K02847, SO:0001217, UniRef:UniRef50_A0A2K8WMQ2, UniRef:UniRef90_K9Z3X7
739	EAOMGH_03695	1004.93055311825	-0.64106321566901	0.140120902877021	-4.57507197360588	4.760562994998e-06	2.09608528618321e-05	0.0180472943140374	alpha/beta hydrolase	menH	COG:COG0596, COG:HR, SO:0001217, UniRef:UniRef50_K9Z1P7, UniRef:UniRef90_K9Z1P7
740	EAOMGH_03700	389.255244763598	0.293984131665737	0.233698978681458	1.25796070365567	0.208405968194105	0.291107968100166	1	dTDP-4-dehydrorhamnose reductase	rfbD	COG:COG1091, COG:M, EC:1.1.1.133, KEGG:K00067, SO:0001217, UniRef:UniRef50_A0A6P0ZZ37, UniRef:UniRef90_K9Z3B6
741	EAOMGH_03705	1310.35722920168	-0.203154330373191	0.184111614612522	-1.1034302795114	0.269840353323011	0.361727291176638	1	DUF3177 domain-containing protein		RefSeq:WP_015218819.1, SO:0001217, UniParc:UPI0002A05B9E, UniRef:UniRef100_K9Z3Y2, UniRef:UniRef50_K9YB66, UniRef:UniRef90_K9Z3Y2
742	EAOMGH_03710	10710.4551759027	-0.909753256147791	0.227260669598661	-4.00312670799748	6.25108006520754e-05	0.00022168236227504	0.236978445272018	CP12 domain-containing protein	cp12	COG:C, COG:COG5761, RefSeq:WP_015218820.1, SO:0001217, UniParc:UPI0002A06A66, UniRef:UniRef100_K9Z1Q2, UniRef:UniRef50_A0A1D9G2U6, UniRef:UniRef90_K9Z1Q2
743	EAOMGH_03715	3869.49823555213	-0.638305356725605	0.170143367479231	-3.75157354754672	0.000175728186204976	0.000561707886933444	0.666185553903064	twin-arginine translocase TatA/TatE family subunit	tatA	COG:COG1826, COG:U, RefSeq:WP_015218821.1, SO:0001217, UniParc:UPI0002A081A0, UniRef:UniRef100_K9Z3C0, UniRef:UniRef50_A0A2G6NIJ1, UniRef:UniRef90_K9Z3C0
744	EAOMGH_03720	707.037859931785	0.517557829252542	0.161473058926853	3.20522713009973	0.00134955940070388	0.00356279922567438	1	beta-ketoacyl-ACP synthase	fabB	COG:COG0304, COG:IQ, SO:0001217, UniRef:UniRef50_K9Z1K7, UniRef:UniRef90_K9Z1K7
745	EAOMGH_03725	6264.27439203554	0.850363154131246	0.153529522530691	5.5387598431517	3.04621026019977e-08	1.90564077498636e-07	0.000115481830964173	peptidylprolyl isomerase	ppiB	COG:COG0652, COG:O, SO:0001217, UniRef:UniRef50_A0A1Q4R8K2, UniRef:UniRef90_K9Z2Z0
746	EAOMGH_03730	1355.77690915135	0.400765386687962	0.101177445863451	3.96101505891773	7.46318253335169e-05	0.000259568119118681	0.282929249839363	universal stress protein	uspA	COG:COG0589, COG:T, SO:0001217, UniRef:UniRef50_P73475, UniRef:UniRef90_K9Z3Y7
747	EAOMGH_03735	2297.61727674623	0.74947556861165	0.217584021535398	3.44453403941576	0.000572044602016956	0.00165923572015783	1	metallophosphoesterase	yaeI	COG:COG1408, COG:R, KEGG:K07098, SO:0001217, UniRef:UniRef50_K9Z1Q8, UniRef:UniRef90_K9Z1Q8
748	EAOMGH_03740	1685.22512340693	-0.280111195679415	0.130776832762781	-2.14190227551629	0.0322013467242746	0.0598701841254168	1	SHOCT domain-containing protein	tM2	COG:COG2314, COG:R, RefSeq:WP_015218826.1, SO:0001217, UniParc:UPI0002A05D64, UniRef:UniRef100_K9Z3C5, UniRef:UniRef50_K9Z3C5, UniRef:UniRef90_K9Z3C5
749	EAOMGH_03745	4947.25822081578	0.755172727521473	0.859166820450039	0.878959370341963	NA	NA	NA	DUF1825 domain-containing protein		RefSeq:WP_015218827.1, SO:0001217, UniParc:UPI0002A06D93, UniRef:UniRef100_K9Z1L2, UniRef:UniRef50_Q7NMI4, UniRef:UniRef90_K9Z1L2
750	EAOMGH_03750	6364.2432057618	0.864777857266209	0.825456332577861	1.0476361051899	NA	NA	NA	DUF760 domain-containing protein	pM23	COG:C, COG:COG5762, SO:0001217, UniRef:UniRef50_K9YC47, UniRef:UniRef90_K9Z2Z6
751	EAOMGH_03755	1856.76844795517	0.248168034248324	0.711959526468163	0.34857042433215	NA	NA	NA	NTP-transf-9 domain-containing protein		COG:COG2343, COG:S, RefSeq:WP_015218829.1, SO:0001217, UniParc:UPI0002A06C47, UniRef:UniRef100_K9Z3Z1, UniRef:UniRef50_K9SIJ6, UniRef:UniRef90_K9Z3Z1
752	EAOMGH_03760	4758.47515680116	-0.12843448295847	0.193943820997671	-0.662225186127545	0.507826915206507	0.604100809745264	1	mannose-1-phosphate guanylyltransferase	gCD1	COG:COG1208, COG:JM, EC:2.7.7.13, EC:5.4.2.8, KEGG:K16881, RefSeq:WP_015218830.1, SO:0001217, UniParc:UPI0002A072B9, UniRef:UniRef100_K9Z1R3, UniRef:UniRef50_H1W6Z8, UniRef:UniRef90_K9Z1R3
753	EAOMGH_03765	9084.012516558	-0.329962582589801	0.25744083194979	-1.28170259585766	0.19994699399408	0.281261244612823	1	diacylglycerol kinase	dgkA	COG:COG0818, COG:I, RefSeq:WP_099436597.1, SO:0001217, UniParc:UPI000C12D5E4, UniRef:UniRef100_A0A844GY78, UniRef:UniRef50_K9YDL4, UniRef:UniRef90_A0A844GY78
754	EAOMGH_03770	3847.88155895968	-0.410904308174975	0.253931193141181	-1.61817184841297	0.105625567961966	0.16437870613457	1	aminodeoxychorismate/anthranilate synthase component II	pabA	COG:COG0512, COG:EH, RefSeq:WP_099436596.1, SO:0001217, UniParc:UPI000C12A587, UniRef:UniRef100_UPI000C12A587, UniRef:UniRef50_K9Z1L7, UniRef:UniRef90_K9Z1L7
755	EAOMGH_03775	1009.73878400446	-0.379872854112544	0.303456471331563	-1.25181991488159	0.210635491737567	0.293402872647272	1	L-ascorbate lactonase UlaG, metallo-beta-lactamase superfamily	ulaG	COG:COG2220, COG:G, SO:0001217, UniParc:UPI0002A0720B, UniRef:UniRef100_K9Z301, UniRef:UniRef50_A0A3M0YK88, UniRef:UniRef90_A0A3M0YK88
756	EAOMGH_03780	1011.33589805306	-0.0462450420779703	0.192148001822284	-0.240674072274465	0.809807735684388	0.86308156479604	1	lactose ABC transporter permease	ugpA	COG:COG1175, COG:G, KEGG:K17245, RefSeq:WP_099436594.1, SO:0001217, UniParc:UPI000C12DC40, UniRef:UniRef100_A0A844GWH4, UniRef:UniRef50_K2E0V8, UniRef:UniRef90_K9Z3Z8
757	EAOMGH_03785	1420.7777208918	0.485585640740353	0.198883356133243	2.44155996852262	0.0146239592977888	0.0300159337833879	1	hypothetical protein		RefSeq:WP_015218835.1, SO:0001217, UniParc:UPI0002A070CC, UniRef:UniRef100_K9Z1S0, UniRef:UniRef50_K9Z1S0, UniRef:UniRef90_K9Z1S0
758	EAOMGH_03790	699.911798956312	-0.166595833138894	0.181530509331739	-0.917729112049409	0.358760702538108	0.457010021277542	1	Biotin-(acetyl-CoA carboxylase) ligase	birA2	COG:COG0340, COG:H, RefSeq:WP_099436593.1, SO:0001217, UniParc:UPI000C12C04F, UniRef:UniRef100_A0A844GZV6, UniRef:UniRef50_A0A844GZV6, UniRef:UniRef90_A0A844GZV6
759	EAOMGH_03795	1111.25075138088	0.221633544302966	0.150303355867159	1.47457482252658	0.140326887984981	0.208553102716267	1	3',5'-cyclic AMP phosphodiesterase CpdA	cpdA	COG:COG1409, COG:T, RefSeq:WP_015218837.1, SO:0001217, UniParc:UPI0002A06F5E, UniRef:UniRef100_K9Z1M3, UniRef:UniRef50_K9Z1M3, UniRef:UniRef90_K9Z1M3
760	EAOMGH_03800	13767.5889998442	1.55378715986496	1.05942750355815	1.46662905639742	NA	NA	NA	site-2 protease family protein	spoIVFB	COG:COG1994, COG:O, EC:3.4.24.-, KEGG:K06402, SO:0001217, UniRef:UniRef50_Q55518, UniRef:UniRef90_K9Z307
761	EAOMGH_03805	5487.58079400449	-0.59703067856356	0.251120010438385	-2.37747154247609	0.0174317879880589	0.035057776266701	1	molecular chaperone DnaJ	dnaJ	COG:COG0484, COG:O, RefSeq:WP_015218839.1, SO:0001217, UniParc:UPI0002A07943, UniRef:UniRef100_K9Z403, UniRef:UniRef50_A0A1Z4R4A6, UniRef:UniRef90_K9Z403
762	EAOMGH_03810	22567.7972275728	-0.970553715199371	0.24921846372732	-3.8943892867476	9.84464421992446e-05	0.000335319373205154	0.373210462377336	peptidase S41	ctpA	COG:COG0793, COG:O, SO:0001217, UniRef:UniRef50_A0A164ANS7, UniRef:UniRef90_K9Z1S4
763	EAOMGH_03815	6508.87412474549	-0.281075617228221	0.161968439466205	-1.73537275628854	0.0826748023816248	0.134515096922206	1	hypothetical protein		SO:0001217, UniRef:UniRef50_K9Z3E1, UniRef:UniRef90_K9Z3E1
764	EAOMGH_03820	3932.84537913672	1.2960544790268	0.18323367270085	7.0732331013348	1.51364903977559e-12	1.69770518041102e-11	5.73824350978925e-09	carbamoyl phosphate synthase small subunit	carA	COG:COG0505, COG:EF, RefSeq:WP_099436589.1, SO:0001217, UniParc:UPI000C12A3BF, UniRef:UniRef100_UPI000C12A3BF, UniRef:UniRef50_P74587, UniRef:UniRef90_K9Z1M9
765	EAOMGH_03825	1503.48710563828	0.233841977801757	0.112381524940203	2.08078665889418	0.0374534378290824	0.0684929970140142	1	NADH:ubiquinone oxidoreductase complex I intermediate-associated protein 30		KEGG:K18159, SO:0001217, UniRef:UniRef50_A0A2K8WLB3, UniRef:UniRef90_K9Z313
766	EAOMGH_03830	1368.31761089274	0.271109451527887	0.153600245551124	1.76503267006596	0.077558275173392	0.127629975506182	1	cytochrome C biogenesis protein	ccdA	COG:CO, COG:COG0785, RefSeq:WP_155084655.1, SO:0001217, UniParc:UPI0012BA7B9C, UniRef:UniRef100_A0A844GWG5, UniRef:UniRef50_D8UEC8, UniRef:UniRef90_K9Z408
767	EAOMGH_03835	1876.10048424091	-0.132311176795422	0.202218073711706	-0.65429946179812	0.51291889256479	0.608314971777311	1	hypothetical protein		RefSeq:WP_099435672.1, SO:0001217, UniParc:UPI000C129F2C, UniRef:UniRef100_A0A844H0D6, UniRef:UniRef50_K9YMM6, UniRef:UniRef90_K9Z1S8
768	EAOMGH_03840	791.900951090792	0.309191728119573	0.15184407044237	2.03624499276659	0.0417257603499548	0.0750034886138828	1	cytochrome b6-f complex iron-sulfur subunit 1	qcrA,petC	COG:C, COG:COG0723, EC:7.1.1.6, KEGG:K02636, RefSeq:WP_099435671.1, SO:0001217, UniParc:UPI000C12D1D5, UniRef:UniRef100_A0A844GZU8, UniRef:UniRef50_P74714, UniRef:UniRef90_K9Z3E5
769	EAOMGH_03845	209.973198445206	0.882646481550873	0.190896014921984	4.62370302445336	3.76949439594156e-06	1.69716784501359e-05	0.0142901532550145	DUF2892 domain-containing protein		SO:0001217, UniParc:UPI0002A07AE9, UniRef:UniRef100_K9Z1N3, UniRef:UniRef50_K9Z1N3, UniRef:UniRef90_K9Z1N3
770	EAOMGH_03850	3573.65932717263	0.587250749482775	0.201559396039277	2.91353695745516	0.00357359534365294	0.00859067847037938	1	transglutaminase	yebA	COG:COG1305, COG:O, RefSeq:WP_015218848.1, SO:0001217, UniParc:UPI0002A07D72, UniRef:UniRef100_K9Z318, UniRef:UniRef50_B0JP49, UniRef:UniRef90_K9Z318
771	EAOMGH_03855	672.418092931816	1.99285674301949	0.189511772119309	10.5157411633768	7.31037356466918e-26	3.04545342677592e-24	2.77136261836609e-22	5S ribosomal RNA	5S_rrna	GO:0003735, GO:0005840, RFAM:RF00001, SO:0000652
772	EAOMGH_03860	4415434.28215689	-1.01178680591524	0.215075829277642	-4.70432595477345	2.54706040762373e-06	1.19651871193328e-05	0.00965590600530156	23S ribosomal RNA	23S_rrna	GO:0003735, GO:0005840, RFAM:RF02541, SO:0001001
773	EAOMGH_03865	76.8353290325562	0.831551578338768	0.34759902405714	2.39227247715769	0.0167444062519866	0.033818883378413	1	tRNA-Ala(tgc)	Ala_trna	SO:0000254
774	EAOMGH_03870	117.167137894481	0.02540270232757	0.249930209284894	0.101639183195392	0.919043076790467	0.942155842107263	1	tRNA-Ile(gat)	Ile_trna	SO:0000263
775	EAOMGH_03875	43716.6469839492	-1.27068340822143	0.238160847809554	-5.33540008741291	9.53341127141797e-08	5.5346343231157e-07	0.000361411621299455	16S ribosomal RNA	16S_rrna	GO:0003735, GO:0005840, RFAM:RF00177, SO:0001000
776	EAOMGH_03880	1287.68464159382	0.151439193334719	0.215474402064419	0.702817559226569	0.482169452938722	0.580102950203331	1	potassium transporter	trkA	COG:COG0569, COG:PT, RefSeq:WP_015218849.1, SO:0001217, UniParc:UPI0002A07562, UniRef:UniRef100_K9Z412, UniRef:UniRef50_A0A7Y3TRB6, UniRef:UniRef90_K9Z412
777	EAOMGH_03885	2522.24622710784	0.233725989209369	0.0989879545057528	2.36115586362365	0.0182180718894496	0.0364457575371522	1	ATPase	trkG	COG:COG0168, COG:P, RefSeq:WP_099435569.1, SO:0001217, UniParc:UPI000C12A73F, UniRef:UniRef100_A0A844GVM7, UniRef:UniRef50_K9V142, UniRef:UniRef90_K9Z1T2
778	EAOMGH_03890	1497.91417140932	2.02356808328572	0.195552435664876	10.3479564261402	4.27513479105689e-25	1.54352723741873e-23	1.62070359928967e-21	3'(2'),5'-bisphosphate nucleotidase	cysQ	COG:COG1218, COG:P, SO:0001217, UniRef:UniRef50_A0A814LM65, UniRef:UniRef90_A0A3M0YK28
779	EAOMGH_03895	1316.01820746164	0.303390251538824	0.130323932873705	2.32797034933587	0.0199136781641993	0.0394424001674398	1	ribosome maturation factor RimP	rimP	COG:COG0779, COG:J, RefSeq:WP_015218852.1, SO:0001217, UniParc:UPI0002A086A4, UniRef:UniRef100_K9Z1N8, UniRef:UniRef50_P72687, UniRef:UniRef90_K9Z1N8
780	EAOMGH_03900	1382.52994765319	-0.471629299862667	0.140273373976226	-3.36221541190419	0.000773197804880506	0.00218257101883991	1	transcription termination/antitermination protein NusA	nusA	COG:COG0195, COG:K, RefSeq:WP_015218853.1, SO:0001217, UniParc:UPI0002A05DC4, UniRef:UniRef100_K9Z324, UniRef:UniRef50_K9TRY8, UniRef:UniRef90_K9Z324
781	EAOMGH_03905	193.092215986023	-0.0556051887566783	0.197061974134888	-0.282171073342728	0.777812337586081	0.839125376149355	1	hypothetical protein
782	EAOMGH_03910	15602.3401912032	0.305970635686014	0.169479868796147	1.80535091193657	0.0710197874461767	0.118217254157424	1	translation initiation factor IF-2	infB	COG:COG0532, COG:J, KEGG:K02519, RefSeq:WP_099435572.1, SO:0001217, UniParc:UPI000C12C6C2, UniRef:UniRef100_A0A844H0G5, UniRef:UniRef50_Q2JSB7, UniRef:UniRef90_K9Z1T8
783	EAOMGH_03915	3737.83150293064	-0.423597180962491	0.244094328454373	-1.73538313505581	0.0826729652555206	0.134515096922206	1	hypothetical protein		SO:0001217, UniRef:UniRef50_A0A0D6AD96, UniRef:UniRef90_A0A3M0Y529
784	EAOMGH_03920	10743.153453275	-0.825590732009483	0.0988152023323445	-8.354895932235	6.54904236389779e-17	1.12341265165324e-15	2.48274196015365e-13	efflux RND transporter periplasmic adaptor subunit	emrA	COG:COG1566, COG:V, SO:0001217, UniRef:UniRef50_K9Z3F6, UniRef:UniRef90_K9Z3F6
785	EAOMGH_03925	6471.09257401344	-0.993624786195381	0.10809556165908	-9.19209605783026	3.85259816043031e-20	8.69357120606626e-19	1.46051996261913e-16	hydrophobe/amphiphile efflux-1 family RND transporter	acrB	COG:COG0841, COG:V, SO:0001217, UniRef:UniRef50_A0A073CKN0, UniRef:UniRef90_K9Z1P3
786	EAOMGH_03930	1537.73775859373	1.61190213476522	0.155734371600464	10.3503299766127	4.17045926877002e-25	1.52021260460646e-23	1.58102110879072e-21	NAD dependent epimerase/dehydratase family	wcaG	COG:COG0451, COG:M, SO:0001217, UniRef:UniRef50_Q0P8I7, UniRef:UniRef90_K9Z329
787	EAOMGH_03935	3096.61339540381	-0.277659111885327	0.130995622994856	-2.11960602604433	0.0340392838692239	0.0627335562217928	1	haloacid dehalogenase	yedP	COG:COG3769, COG:G, EC:3.1.3.70, KEGG:K07026, RefSeq:WP_015218859.1, SO:0001217, UniParc:UPI0002A06692, UniRef:UniRef100_K9Z423, UniRef:UniRef50_A0A1Z3HP47, UniRef:UniRef90_K9Z423
788	EAOMGH_03940	1710.14505712451	-0.381291376618429	0.18935689882379	-2.01361227917683	0.0440502562287791	0.078585657112142	1	DUF4327 domain-containing protein		RefSeq:WP_015218860.1, SO:0001217, UniParc:UPI0002A08BE6, UniRef:UniRef100_K9Z1U2, UniRef:UniRef50_K9Z1U2, UniRef:UniRef90_K9Z1U2
789	EAOMGH_03945	916.087408957826	-0.111408349984538	0.168061058633916	-0.662904011733123	0.507392032233561	0.603931929104374	1	30S ribosomal protein S6--L-glutamate ligase	rimK	COG:COG0189, COG:EHJQ, EC:6.3.2.-, KEGG:K05844, RefSeq:WP_015218861.1, SO:0001217, UniParc:UPI0002A0886E, UniRef:UniRef100_K9Z3G1, UniRef:UniRef50_Q8EJC1, UniRef:UniRef90_A0A0D6ABX9
790	EAOMGH_03950	7893.07641628854	-0.729502454658544	0.130954013410078	-5.57067657311219	2.53751998767794e-08	1.61405004585353e-07	9.61973827328706e-05	hypothetical protein		SO:0001217, UniRef:UniRef50_K9Z1P8, UniRef:UniRef90_K9Z1P8
791	EAOMGH_03955	5263.56525623446	-1.37736101982413	0.402799027016695	-3.41947454547114	0.000627422023524378	0.00179921096155894	1	hypothetical protein		RefSeq:WP_015218863.1, SO:0001217, UniParc:UPI0002A06761, UniRef:UniRef100_K9Z334, UniRef:UniRef50_K9Z334, UniRef:UniRef90_K9Z334
792	EAOMGH_03960	2706.27010439283	-0.727613058123313	0.171467429926073	-4.2434476240591	2.20111763834886e-05	8.59648183663777e-05	0.0834443696698052	HAD family hydrolase	hisB1,gmhB	COG:COG0241, COG:E, RefSeq:WP_015218864.1, SO:0001217, UniParc:UPI0002A06857, UniRef:UniRef100_K9Z428, UniRef:UniRef50_A0A068MYH9, UniRef:UniRef90_K9Z428
793	EAOMGH_03965	1820.05818247446	0.0973330775193027	0.197612567082601	0.492544978066186	0.622334133755368	0.7084890994194	1	mannosyltransferase	rfaB	COG:COG0438, COG:M, RefSeq:WP_099435577.1, SO:0001217, UniParc:UPI000C12D80C, UniRef:UniRef100_UPI000C12D80C, UniRef:UniRef50_A0A073CDX2, UniRef:UniRef90_K9Z1U7
794	EAOMGH_03970	4815.03037685703	0.508639508623446	0.288277050832173	1.76441207218941	0.0776626271408865	0.127675203595447	1	peptide-methionine (R)-S-oxide reductase	msrB	COG:COG0229, COG:O, EC:1.8.4.12, KEGG:K07305, SO:0001217, UniRef:UniRef50_A0A356U1H2, UniRef:UniRef90_K9Z3G5
795	EAOMGH_03975	7195.05211708381	0.408507575203682	0.100065083350866	4.08241877710032	4.45693910483294e-05	0.000162777034165912	0.168962561464217	bifunctional sterol desaturase/short chain dehydrogenase	fabG	COG:COG1028, COG:I, EC:5.1.3.34, KEGG:K20024, RefSeq:WP_199295627.1, SO:0001217, UniParc:UPI0018EF4B67, UniRef:UniRef100_UPI0018EF4B67, UniRef:UniRef50_P74167, UniRef:UniRef90_K9Z1Q4
796	EAOMGH_03980	6258.13921850161	0.2335125819591	0.196198727515781	1.19018397782584	0.233974089133457	0.32052364720239	1	preprotein translocase subunit SecG	secG	RefSeq:WP_015218868.1, SO:0001217, UniParc:UPI0002A05EB0, UniRef:UniRef100_K9Z342, UniRef:UniRef50_Q8DJX0, UniRef:UniRef90_K9Z342
797	EAOMGH_03985	88374.7074697921	0.298365336543389	0.249691458749606	1.19493609448048	0.232111999241105	0.318315133641781	1	Light-repressed protein A	raiA	COG:COG1544, COG:J, KEGG:K05808, RefSeq:WP_015218869.1, SO:0001217, UniParc:UPI0002A0818B, UniRef:UniRef100_K9Z434, UniRef:UniRef50_P47908, UniRef:UniRef90_K9Z434
798	EAOMGH_03990	50447.4836717612	-0.157709847932843	0.203965542833835	-0.773218092338886	0.439393320513313	0.538203579342801	1	adenosylmethionine decarboxylase	speD	COG:COG1586, COG:E, SO:0001217, UniParc:UPI0002A060A4, UniRef:UniRef100_K9Z1V1, UniRef:UniRef50_A0A073CI13, UniRef:UniRef90_K9Z1V1
799	EAOMGH_03995	1838.50802874914	-0.58380426551526	0.133111448803573	-4.38583060106839	1.15544019012485e-05	4.78195825410841e-05	0.043802737607633	Transposase		SO:0001217, UniRef:UniRef50_A0A534SGV0, UniRef:UniRef90_A0A844GRK7
800	EAOMGH_04000	8849.36694987008	-0.31111937124487	0.133201684493691	-2.33570147725575	0.0195068054557996	0.0387986880812887	1	hypothetical protein		PFAM:PF01609.24, PFAM:PF13737.9
801	EAOMGH_04005	2787.88000545433	-0.781687706501964	0.189013057722773	-4.13562806675754	3.53985131360099e-05	0.000132604509188353	0.134195763298613	nickel import ATP-binding protein NikD	nikD	COG:COG1123, COG:O, SO:0001217, UniRef:UniRef50_A0A2S0Q6X3, UniRef:UniRef90_K9Z3G9
802	EAOMGH_04010	15341.7665239295	0.315192403270151	0.171911177659284	1.83346078807534	0.0667340747622871	0.112140459850989	1	1,4-alpha-glucan branching enzyme	glgB	COG:COG0296, COG:G, EC:2.4.1.18, KEGG:K00700, SO:0001217, UniRef:UniRef50_P16954, UniRef:UniRef90_K9Z1R0
803	EAOMGH_04015	2560.082978057	-0.549542190355828	0.165898418603191	-3.31252217461015	0.00092458796137311	0.00255107846509267	1	hydrolase	abgB	COG:COG1473, COG:R, SO:0001217, UniRef:UniRef50_P54984, UniRef:UniRef90_K9Z347
804	EAOMGH_04020	29300.7068779377	-0.384368494300893	0.309309392542334	-1.2426667394146	0.213990665271338	0.297157000748587	1	IS200/IS605 family element RNA-guided endonuclease TnpB	tnpB	SO:0001217, UniRef:UniRef50_B7KH26, UniRef:UniRef90_K9ZA68
805	EAOMGH_04025	5302.24798855497	-0.347923226159932	0.239524929974138	-1.45255538201179	0.146347241834557	0.215708551242149	1	oxidoreductase		COG:COG1453, COG:R, SO:0001217, UniRef:UniRef50_A0A2W7B6E7, UniRef:UniRef90_K9Z1V5
806	EAOMGH_04030	16477.774078894	-0.355250499234435	0.194074699875654	-1.83048331112736	0.067177700059775	0.112785943723032	1	BFN domain-containing protein		COG:COG1259, COG:R, KEGG:K08999, SO:0001217, UniRef:UniRef50_K9Z3H6, UniRef:UniRef90_K9Z3H6
807	EAOMGH_04035	816.730786389886	1.0565116820944	0.182364995773269	5.79339076347713	6.89793574364692e-09	4.72023003685298e-08	2.61500744041655e-05	N-acetylglucosamine-6-phosphate deacetylase	nagA	COG:COG1820, COG:G, EC:3.5.1.25, KEGG:K01443, SO:0001217, UniRef:UniRef50_A0A6P0RPZ6, UniRef:UniRef90_K9Z1R5
808	EAOMGH_04040	9355.94272633481	0.335834741255544	0.11389896023109	2.94853210752906	0.00319286971293725	0.00780410643568351	1	Ca2+-binding protein, RTX toxin-related		COG:COG2931, COG:Q, SO:0001217, UniRef:UniRef50_A0A844GZF2, UniRef:UniRef90_A0A844GZF2
809	EAOMGH_04045	2717.86869419641	-0.0886331570652402	0.12329376319687	-0.718877863462687	0.472216176886677	0.5713063022722	1	5-histidylcysteine sulfoxide synthase	ovoA	COG:COG1262, COG:O, SO:0001217, UniRef:UniRef50_A0A2Z6UQB5, UniRef:UniRef90_A0A844GZM0
810	EAOMGH_04050	1408.18701454406	-1.23204396404584	0.159792039690983	-7.7102962477258	1.25526011030374e-14	1.8025344993036e-13	4.75869107816149e-11	DNA starvation/stationary phase protection protein	dps	COG:COG0783, COG:PV, KEGG:K04047, RefSeq:WP_015218882.1, SO:0001217, UniParc:UPI0002A070BC, UniRef:UniRef100_K9Z1S1, UniRef:UniRef50_P0A3A7, UniRef:UniRef90_K9Z1S1
811	EAOMGH_04055	5032.07157122172	-0.519472462094309	0.170864135015825	-3.04026624455857	0.00236369095280485	0.00595003479553997	1	DNA-binding response regulator	citB	COG:COG2197, COG:TK, RefSeq:WP_015218883.1, SO:0001217, UniParc:UPI0002A0883C, UniRef:UniRef100_K9Z356, UniRef:UniRef50_K9YJ97, UniRef:UniRef90_K9Z356
812	EAOMGH_04060	3780.67338335317	0.43047303999441	0.175910681742913	2.4471114302401	0.0144006309557332	0.0295895891345173	1	phenylalanine--tRNA ligase subunit alpha	pheS	COG:COG0016, COG:J, EC:6.1.1.20, KEGG:K01889, RefSeq:WP_015218884.1, SO:0001217, UniParc:UPI0002A06284, UniRef:UniRef100_K9Z449, UniRef:UniRef50_Q7NGP0, UniRef:UniRef90_K9Z449
813	EAOMGH_04065	2383.82205363256	-0.189075824991358	0.165203117912267	-1.14450518477363	0.252414188914437	0.341843112898496	1	MazE/toxin transcriptional modulator MazF protein		SO:0001217, UniRef:UniRef50_A0A1Z4IL54
814	EAOMGH_04070	2860.54030034833	-0.292583826739401	0.178964915962177	-1.63486695236532	0.102076941636993	0.159577456395111	1	hypothetical protein
815	EAOMGH_04075	12475.1482399625	-0.706495725988297	0.170396463239337	-4.14618773510552	3.38056681839872e-05	0.00012739293050248	0.128157288085495	family 2 glycosyl transferase	wcaE	COG:COG1216, COG:G, SO:0001217, UniRef:UniRef50_A0A164B911, UniRef:UniRef90_K9Z1W5
816	EAOMGH_04080	19566.2223209992	-0.296736978475411	0.171401780782393	-1.73123626324595	0.0834096340359277	0.135304203093796	1	hypothetical protein		SO:0001217, UniRef:UniRef50_K9Z3J0, UniRef:UniRef90_K9Z3J0
817	EAOMGH_04085	9922.39705923553	2.30275701666457	0.139095988166955	16.5551648685985	1.46938407773996e-61	5.57043503871218e-59	5.57043503871218e-58	phosphoglycerate kinase	pgk	COG:COG0126, COG:G, EC:2.7.2.3, KEGG:K00927, RefSeq:WP_015218887.1, SO:0001217, UniParc:UPI0002A05B44, UniRef:UniRef100_K9Z1S5, UniRef:UniRef50_P74421, UniRef:UniRef90_K9Z1S5
818	EAOMGH_04090	5614.18717845273	0.256496484545611	0.203853917193304	1.25823672204635	0.208306158036278	0.291075799895145	1	Nucleotide-binding universal stress protein, UspA family	uspA	COG:COG0589, COG:T, SO:0001217, UniRef:UniRef50_P72817, UniRef:UniRef90_A0A844GVD3
819	EAOMGH_04095	13569.4652286601	-0.249407551694193	0.199817477987758	-1.24817685722905	0.211966297132838	0.294777781522594	1	translation initiation factor IF-3	infC	COG:COG0290, COG:J, KEGG:K02520, RefSeq:WP_015218889.1, SO:0001217, UniParc:UPI0002A072D9, UniRef:UniRef100_K9Z456, UniRef:UniRef50_P55872, UniRef:UniRef90_K9Z456
820	EAOMGH_04100	1601.71317270966	0.0358566252141803	0.19292138245654	0.18586133251589	0.852553505971314	0.893072766271691	1	branched-chain amino acid ABC transporter permease	livH	COG:COG0559, COG:E, KEGG:K11956, SO:0001217, UniRef:UniRef50_P74318, UniRef:UniRef90_K9Z1X0
821	EAOMGH_04105	5073.57059186982	0.0843693686707874	0.29540779447835	0.285603055328219	0.775182163079983	0.838186131865423	1	primosomal protein	hflC	COG:COG0330, COG:O, RefSeq:WP_015218891.1, SO:0001217, UniParc:UPI0002A06050, UniRef:UniRef100_K9Z3J5, UniRef:UniRef50_K9YWB6, UniRef:UniRef90_K9Z3J5
822	EAOMGH_04110	7173404.37651953	-0.102691710627421	0.170242388941883	-0.603208820468781	0.546369780625317	0.640670534596529	1	transfer-messenger RNA, SsrA	ssrA	SO:0000584
823	EAOMGH_04115	1074.11758961347	-0.484949466182309	0.164394632467867	-2.94991058346811	0.00317865909026667	0.00777438491045222	1	branched-chain amino acid ABC transporter permease	livM	COG:COG4177, COG:E, KEGG:K11955, RefSeq:WP_099434711.1, SO:0001217, UniParc:UPI000C12CF8F, UniRef:UniRef100_UPI000C12CF8F, UniRef:UniRef50_K9RWC4, UniRef:UniRef90_K9Z1T1
824	EAOMGH_04120	3912.12144046424	-0.224543180516119	0.0981683037901638	-2.2873287186064	0.0221766434343942	0.0434254417664197	1	JmjC domain-containing protein	roxA	COG:COG2850, COG:J, RefSeq:WP_015218893.1, SO:0001217, UniParc:UPI0002A06936, UniRef:UniRef100_K9Z366, UniRef:UniRef50_K9Z366, UniRef:UniRef90_K9Z366
825	EAOMGH_04125	650.678079792198	0.167841829448287	0.144852282427843	1.15871028495458	0.24657429710916	0.335280903995993	1	hypothetical protein		SO:0001217, UniParc:UPI0002A05B63, UniRef:UniRef100_K9Z461, UniRef:UniRef50_K9Z461, UniRef:UniRef90_K9Z461
826	EAOMGH_04130	6001.26357414645	2.8540031401477	0.261786422198692	10.9020288988921	1.12715478112926e-27	5.6224260200803e-26	4.27304377526103e-24	hypothetical protein		SO:0001217, UniRef:UniRef50_K9Z5R2, UniRef:UniRef90_K9Z5R2
827	EAOMGH_04135	27839.3202213367	0.727460139969764	0.13163276970654	5.52643647620233	3.26800508864884e-08	2.02766076776886e-07	0.000123890072910677	transposase	insQ	COG:COG0675, COG:X, KEGG:K07496, SO:0001217, UniRef:UniRef50_K9Z7D7, UniRef:UniRef90_K9Z7D7
828	EAOMGH_04140	5426.60493397519	0.312936415149132	0.162307565367397	1.92804577187005	0.053849433147818	0.0934376394220717	1	Lantibiotic modifying enzyme	lcnDR2	COG:COG4403, COG:V, SO:0001217, UniRef:UniRef50_A0A844H2Y9, UniRef:UniRef90_A0A844H2Y9
829	EAOMGH_04145	1111.08341181534	-0.82338906864234	0.2673102000954	-3.0802755313807	0.0020680917762277	0.0052547827906697	1	Nif11-like leader peptide family natural product precursor		RefSeq:WP_155084758.1, SO:0001217, UniParc:UPI0012BA7A3B, UniRef:UniRef100_A0A844H3H5, UniRef:UniRef50_K9Z3K0, UniRef:UniRef90_K9Z3K0
830	EAOMGH_04150	1784.82630860021	1.81349704764035	0.389660649579241	4.65404204812208	3.25490381742239e-06	1.48666751468052e-05	0.0123393403718483	Nif11-like leader peptide family natural product precursor		SO:0001217, UniRef:UniRef50_K9Z3K0, UniRef:UniRef90_K9Z1T6
831	EAOMGH_04155	5542.49274267704	1.22149910358825	0.398375016885522	3.06620408362421	0.00216795284438506	0.0054901197281655	1	Nif11-like leader peptide family natural product precursor		RefSeq:WP_190362086.1, SO:0001217, UniParc:UPI0016805AD1, UniRef:UniRef100_UPI0016805AD1, UniRef:UniRef50_A0A6I5RAT5, UniRef:UniRef90_K9Z372
832	EAOMGH_04160	16204.9571606353	-0.309193254170538	0.360142801807154	-0.858529596090891	0.39060009520672	0.489347310287071	1	Nif11-like leader peptide family natural product precursor		RefSeq:WP_099434718.1, SO:0001217, UniParc:UPI000C12B359, UniRef:UniRef100_A0A844GWZ3, UniRef:UniRef50_A0A6I5RAT5, UniRef:UniRef90_K9Z465
833	EAOMGH_04165	10641.7009386251	-0.100617555666911	0.363895870900237	-0.276500954567016	0.78216332657729	0.841286202498811	1	Nif11-like leader peptide family natural product precursor		RefSeq:WP_015218900.1, SO:0001217, UniParc:UPI0002A0740F, UniRef:UniRef100_K9Z1Z6, UniRef:UniRef50_A0A6I5RAT5, UniRef:UniRef90_K9Z1Z6
834	EAOMGH_04170	10300.090162084	-0.959874672163078	0.32073099232677	-2.99277180917125	0.00276456368563209	0.00685445450113228	1	Nif11-like leader peptide family natural product precursor		RefSeq:WP_015218901.1, SO:0001217, UniParc:UPI0002A07225, UniRef:UniRef100_K9Z3M0, UniRef:UniRef50_A0A218Q7V7, UniRef:UniRef90_K9Z3M0
835	EAOMGH_04175	782.765512086055	0.0673702770546955	0.323855986775911	0.208025418104472	0.835209120694145	0.881480450042178	1	Lactamase-B domain-containing protein	ulaG	COG:COG2220, COG:G, SO:0001217, UniRef:UniRef50_K9UIX2, UniRef:UniRef90_K9Z1V2
836	EAOMGH_04180	411.20929486896	0.533203289937686	0.338129707213675	1.57691938496471	0.114814075505265	0.176076116602128	1	iron-regulated protein		SO:0001217, UniRef:UniRef50_K9Z387, UniRef:UniRef90_K9Z387
837	EAOMGH_04185	2479.51482079341	0.271924662048538	0.125256397282081	2.17094430263834	0.029935382877545	0.0561682946061734	1	Proline 4-hydroxylase (includes Rps23 Pro-64 3,4-dihydroxylase Tpa1), contains SM-20 domain	eGL9	COG:COG3751, COG:JO, SO:0001217, UniRef:UniRef50_A0A844H300, UniRef:UniRef90_A0A844H300
838	EAOMGH_04190	1946.61700283698	0.256099457487069	0.178013773100945	1.43864967876302	0.150249803407928	0.220347003759944	1	hypothetical protein		SO:0001217, UniRef:UniRef50_K9Z211, UniRef:UniRef90_K9Z211
839	EAOMGH_04195	1085.60912064591	0.0215483827924973	0.206424363955887	0.104388757119301	0.916860844455821	0.940427343433987	1	alcohol dehydrogenase	qor	COG:COG0604, COG:CR, SO:0001217, UniRef:UniRef50_K9UKS9, UniRef:UniRef90_K9Z3N7
840	EAOMGH_04200	3245.88817693812	0.480131965121978	0.257386565166631	1.86541191383141	0.062123688682941	0.105279796064832	1	AbrB/MazE/SpoVT family DNA-binding domain-containing protein		RefSeq:WP_015218907.1, SO:0001217, UniParc:UPI0002A074DC, UniRef:UniRef100_K9Z1W9, UniRef:UniRef50_K9Z1W9, UniRef:UniRef90_K9Z1W9
841	EAOMGH_04205	1780.22326339554	0.121725753144851	0.22827639448293	0.533238460422388	0.59386852114923	0.683471634388808	1	type II toxin-antitoxin system death-on-curing family toxin	doc	COG:COG3654, COG:X, KEGG:K07341, SO:0001217, UniRef:UniRef50_K9Z391, UniRef:UniRef90_K9Z391
842	EAOMGH_04210	1506.32067419689	0.0184727250608176	0.160850994019556	0.114843710935176	0.908569001926329	0.935052618732391	1	copper resistance protein CopA	sufI	COG:COG2132, COG:DPM, SO:0001217, UniRef:UniRef50_B7KC26, UniRef:UniRef90_K9Z493
843	EAOMGH_04215	419.73437541089	-0.993805292616605	0.178960611123163	-5.55320685585195	2.80475838748685e-08	1.76332322503526e-07	0.000106328390469626	Copper resistance B		SO:0001217, UniRef:UniRef50_K9Z218
844	EAOMGH_04220	1244.2316762531	-0.53323397280523	0.151325314461435	-3.52375922497172	0.000425470683961489	0.00126605915455103	1	hypothetical protein		SO:0001217, UniRef:UniRef50_A0A0D6AHV9, UniRef:UniRef90_A0A0D6AHV9
845	EAOMGH_04225	1086.98475524565	-0.417646594175882	0.188693927900971	-2.21335471057165	0.0268732004498793	0.05134894299672	1	hypothetical protein
846	EAOMGH_04230	498.36874946204	0.109666746411352	0.231389958179224	0.473947734267749	0.635537178539382	0.718771313795584	1	hypothetical protein
847	EAOMGH_04235	3565.37322844722	0.196567111752901	0.246954287253772	0.795965577025625	0.426052043531414	0.524747365599661	1	Laccase		SO:0001217, UniRef:UniRef50_A3ZAS6
848	EAOMGH_04240	385.949291559831	0.0192702497975733	0.350053172056534	0.0550494934365603	0.956099033482696	0.969395944352207	1	TVP38/TMEM64 family membrane protein		SO:0001217, UniRef:UniRef50_Q8ZSC2
849	EAOMGH_04245	1568.80845890731	0.557347477874896	0.351374967222948	1.5861900529791	0.112696203532755	0.17324870543093	1	DUF411 domain-containing protein		SO:0001217, UniRef:UniRef50_UPI001880B4F5
850	EAOMGH_04250	2212.70520864483	1.05179168057442	0.397840481625008	2.64375228050777	0.00819926385040799	0.0179880840607041	1	hypothetical protein
851	EAOMGH_04255	1317.88191522208	0.228051579308033	0.273999401377146	0.832306852357433	0.405235763783631	0.50434956681016	1	Putative transcriptional regulator		SO:0001217, UniRef:UniRef50_K9WUN4
852	EAOMGH_04260	270.10125563906	0.391204002244911	0.265609657745495	1.47285307908404	0.140790656284728	0.209062819418489	1	hypothetical protein
853	EAOMGH_04265	538.078720485135	-0.0276427981249147	0.123149231543311	-0.224465859660625	0.822394829190762	0.872272366190748	1	Copper resistance protein B		SO:0001217, UniRef:UniRef50_A0A1I7HWB3
854	EAOMGH_04270	467.25479218706	0.0670245133992274	0.152883415130424	0.438402774702862	0.661094335409813	0.740605385797459	1	hypothetical protein
855	EAOMGH_04275	224.370100357026	0.182555888224446	0.180185051874663	1.01315778598234	0.310984800388868	0.405553277700103	1	hypothetical protein
856	EAOMGH_04280	36.6933807386797	-0.677031516658994	0.391065467222307	-1.7312485335713	0.0834074464638237	0.135304203093796	1	hypothetical protein		RefSeq:WP_155083688.1, SO:0001217, UniParc:UPI0012BAA94F, UniRef:UniRef100_A0A844GXE4, UniRef:UniRef50_A0A844GXE4, UniRef:UniRef90_A0A844GXE4
857	EAOMGH_04285	454.026835040061	-0.589122230028639	0.221502133018649	-2.65966842847079	0.00782176109197766	0.0173168811588527	1	Transposase		SO:0001217, UniRef:UniRef50_A0A2K8SHZ8
858	EAOMGH_04290	762.345213305184	-0.72403305859084	0.179445379568599	-4.03483812361997	5.4639954281266e-05	0.000196901204068707	0.207140066680279	hypothetical protein		RefSeq:WP_015218912.1, SO:0001217, UniParc:UPI0002A079B8, UniRef:UniRef100_K9Z1X4, UniRef:UniRef50_B7KL99, UniRef:UniRef90_K9Z1X4
859	EAOMGH_04295	2951.57122225688	0.094994664788018	0.174000520327062	0.545944716771308	0.585103939077175	0.675483431910044	1	flagellar motor protein MotA		RefSeq:WP_099434729.1, SO:0001217, UniParc:UPI000C12A38C, UniRef:UniRef100_A0A844GQU1, UniRef:UniRef50_K9Z394, UniRef:UniRef90_K9Z394
860	EAOMGH_04300	668.315541892961	0.322281745298571	0.161031723275306	2.00135562573336	0.0453540791154144	0.0805792185387936	1	5-(carboxyamino)imidazole ribonucleotide synthase	purK	COG:COG0026, COG:F, RefSeq:WP_015218914.1, SO:0001217, UniParc:UPI0002A07EAE, UniRef:UniRef100_K9Z498, UniRef:UniRef50_A0A401IGU0, UniRef:UniRef90_K9Z498
861	EAOMGH_04305	12532.935309203	-0.272931002605662	0.147489080558607	-1.85051667263739	0.0642391172756886	0.108332070103263	1	Uncharacterized conserved protein YacL, contains PIN and TRAM domains		COG:COG4956, COG:R, RefSeq:WP_099435556.1, SO:0001217, UniParc:UPI000C12A1E1, UniRef:UniRef100_A0A3M0YIZ3, UniRef:UniRef50_P74117, UniRef:UniRef90_A0A3M0YIZ3
862	EAOMGH_04310	6118.82188027066	-0.361609561498852	0.121667854597299	-2.97210436310988	0.00295766128743771	0.00729980074262784	1	ATP-dependent protease	lON,pUA	COG:COG2802, COG:S, KEGG:K07157, RefSeq:WP_015219640.1, SO:0001217, UniParc:UPI0002A085F9, UniRef:UniRef100_K9Z680, UniRef:UniRef50_U5QFS8, UniRef:UniRef90_K9Z680
863	EAOMGH_04315	214.657677215464	-0.543812114341318	0.200738515337229	-2.7090571703579	0.00674747118103584	0.0151808090488468	1	hypothetical protein		RefSeq:WP_015219639.1, SO:0001217, UniParc:UPI0002A089AF, UniRef:UniRef100_K9Z593, UniRef:UniRef50_A0A0C1YB95, UniRef:UniRef90_K9Z593
864	EAOMGH_04320	2909.6156816533	-0.934824608375861	0.16728884718739	-5.58808685751004	2.29584813726058e-08	1.46278324174031e-07	8.70356028835485e-05	SAM-dependent methyltransferase	ubiE	COG:COG2226, COG:H, RefSeq:WP_099435554.1, SO:0001217, UniParc:UPI000C12C5ED, UniRef:UniRef100_A0A844GZA2, UniRef:UniRef50_Q55423, UniRef:UniRef90_K9Z3Y3
865	EAOMGH_04325	46518.2605582172	0.585581545907598	0.220973324039487	2.65001012431237	0.00804893588220177	0.0177095275272356	1	photosystem II D2 protein (photosystem q(a) protein)	psbD	COG:C, COG:COG5719, EC:1.10.3.9, GO:0005506, GO:0009523, GO:0009772, GO:0010242, GO:0016021, GO:0016168, GO:0031676, GO:0045156, RefSeq:WP_099435553.1, SO:0001217, UniParc:UPI000C12CF72, UniRef:UniRef100_UPI000C12CF72, UniRef:UniRef50_Q8CM25, UniRef:UniRef90_P09192
866	EAOMGH_04330	4947.79265846949	0.263561593830044	0.185195259725492	1.42315518345724	0.154691174179074	0.225812183793942	1	UPF0367 protein ssl1972		RefSeq:WP_015219636.1, SO:0001217, UniParc:UPI0002A05B27, UniRef:UniRef100_K9Z448, UniRef:UniRef50_P72925, UniRef:UniRef90_K9Z448
867	EAOMGH_04335	2314.84851707691	0.321120225866196	0.169621621684059	1.89315620660863	0.0583370993378592	0.0997096228989288	1	LuxR family transcriptional regulator	ecfA2	COG:COG1122, COG:PR, RefSeq:WP_015219635.1, SO:0001217, UniParc:UPI0002A0829B, UniRef:UniRef100_K9Z675, UniRef:UniRef50_H1WF72, UniRef:UniRef90_K9Z675
868	EAOMGH_04340	4472.57462208295	0.273549504424007	0.180825721130848	1.512779834159	0.130335592820108	0.195657941850277	1	RNA-binding protein	rae1	COG:COG3688, COG:J, KEGG:K06962, SO:0001217, UniRef:UniRef50_K9Q3E1, UniRef:UniRef90_K9Z588
869	EAOMGH_04345	298.333348592746	-0.0986536998817943	0.142307035610352	-0.693245414456639	0.488155552285	0.584958067223865	1	tRNA-Leu(tag)	Leu_trna	SO:0000264
870	EAOMGH_04350	612.344481998823	0.0166873044741337	0.177326104755723	0.09410517699648	0.925025607985711	0.946241791655108	1	hypothetical protein		RefSeq:WP_015219633.1, SO:0001217, UniParc:UPI0002A08DCF, UniRef:UniRef100_K9Z3X9, UniRef:UniRef50_A0A2K8WU37, UniRef:UniRef90_K9Z3X9
871	EAOMGH_04355	792.070223936008	-0.186461869052486	0.22636729192694	-0.823713830144091	0.410102179243222	0.50940280521332	1	hypothetical protein		RefSeq:WP_015219632.1, SO:0001217, UniParc:UPI0002A06D3A, UniRef:UniRef100_K9Z5Q6, UniRef:UniRef50_K9Z5Q6, UniRef:UniRef90_K9Z5Q6
872	EAOMGH_04360	7069.27709826826	0.0591645792804652	0.159986818804307	0.369809086290003	0.711524744585864	0.783897212067716	1	DUF3987 domain-containing protein		SO:0001217, UniRef:UniRef50_A0A0D6AK87, UniRef:UniRef90_UPI0016803DBD
873	EAOMGH_04365	1699.15365807002	0.272098148279725	0.13296366528476	2.0464098044905	0.0407160682504391	0.0734449714027853	1	hypothetical protein
874	EAOMGH_04370	2949.47945520509	-0.178127862340596	0.115271942536947	-1.54528377348636	0.122277638616602	0.185570267412146	1	hypothetical protein		SO:0001217, UniRef:UniRef50_K9Z583, UniRef:UniRef90_K9Z583
875	EAOMGH_04375	1303.48412069902	-0.594588226734713	0.238021368594145	-2.4980455756834	0.0124880137395356	0.0261296352221462	1	ABC-type multidrug transport system, permease component	yadH	COG:COG0842, COG:V, SO:0001217, UniRef:UniRef50_K9YBC4, UniRef:UniRef90_K9Z3X4
876	EAOMGH_04380	16135.7887508637	-0.177925321120897	0.196682066221805	-0.904634187238222	0.365659217540043	0.464237807667215	1	AAA family ATPase		SO:0001217, UniRef:UniRef50_A0A3M0YQL7, UniRef:UniRef90_A0A844GXA8
877	EAOMGH_04385	1168.56447564773	-0.541692769650414	0.150004288266046	-3.61118189294478	0.000304804786701582	0.000929617816883102	1	hypothetical protein		PFAM:PF03160.17
878	EAOMGH_04390	28589.0151883684	-0.684271645824522	0.177590823834439	-3.85307996804182	0.000116641274534231	0.000390624621695469	0.442187071759271	DUF4114 domain-containing protein		SO:0001217, UniRef:UniRef50_A0A844GX10, UniRef:UniRef90_A0A844GX10
879	EAOMGH_04395	2409.1147478666	0.262542548241802	0.185658972198797	1.41411182628266	0.157329071317714	0.228781936849042	1	23S rRNA (uracil(1939)-C(5))-methyltransferase RlmD	rlmD	COG:COG2265, COG:J, EC:2.1.1.190, KEGG:K03215, RefSeq:WP_155084052.1, SO:0001217, UniParc:UPI0012BAE525, UniRef:UniRef100_UPI0012BAE525, UniRef:UniRef50_P73374, UniRef:UniRef90_A0A844GSK7
880	EAOMGH_04400	2840.20599543009	0.237275080218826	0.137574835095221	1.72469827097811	0.0845818628100138	0.137147066686383	1	glycerol kinase GlpK	glpK	COG:C, COG:COG0554, EC:2.7.1.30, KEGG:K00864, SO:0001217, UniRef:UniRef50_Q891B8, UniRef:UniRef90_K9Z438
881	EAOMGH_04405	2463.85749248248	0.805427014918793	0.125066237295364	6.44000357200042	1.19470690380922e-10	1.06567855819782e-09	4.52913387234074e-07	nitrogenase	terB	COG:COG3793, COG:P, SO:0001217, UniRef:UniRef50_A0YIB5, UniRef:UniRef90_K9Z665
882	EAOMGH_04410	3308.811749514	0.230313510016574	0.182905437222917	1.25919444229467	0.207960108501035	0.290699399457015	1	(E)-4-hydroxy-3-methylbut-2-enyl-diphosphate synthase	ispG	COG:COG0821, COG:I, EC:1.17.7.1, EC:1.17.7.3, KEGG:K03526, RefSeq:WP_015219624.1, SO:0001217, UniParc:UPI0002A05C8B, UniRef:UniRef100_K9Z577, UniRef:UniRef50_P73672, UniRef:UniRef90_K9Z577
883	EAOMGH_04415	38816.7908568931	-0.544055487406623	0.264681425147138	-2.0555106468245	0.039829708380704	0.0720737109647965	1	hypothetical protein		RefSeq:WP_015219623.1, SO:0001217, UniParc:UPI0002A086DB, UniRef:UniRef100_K9Z3W9, UniRef:UniRef50_K9Z3W9, UniRef:UniRef90_K9Z3W9
884	EAOMGH_04420	7186.35253764432	-0.552280750644082	0.267277647322646	-2.06631851251441	0.0387984145361145	0.070611996882578	1	hypothetical protein
885	EAOMGH_04425	25756.6927274017	-0.0267455918058845	0.309959727690656	-0.0862873122426311	0.931238024220953	0.951313217413536	1	Transposase, IS605 OrfB		SO:0001217, UniRef:UniRef50_A0A6J4HPK3
886	EAOMGH_04430	534.523631264711	0.693873359665888	0.137344395836289	5.05206896459735	4.3704982878896e-07	2.30118875130409e-06	0.00165685590093895	dTDP-4-dehydrorhamnose 3,5-epimerase	rfbC	COG:COG1898, COG:M, EC:5.1.3.13, KEGG:K01790, SO:0001217, UniRef:UniRef50_A0A127P7J1, UniRef:UniRef90_K9Z5P5
887	EAOMGH_04435	2964.69877737305	0.660589385619375	0.125977983570793	5.24368915024076	1.57397290736047e-07	8.97282901023089e-07	0.000596693129180354	UDP-N-acetylmuramoyl-tripeptide--D-alanyl-D-alanine ligase	murF	COG:COG0770, COG:M, EC:6.3.2.10, KEGG:K01929, SO:0001217, UniRef:UniRef50_P45450, UniRef:UniRef90_K9Z432
888	EAOMGH_04440	28671.3555111003	0.718751408548182	0.258491633836524	2.78055965634361	0.00542652883066315	0.0125508290215359	1	hypothetical protein		SO:0001217, UniParc:UPI0002A08BAB, UniRef:UniRef100_K9Z661, UniRef:UniRef50_K9YPC3, UniRef:UniRef90_K9Z661
889	EAOMGH_04445	1139.75822045034	0.289077699852235	0.196472863832358	1.47133652054307	0.141200131402278	0.209588761999231	1	16S rRNA (adenine(1518)-N(6)/adenine(1519)-N(6))-dimethyltransferase RsmA	rsmA	COG:COG0030, COG:J, EC:2.1.1.182, KEGG:K02528, SO:0001217, UniRef:UniRef50_Q7NJ41, UniRef:UniRef90_K9Z572
890	EAOMGH_04450	1362.26548500875	1.29085109209662	0.156507442960023	8.24785753113574	1.61259455998391e-16	2.66958339602576e-15	6.11334597689899e-13	bifunctional phosphoribosyl-AMP cyclohydrolase/phosphoribosyl-ATP diphosphatase HisIE	hisIE	COG:COG0140, COG:E, SO:0001217, UniParc:UPI0002A086FA, UniRef:UniRef100_K9Z3W3, UniRef:UniRef50_Q7TV28, UniRef:UniRef90_K9Z3W3
891	EAOMGH_04455	1052.72975496473	0.481771681336294	0.140062836839731	3.43968244686896	0.000582397091266772	0.00168410936155021	1	bifunctional diaminohydroxyphosphoribosylaminopyrimidine deaminase/5-amino-6-(5-phosphoribosylamino)uracil reductase RibD	ribD	COG:COG1985, COG:H, EC:1.1.1.193, EC:3.5.4.26, KEGG:K11752, RefSeq:WP_015219617.1, SO:0001217, UniParc:UPI0002A06267, UniRef:UniRef100_K9Z5P4, UniRef:UniRef50_Q55158, UniRef:UniRef90_A0A3M0YH53
892	EAOMGH_04460	1490.05354726219	0.307642793116954	0.137076758233235	2.24431039282021	0.0248124373357499	0.0479428898775882	1	hypothetical protein		RefSeq:WP_015219616.1, SO:0001217, UniParc:UPI0002A08414, UniRef:UniRef100_K9Z427, UniRef:UniRef50_K9Z427, UniRef:UniRef90_K9Z427
893	EAOMGH_04465	1596.68462944775	0.501948343503563	0.10760530788457	4.66471732084083	3.09041573417475e-06	1.41837361359037e-05	0.0117157660482565	glucose-1-phosphate thymidylyltransferase	glmU	COG:COG1209, COG:M, EC:2.7.7.24, KEGG:K00973, RefSeq:WP_015219615.1, SO:0001217, UniParc:UPI0002A05DDA, UniRef:UniRef100_K9Z659, UniRef:UniRef50_A0A6M8BC42, UniRef:UniRef90_K9Z659
894	EAOMGH_04470	48187.3898939931	0.524949978808525	0.159030774317711	3.30093330087032	0.000963637881440901	0.00264529414087071	1	geranylgeranyl reductase	chlP	COG:C, COG:COG0644, EC:1.3.1.111, EC:1.3.1.83, KEGG:K10960, SO:0001217, UniRef:UniRef50_Q55087, UniRef:UniRef90_B1XKH9
895	EAOMGH_04475	654.870948933986	0.15527162012554	0.174029232717718	0.89221573698136	0.372277308757662	0.471219792153688	1	cytochrome B6	petM	COG:C, COG:COG5682, KEGG:K02643, RefSeq:WP_015219613.1, SO:0001217, UniParc:UPI0002A087C4, UniRef:UniRef100_K9Z3V9, UniRef:UniRef50_B1WU77, UniRef:UniRef90_K9Z3V9
896	EAOMGH_04480	46959.4156270043	0.566221469773523	0.202136517405493	2.80118346274692	0.00509155638832756	0.011820018535303	1	peroxiredoxin	ahpC	COG:COG0450, COG:V, RefSeq:WP_015219612.1, SO:0001217, UniParc:UPI0002A06D70, UniRef:UniRef100_K9Z5N7, UniRef:UniRef50_Q54SE2, UniRef:UniRef90_K9Z5N7
897	EAOMGH_04485	54717.1140010952	0.794249661026776	0.202296945023841	3.92615746586372	8.63136615887598e-05	0.000296659194091558	0.327215091082989	photosystem II complex extrinsic protein PsbU	psbU	COG:C, COG:COG5737, SO:0001217, UniRef:UniRef50_P74765, UniRef:UniRef90_K9Z420
898	EAOMGH_04490	11924.7237417294	-0.175324316967816	0.172440908209282	-1.01672114110553	0.309286105646878	0.40417222561438	1	molecular chaperone DnaK	dnaK	COG:COG0443, COG:O, SO:0001217, UniRef:UniRef50_O52960, UniRef:UniRef90_K9Z655
899	EAOMGH_04495	8660.64361290094	0.793650042701737	0.196819143779923	4.03238235600278	5.52142570026437e-05	0.000198781812247884	0.209317248297022	nucleotide exchange factor GrpE	grpE	COG:COG0576, COG:O, SO:0001217, UniRef:UniRef50_K9Z560, UniRef:UniRef90_K9Z560
900	EAOMGH_04500	3462.383791205	-0.488332251971813	0.113279214046231	-4.31087252929311	1.62611629199924e-05	6.57207554687538e-05	0.0616460686296911	serine/threonine protein kinase	cHASE2	COG:COG4252, COG:T, SO:0001217, UniRef:UniRef50_K9Z3V4, UniRef:UniRef90_K9Z3V4
901	EAOMGH_04505	2781.76683608593	-0.655857361569417	0.155112027587826	-4.2282817894187	2.3548274896808e-05	9.14667112026631e-05	0.0892715101337992	chlorophyll synthase ChlG	chlG	COG:COG0382, COG:H, EC:2.5.1.133, EC:2.5.1.62, KEGG:K04040, RefSeq:WP_015219607.1, SO:0001217, UniParc:UPI0002A0755B, UniRef:UniRef100_K9Z5N3, UniRef:UniRef50_A0A4P7ZVJ8, UniRef:UniRef90_K9Z5N3
902	EAOMGH_04510	9307.75032155779	-0.662934522274435	0.203802002616192	-3.2528361535431	0.00114259359769534	0.00307421740870337	1	ATP-dependent zinc metalloprotease FtsH	ftsH	COG:COG0465, COG:O, SO:0001217, UniParc:UPI0002A063BE, UniRef:UniRef100_K9Z414, UniRef:UniRef50_Q55700, UniRef:UniRef90_A0A3M0YAU8
903	EAOMGH_04515	8284.76868909617	-0.351449007339213	0.208640580665948	-1.68447099896599	0.0920906796160677	0.146564133679476	1	Cyanobacterial response regulator with REC-Ycf55 domain architecture	ycf55	COG:COG5768, COG:CT, SO:0001217, UniRef:UniRef50_K9Z650, UniRef:UniRef90_K9Z650
904	EAOMGH_04520	6241.3084146018	0.123349452332438	0.240840088388854	0.512163291242782	0.608536732008145	0.696336477827612	1	Grx4 family monothiol glutaredoxin	grxD	COG:COG0278, COG:O, RefSeq:WP_015219604.1, SO:0001217, UniParc:UPI0002A080DA, UniRef:UniRef100_K9Z555, UniRef:UniRef50_P51384, UniRef:UniRef90_K9Z555
905	EAOMGH_04525	9273.57116153861	0.259738426680968	0.239094575037518	1.08634178186691	0.277327808226457	0.369933047497009	1	BolA family transcriptional regulator	bolA	COG:COG0271, COG:KT, RefSeq:WP_015219603.1, SO:0001217, UniParc:UPI0002A070A4, UniRef:UniRef100_K9Z3U8, UniRef:UniRef50_P73055, UniRef:UniRef90_K9Z3U8
906	EAOMGH_04530	2519.75503476432	0.011046030896369	0.143246245429794	0.0771121844291744	0.938534300090874	0.957476730797767	1	hypothetical protein		RefSeq:WP_015219602.1, SO:0001217, UniParc:UPI0002A070BF, UniRef:UniRef100_K9Z5M9, UniRef:UniRef50_A0A077JEN3, UniRef:UniRef90_K9Z5M9
907	EAOMGH_04535	263.630424255344	-0.000699775059297676	0.12961448455625	-0.00539889551459805	0.995692325550259	0.99779793977294	1	Beta-phosphoglucomutase, HAD superfamily	ycjU	COG:COG0637, COG:G, SO:0001217, UniRef:UniRef50_K9Z410, UniRef:UniRef90_K9Z410
908	EAOMGH_04540	2086.93633610773	-0.290230353395551	0.224469683480825	-1.29296014007319	0.19602484548328	0.27646212396842	1	hypothetical protein		COG:COG3937, COG:QT, RefSeq:WP_015219600.1, SO:0001217, UniParc:UPI0002A072F7, UniRef:UniRef100_K9Z645, UniRef:UniRef50_K9Z645, UniRef:UniRef90_K9Z645
909	EAOMGH_04545	7039.84534634529	-0.0269430828505326	0.141940945307065	-0.189818961626935	0.849450996800688	0.890807393878674	1	phosphate acyltransferase PlsX	plsX	COG:COG0416, COG:I, RefSeq:WP_190361601.1, SO:0001217, UniParc:UPI0016800953, UniRef:UniRef100_UPI0016800953, UniRef:UniRef50_P73950, UniRef:UniRef90_K9Z551
910	EAOMGH_04550	3717.63046458195	0.419601770707143	0.131586004693657	3.18880242381407	0.00142863485465217	0.00374288509605141	1	Threonyl-tRNA synthetase		RefSeq:WP_015219598.1, SO:0001217, UniParc:UPI0002A07C2C, UniRef:UniRef100_K9Z3U2, UniRef:UniRef50_A0YKJ5, UniRef:UniRef90_K9Z3U2
911	EAOMGH_04555	18707.2642736819	0.538917788759371	0.109060796895631	4.9414437093753	7.75462059687127e-07	3.90408588084183e-06	0.0029397766682739	type II toxin-antitoxin system mRNA interferase toxin, RelE/StbE family	parE	COG:COG3668, COG:X, RefSeq:WP_015219597.1, SO:0001217, UniParc:UPI0002A06D8A, UniRef:UniRef100_K9Z5M5, UniRef:UniRef50_A0A0F6RK67, UniRef:UniRef90_K9Z5M5
912	EAOMGH_04560	4449.52662703087	0.681079588521307	0.16308869905263	4.17612987581388	2.96510569334969e-05	0.0001133136661642	0.112407156834887	fimbrial protein		SO:0001217, UniRef:UniRef50_A0A433NQB5, UniRef:UniRef90_K9Z405
913	EAOMGH_04565	12897.4534422402	-0.000311532082812855	0.131990500415263	-0.00236026139633326	0.998116785620919	0.998893458256176	1	peptidase M16	pqqL	COG:COG0612, COG:R, EC:3.4.24.-, KEGG:K07263, SO:0001217, UniRef:UniRef50_B2IVJ4, UniRef:UniRef90_K9Z641
914	EAOMGH_04570	18788.1536934574	-0.605996891623978	0.172510891922016	-3.51280365472761	0.000443405013160402	0.00131529609146407	1	biosynthetic arginine decarboxylase	speA	COG:COG1166, COG:E, RefSeq:WP_099435537.1, SO:0001217, UniParc:UPI000C12C9A0, UniRef:UniRef100_A0A844GXM8, UniRef:UniRef50_P74576, UniRef:UniRef90_K9Z547
915	EAOMGH_04575	17340.7152271806	-0.270703050325018	0.296626570553514	-0.912605535707328	0.361450041848222	0.459999802561667	1	Putative restriction endonuclease		SO:0001217, UniRef:UniRef50_A0A2W7B6J2, UniRef:UniRef90_K9Z3T7
916	EAOMGH_04580	9460.32079886059	0.814231004892474	0.213141323193804	3.82014614853504	0.000133372621869952	0.000438521777544656	0.505615609508988	Uma2 family endonuclease	uma2	COG:COG4636, COG:R, RefSeq:WP_015219591.1, SO:0001217, UniParc:UPI0002A06115, UniRef:UniRef100_K9Z400, UniRef:UniRef50_K9Z5L9, UniRef:UniRef90_K9Z5L9
917	EAOMGH_04585	3105.96424403064	0.471287258716914	0.172267947641643	2.73578030718343	0.0062232558522286	0.0141525872440304	1	heterocyst frequency control protein PatD	patD	RefSeq:WP_155084255.1, SO:0001217, UniParc:UPI0012BA70BA, UniRef:UniRef100_A0A844GYB2, UniRef:UniRef50_A0A844GYB2, UniRef:UniRef90_A0A844GYB2
918	EAOMGH_04590	13965.2846525867	-0.800054088115093	0.150299723820789	-5.32305760634027	1.02037413948416e-07	5.9147375577744e-07	0.000386823836278445	(p)ppGpp synthetase	spoT	COG:COG0317, COG:TK, EC:2.7.6.5, EC:3.1.7.2, KEGG:K01139, RefSeq:WP_099435533.1, SO:0001217, UniParc:UPI000C12ADA4, UniRef:UniRef100_A0A844GXV8, UniRef:UniRef50_P74007, UniRef:UniRef90_K9Z542
919	EAOMGH_04595	4065.7341229347	-0.279130842707377	0.174015901867433	-1.60405365091301	0.108702227126908	0.168131433308082	1	chromosome segregation protein SMC		RefSeq:WP_099435532.1, SO:0001217, UniParc:UPI000C12C2E3, UniRef:UniRef100_UPI000C12C2E3, UniRef:UniRef50_A1WQG8, UniRef:UniRef90_UPI00034C5425
920	EAOMGH_04600	1910.98154152578	0.920707984561502	0.203613386494764	4.52184407131393	6.13032127802838e-06	2.62896470192371e-05	0.0232400479650056	DUF4276 domain-containing protein		RefSeq:WP_099435531.1, SO:0001217, UniParc:UPI000C12C3E8, UniRef:UniRef100_UPI000C12C3E8, UniRef:UniRef50_A0A1J1LVM4, UniRef:UniRef90_UPI000C12C3E8
921	EAOMGH_04605	424.240860275065	1.06933300751485	0.154955738972929	6.90089321378196	5.16765693007673e-12	5.44182983942247e-11	1.95905874219209e-08	hypothetical protein		SO:0001217, UniRef:UniRef50_K9Z634, UniRef:UniRef90_K9Z634
922	EAOMGH_04610	6774.67947071552	-0.0240871251879497	0.159202474453469	-0.151298685969795	0.879740105794613	0.914225532090838	1	peptidase S8	aprE	COG:COG1404, COG:O, SO:0001217, UniRef:UniRef50_K9SLN0, UniRef:UniRef90_K9Z537
923	EAOMGH_04615	2148.5237253781	0.664227609606189	0.127555413719576	5.2073650991126	1.91540992213585e-07	1.07099100513525e-06	0.000726131901481702	pentapeptide repeat-containing protein	yjbI	COG:COG1357, COG:S, RefSeq:WP_015219583.1, SO:0001217, UniParc:UPI0002A0787F, UniRef:UniRef100_K9Z3S8, UniRef:UniRef50_K9Z3S8, UniRef:UniRef90_K9Z3S8
924	EAOMGH_04620	1495.89506034407	0.29755463334613	0.185842287221313	1.60111370665484	0.109351736903667	0.168998138851121	1	bifunctional pantoate--beta-alanine ligase/(d)CMP kinase	cmk,panC	COG:COG0414, COG:H, EC:2.7.4.25, EC:6.3.2.1, KEGG:K13799, SO:0001217, UniRef:UniRef50_A0A0D6AN11, UniRef:UniRef90_A0A3M0YAQ8
925	EAOMGH_04625	16141.5829897358	3.90683616972874	0.26343520157086	14.8303497271145	9.32458903572144e-50	1.767475851721e-47	3.534951703442e-46	ferredoxin:protochlorophyllide reductase (ATP-dependent) iron-sulfur ATP-binding protein	bchL	COG:COG1348, COG:HP, EC:1.3.7.7, KEGG:K04037, RefSeq:WP_015219581.1, SO:0001217, UniParc:UPI0002A08487, UniRef:UniRef100_K9Z3Z2, UniRef:UniRef50_Q85A82, UniRef:UniRef90_K9Z3Z2
926	EAOMGH_04630	5575.50817971836	2.9447317917609	0.303128437601731	9.71446893949909	2.61609161968106e-22	7.29235538986096e-21	9.9176033302109e-19	ferredoxin:protochlorophyllide reductase (ATP-dependent) subunit N	bchN	COG:COG5747, COG:H, SO:0001217, UniRef:UniRef50_Q85A72, UniRef:UniRef90_K9Z631
927	EAOMGH_04635	2139.70946398192	2.11855022797785	0.323000219519894	6.55897457632337	5.41790375909412e-11	5.05893427357779e-10	2.05392731507258e-07	pantothenate kinase	coaX	COG:COG1521, COG:H, EC:2.7.1.33, KEGG:K03525, SO:0001217, UniRef:UniRef50_K9Z533, UniRef:UniRef90_K9Z533
928	EAOMGH_04640	711.797606773177	-0.403832898543082	0.226516431365498	-1.78279737195521	0.0746192937314205	0.123206333857062	1	4-hydroxybenzoate solanesyltransferase		COG:COG0382, COG:H, SO:0001217, UniRef:UniRef50_Q55500, UniRef:UniRef90_K9Z3S2
929	EAOMGH_04645	448.386383379042	0.364034978838087	0.239858377830124	1.5177079997427	0.129088026485666	0.193964608960428	1	lipase	estA	COG:COG1075, COG:I, SO:0001217, UniRef:UniRef50_K9YR40, UniRef:UniRef90_A0A844GTH1
930	EAOMGH_04650	4215.1705295217	-0.2586918992435	0.184398068097593	-1.40289918388184	0.160646904287717	0.233070192940963	1	diguanylate cyclase		COG:COG5001, COG:T, SO:0001217, UniRef:UniRef50_A0A1E5QVA9, UniRef:UniRef90_K9Z3Y8
931	EAOMGH_04655	212.043736195021	-0.290379756040638	0.164799368432091	-1.76201983541154	0.0780659462158376	0.128227037306863	1	tRNA-Arg(tct)	Arg_trna	SO:0001036
932	EAOMGH_04660	4875.72894727708	0.102729491106127	0.168118151800781	0.611055320355057	0.541162957472858	0.634957837133892	1	hypothetical protein
933	EAOMGH_04665	120435.593994478	-0.171244564140481	0.143892732411374	-1.19008487274333	0.23401303526306	0.32052364720239	1	Transposase, IS605 OrfB family		KEGG:K07496, SO:0001217, UniRef:UniRef50_K9Y9V5, UniRef:UniRef90_K9YKD1
934	EAOMGH_04670	3585.57496170688	0.44555475693206	0.296718316187829	1.50160853787676	0.133198237065958	0.199036072809241	1	hypothetical protein
935	EAOMGH_04675	3124.76472833385	-0.157809182118327	0.135279272143772	-1.16654369599661	0.243394692539913	0.332029247721775	1	FAD-dependent oxidoreductase	dadA	COG:COG0665, COG:E, RefSeq:WP_155084245.1, SO:0001217, UniParc:UPI0012BAF45F, UniRef:UniRef100_A0A844H091, UniRef:UniRef50_K9Z626, UniRef:UniRef90_K9Z626
936	EAOMGH_04680	3848.92826522257	-0.436499198485467	0.111572367929226	-3.91225181097126	9.14394928398167e-05	0.000312660224016778	0.346647117355745	ferredoxin	nuoI	COG:C, COG:COG1143, RefSeq:WP_099435522.1, SO:0001217, UniParc:UPI000C12B036, UniRef:UniRef100_A0A844GTH5, UniRef:UniRef50_A0A1Z4RUK0, UniRef:UniRef90_K9Z527
937	EAOMGH_04685	2549.43255985545	-0.626464419586261	0.110854412436819	-5.65123575882297	1.59298425286311e-08	1.0448102599661e-07	6.03900330260404e-05	hypothetical protein		SO:0001217, UniRef:UniRef50_K9Z3R6, UniRef:UniRef90_K9Z3R6
938	EAOMGH_04690	576.280502247949	-0.442242869700115	0.149397895144436	-2.96016800820762	0.00307471314448223	0.00756407367341475	1	Periplasmic [Fe] hydrogenase		RefSeq:WP_015219572.1, SO:0001217, UniParc:UPI0002A0872A, UniRef:UniRef100_K9Z5K4, UniRef:UniRef50_A0A0D6AET6, UniRef:UniRef90_K9Z5K4
939	EAOMGH_04695	378.048960401277	0.173847970035018	0.177930296339913	0.977056598067499	0.32854113312935	0.424795169063221	1	hypothetical protein		COG:C, COG:COG1905, RefSeq:WP_015219571.1, SO:0001217, UniParc:UPI0002A06D98, UniRef:UniRef100_K9Z3Y4, UniRef:UniRef50_K9Z3Y4, UniRef:UniRef90_K9Z3Y4
940	EAOMGH_04700	689.856305839432	0.454433318356883	0.197849062642981	2.29686869518765	0.0216262612891807	0.0424356869203238	1	DNA phosphorothioation-associated protein 4		RefSeq:WP_015219570.1, SO:0001217, UniParc:UPI0002A072AF, UniRef:UniRef100_K9Z623, UniRef:UniRef50_A0A2T1GGZ7, UniRef:UniRef90_K9Z623
941	EAOMGH_04705	2246.83841228352	-0.509497616088837	0.192218214825752	-2.65062089225364	0.00803439680971259	0.0176878038940885	1	Cell division septal protein FtsQ	ftsQ	COG:COG1589, COG:D, SO:0001217, UniRef:UniRef50_K9Z524, UniRef:UniRef90_K9Z524
942	EAOMGH_04710	2356.46044912399	0.110221220209625	0.152488937120731	0.722814535210238	0.469793836080814	0.569187738121561	1	GGDEF domain-containing protein		COG:COG5001, COG:T, SO:0001217, UniRef:UniRef50_K9Z3R2, UniRef:UniRef90_K9Z3R2
943	EAOMGH_04715	6278.74072772508	0.0912538570831562	0.167514160204231	0.544753094137837	0.585923342962105	0.67596938319213	1	two-component response regulator		COG:COG5001, COG:T, SO:0001217, UniRef:UniRef50_A0A844GXM9, UniRef:UniRef90_A0A844GXM9
944	EAOMGH_04720	2707.32146017519	-0.625520289630944	0.146905315463177	-4.25798268536943	2.06279921442346e-05	8.14590814779098e-05	0.0782007182187935	amino acid ABC transporter substrate-binding protein	grrP	COG:COG0834, COG:ET, RefSeq:WP_155084233.1, SO:0001217, UniParc:UPI0012BA79D0, UniRef:UniRef100_A0A844GUL4, UniRef:UniRef50_K9Z3X8, UniRef:UniRef90_K9Z3X8
945	EAOMGH_04725	4138.73896016546	-0.533110813224869	0.159759346575199	-3.33696165296929	0.000846996335191757	0.00236845059558672	1	DUF3747 domain-containing protein		RefSeq:WP_015219565.1, SO:0001217, UniParc:UPI0002A0649C, UniRef:UniRef100_K9Z617, UniRef:UniRef50_K9Z617, UniRef:UniRef90_K9Z617
946	EAOMGH_04730	71260.9334018112	-0.662191615537179	0.190653150791412	-3.4732791605509	0.000514140283047964	0.00150474205115943	1	SLH domain-containing protein		SO:0001217, UniRef:UniRef50_A0A0V7ZL01, UniRef:UniRef90_A0A3M0YD22
947	EAOMGH_04735	5018.84106501279	-1.40270544516064	0.204513466040433	-6.85874369213088	6.94687481093721e-12	7.23505560666565e-11	2.6335602408263e-08	DNA-binding response regulator	citB	COG:COG2197, COG:TK, RefSeq:WP_015219563.1, SO:0001217, UniParc:UPI0002A082F5, UniRef:UniRef100_K9Z3Q7, UniRef:UniRef50_K9Z3Q7, UniRef:UniRef90_K9Z3Q7
948	EAOMGH_04740	11830.9924475169	-0.834608929697521	0.186499048369395	-4.47513773927912	7.63620685443506e-06	3.2381275374903e-05	0.0289488601851633	Metalloprotease slr1322	tldD	COG:COG0312, COG:R, RefSeq:WP_015219562.1, SO:0001217, UniParc:UPI0002A07EAC, UniRef:UniRef100_K9Z5J6, UniRef:UniRef50_P74002, UniRef:UniRef90_K9Z5J6
949	EAOMGH_04745	2618.59071148869	0.102116748322193	0.131580096137931	0.776080511562687	0.437701449728351	0.536477916560032	1	DUF3493 domain-containing protein		SO:0001217, UniRef:UniRef50_K9Z3X5, UniRef:UniRef90_K9Z3X5
950	EAOMGH_04750	2155.80049971948	0.45490746721	0.159608934113513	2.85013786813759	0.00437002821100596	0.0103284145560621	1	DUF2358 domain-containing protein		RefSeq:WP_015219560.1, SO:0001217, UniParc:UPI0002A07A6B, UniRef:UniRef100_K9Z615, UniRef:UniRef50_K9Z615, UniRef:UniRef90_K9Z615
951	EAOMGH_04755	1304.09819974469	-0.0168378379990492	0.117651555288035	-0.143116153099947	0.886198447935766	0.91861995560339	1	Uncharacterized protein slr0269		RefSeq:WP_015219559.1, SO:0001217, UniParc:UPI0002A0676D, UniRef:UniRef100_K9Z514, UniRef:UniRef50_P73888, UniRef:UniRef90_K9Z514
952	EAOMGH_04760	1405.33604030266	-0.914608897417224	0.155310654270104	-5.88889990654865	3.88774809996847e-09	2.76000993389147e-08	1.47384530469805e-05	2-phospho-L-lactate transferase CofD	cofD	COG:COG0391, COG:GH, RefSeq:WP_015219558.1, SO:0001217, UniParc:UPI0002A08AED, UniRef:UniRef100_K9Z3Q1, UniRef:UniRef50_Q55575, UniRef:UniRef90_K9Z3Q1
953	EAOMGH_04765	6710.93133631374	-0.0854204793713147	0.121385902243866	-0.703710050280004	0.481613360170038	0.579617856636385	1	Integral membrane sensor domain MASE1	mASE1	COG:COG3447, COG:T, SO:0001217, UniParc:UPI0002A08503, UniRef:UniRef100_K9Z5J1, UniRef:UniRef50_K9Z5J1, UniRef:UniRef90_K9Z5J1
954	EAOMGH_04770	5262.03221808258	0.579715898852489	0.150567418696013	3.85020812519143	0.000118017496008444	0.000394188834685474	0.447404327368013	dihydrolipoyl dehydrogenase	lpdA	COG:C, COG:COG1249, EC:1.8.1.4, KEGG:K00382, SO:0001217, UniRef:UniRef50_Q2JT11, UniRef:UniRef90_A0A3M0YHN7
955	EAOMGH_04775	727.042870563732	0.237313088265303	0.183635298998266	1.29230648769518	0.196251026105914	0.27667818518688	1	hypothetical protein		RefSeq:WP_015219555.1, SO:0001217, UniParc:UPI0002A069BF, UniRef:UniRef100_K9Z612, UniRef:UniRef50_B7KE97, UniRef:UniRef90_K9Z612
956	EAOMGH_04780	11970.2330864129	0.0378585675231952	0.198374311207996	0.190844103214052	0.848647734288489	0.890677303483489	1	Conserved TM helix		SO:0001217, UniRef:UniRef50_K9Z510, UniRef:UniRef90_K9Z510
957	EAOMGH_04785	12321.7794754449	0.356628994149554	0.16071740679155	2.21898175977976	0.0264879654841117	0.0507407160941219	1	MinD-like ATPase FlhG/YlxH, activator of the FlhF-type GTPase	flhG	COG:COG0455, COG:DN, SO:0001217, UniParc:UPI0002A0764F, UniRef:UniRef100_K9Z3P6, UniRef:UniRef50_B7K0D1, UniRef:UniRef90_K9Z3P6
958	EAOMGH_04790	877.237205021373	-0.235283303987384	0.182879060533766	-1.28655135968365	0.198250706515641	0.278978629695915	1	Outer membrane protein TolC	tolC	COG:COG1538, COG:M, SO:0001217, UniRef:UniRef50_A0A844GZM4, UniRef:UniRef90_A0A844GZM4
959	EAOMGH_04795	3405.74602667901	0.000302874551861525	0.129399963124923	0.00234060771384555	0.998132466947423	0.998893458256176	1	hypothetical protein		SO:0001217, UniRef:UniRef50_K9QN68, UniRef:UniRef90_K9Z3W4
960	EAOMGH_04800	2933.85699263664	-1.43541703623184	0.258211227391805	-5.55908064390151	2.71199376012724e-08	1.71067692922502e-07	0.000102811683446424	bacteriocin-type transport-associated protein	crp	COG:COG0664, COG:T, RefSeq:WP_015219550.1, SO:0001217, UniParc:UPI0002A07128, UniRef:UniRef100_K9Z607, UniRef:UniRef50_A0A563VVM7, UniRef:UniRef90_K9Z607
961	EAOMGH_04805	4928.33413044861	-0.62224873150205	0.245779421144001	-2.53173650017459	0.0113499248065887	0.0240087337675053	1	NHLP bacteriocin system secretion protein	rpmC	COG:COG1196, COG:D, RefSeq:WP_099435924.1, SO:0001217, UniParc:UPI000C129F17, UniRef:UniRef100_A0A844GYW3, UniRef:UniRef50_A0A3S1F7D7, UniRef:UniRef90_K9Z505
962	EAOMGH_04810	2636.12041535663	-0.887243727581375	0.218460867524028	-4.06133939518385	4.87919786421524e-05	0.000177174704054023	0.1849703910324	NHLP family bacteriocin export ABC transporter peptidase/permease/ATPase	sunT	COG:COG2274, COG:V, RefSeq:WP_015219548.1, SO:0001217, UniParc:UPI0002A07A9D, UniRef:UniRef100_K9Z3P1, UniRef:UniRef50_Q8YKK0, UniRef:UniRef90_K9Z3P1
963	EAOMGH_04815	3504.91173943628	-0.993895359209739	0.161557237639714	-6.15197049497842	7.6526117025158e-10	6.05658684013307e-09	2.90110509642374e-06	NHLP bacteriocin export ABC transporter permease/ATPase subunit	sunT	COG:COG2274, COG:V, RefSeq:WP_190361683.1, SO:0001217, UniParc:UPI0016803AF2, UniRef:UniRef100_UPI0016803AF2, UniRef:UniRef50_A0A139GFG7, UniRef:UniRef90_K9Z5I1
964	EAOMGH_04820	977.492750023083	1.35574789825525	0.278877891910783	4.86143913727293	1.16535411592343e-06	5.73003560760795e-06	0.00441785745346573	NAD(P)/FAD-dependent oxidoreductase		SO:0001217, UniRef:UniRef50_A3YZ67, UniRef:UniRef90_A0A844H1M4
965	EAOMGH_04825	3501.01610897739	0.950535808498646	0.27619351482909	3.44155730480074	0.000578375949694546	0.00167375818724582	1	Leucine-rich repeat-containing protein	lRR	COG:COG4886, COG:K, SO:0001217, UniRef:UniRef50_K9Z3V8, UniRef:UniRef90_K9Z3V8
966	EAOMGH_04830	1736.33392092406	0.260681836118373	0.150343405158807	1.73390935134811	0.0829341683797242	0.134821368922613	1	CPBP family intramembrane metalloprotease		SO:0001217, UniRef:UniRef50_K9Z604, UniRef:UniRef90_K9Z604
967	EAOMGH_04835	4354.46278499087	0.558151823641465	0.118582105946171	4.70688068143125	2.51536033740655e-06	1.1830931810308e-05	0.00953573103910824	ATP-dependent Clp protease adapter ClpS	clpS	COG:COG2127, COG:O, RefSeq:WP_015219544.1, SO:0001217, UniParc:UPI0002A07A93, UniRef:UniRef100_K9Z500, UniRef:UniRef50_K9Z500, UniRef:UniRef90_K9Z500
968	EAOMGH_04840	4814.22654205389	0.268461694949191	0.115651054571916	2.32130779907634	0.0202702376163451	0.040039368814191	1	hypothetical protein		RefSeq:WP_015219543.1, SO:0001217, UniParc:UPI0002A0762C, UniRef:UniRef100_K9Z3N5, UniRef:UniRef50_A0A1Y0RF74, UniRef:UniRef90_K9Z3N5
969	EAOMGH_04845	3909.77949782264	-0.15400773303024	0.120834354837959	-1.27453598140005	0.202473529266693	0.284182580322115	1	magnesium chelatase	moxR	COG:COG0714, COG:R, RefSeq:WP_015219542.1, SO:0001217, UniParc:UPI0002A087F0, UniRef:UniRef100_K9Z5H7, UniRef:UniRef50_A0A1Z3HME0, UniRef:UniRef90_K9Z5H7
970	EAOMGH_04850	1116.76608493916	-0.824121870789679	0.199961592358985	-4.12140082036434	3.76575586194016e-05	0.000139277858269416	0.142759804726151	Dihem cytochrome c		RefSeq:WP_071880508.1, SO:0001217, UniParc:UPI000900580F, UniRef:UniRef100_K9Z3V3, UniRef:UniRef50_K9Z3V3, UniRef:UniRef90_K9Z3V3
971	EAOMGH_04855	1073.4710845755	-0.19186130503312	0.120934591841247	-1.58648821740747	0.112628602866797	0.17321502371928	1	DNA mismatch repair endonuclease MutL	mutL	COG:COG0323, COG:L, RefSeq:WP_155084221.1, SO:0001217, UniParc:UPI0012BA5F30, UniRef:UniRef100_A0A844GTE0, UniRef:UniRef50_B2IYW1, UniRef:UniRef90_A0A844GTE0
972	EAOMGH_04860	4272.82098773543	-0.830083988322705	0.23784992129494	-3.48994855160528	0.000483113545598636	0.00142417064647312	1	cobalamin biosynthesis protein CobW	cobW	COG:COG0523, COG:R, KEGG:K02234, SO:0001217, UniRef:UniRef50_A0A0P7ZN64, UniRef:UniRef90_A0A3M0YLM5
973	EAOMGH_04865	6299.63826683347	2.34254510440154	0.143092253538688	16.3708729611151	3.08753386535218e-60	1.0640764439591e-57	1.17048408835501e-56	sulfate adenylyltransferase	sat	COG:COG2046, COG:P, SO:0001217, UniRef:UniRef50_O34764, UniRef:UniRef90_K9Z3N1
974	EAOMGH_04870	2050.78614050976	0.0480279954951617	0.176911284050506	0.271480678877727	0.786021357935748	0.84413795125621	1	hypothetical protein		RefSeq:WP_099436525.1, SO:0001217, UniParc:UPI000C12CE11, UniRef:UniRef100_UPI000C12CE11, UniRef:UniRef50_K9Z5H2, UniRef:UniRef90_K9Z5H2
975	EAOMGH_04875	1666.83774292087	-0.196717971896325	0.111776646197131	-1.75992014959359	0.0784213463801567	0.128587942961581	1	MFS transporter	araJ	COG:COG2814, COG:G, SO:0001217, UniRef:UniRef50_B1WP11, UniRef:UniRef90_K9Z3U9
976	EAOMGH_04880	473.464022015505	-1.67313193769305	0.167729271039798	-9.97519352061132	1.95719542045957e-23	6.18310653246853e-22	7.41972783896224e-20	crossover junction endodeoxyribonuclease RuvC	ruvC	COG:COG0817, COG:L, RefSeq:WP_190361689.1, SO:0001217, UniParc:UPI00167FF6F1, UniRef:UniRef100_UPI00167FF6F1, UniRef:UniRef50_Q55506, UniRef:UniRef90_K9Z5Z6
977	EAOMGH_04885	1430.401652855	0.959074449244815	0.158463472863873	6.05233768963716	1.42758811592395e-09	1.08023683582189e-08	5.41198654746768e-06	Superfamily II DNA or RNA helicase	sSL2	COG:COG1061, COG:KL, SO:0001217, UniRef:UniRef50_B2J1Y7, UniRef:UniRef90_K9Z4Z1
978	EAOMGH_04890	8409.50806317546	-0.53398445157282	0.152961778678607	-3.49096654200649	0.000481276519606761	0.00141985936640407	1	acetate kinase	ackA	COG:C, COG:COG0282, SO:0001217, UniRef:UniRef50_Q7NLW9, UniRef:UniRef90_K9Z3M7
979	EAOMGH_04895	3534.36606837931	-0.360561373868174	0.131889210065041	-2.73382010317876	0.0062604238246623	0.0142200519588345	1	cyclic nucleotide-binding protein	crp	COG:COG0664, COG:T, RefSeq:WP_099436528.1, SO:0001217, UniParc:UPI000C12C588, UniRef:UniRef100_UPI000C12C588, UniRef:UniRef50_A0A0D6ANN1, UniRef:UniRef90_K9Z5G8
980	EAOMGH_04900	4450.65057114278	-0.136496953228408	0.149721010897763	-0.91167533808341	0.361939650114796	0.460286217237568	1	Transposase		SO:0001217, UniRef:UniRef50_A0A0V7ZCN8, UniRef:UniRef90_A0A844GPI4
981	EAOMGH_04905	1010.80800857839	-0.177253887867968	0.159955970496965	-1.10814174248864	0.267800605930465	0.359374193657484	1	DUF389 domain-containing protein	aF0785	COG:COG1808, COG:S, RefSeq:WP_099436529.1, SO:0001217, UniParc:UPI000C12D16E, UniRef:UniRef100_UPI000C12D16E, UniRef:UniRef50_K9YIU0, UniRef:UniRef90_K9Z3U6
982	EAOMGH_04910	4461.12100885272	1.736223942094	0.193260867202806	8.98383603066429	2.61487315923342e-19	5.60055601505869e-18	9.91298414665389e-16	ferredoxin--nitrite reductase		RefSeq:WP_190361692.1, SO:0001217, UniParc:UPI00168197C9, UniRef:UniRef100_UPI00168197C9, UniRef:UniRef50_K9Z5Z2, UniRef:UniRef90_K9Z5Z2
983	EAOMGH_04915	16510.8906686152	-1.1861096982136	0.192291382171537	-6.16829358039303	6.90308889545328e-10	5.49553578261485e-09	2.61696100026634e-06	DNA-binding response regulator	ompR	COG:COG0745, COG:TK, RefSeq:WP_015219529.1, SO:0001217, UniParc:UPI0002A07319, UniRef:UniRef100_K9Z4Y7, UniRef:UniRef50_P39663, UniRef:UniRef90_K9Z4Y7
984	EAOMGH_04920	9978.25602181667	-0.6783521190731	0.193241540039489	-3.51038456293858	0.000447459046503067	0.00132628400726593	1	transposase	insQ	COG:COG0675, COG:X, KEGG:K07496, SO:0001217, UniRef:UniRef50_B7KE25, UniRef:UniRef90_K9Z7V7
985	EAOMGH_04925	2603.65231654496	-0.493124224161776	0.23514203534736	-2.09713343440834	0.0359817650157192	0.0661206355669373	1	helix-turn-helix transcriptional regulator	gerE	COG:COG5905, COG:DK, RefSeq:WP_015219528.1, SO:0001217, UniParc:UPI0002A080AB, UniRef:UniRef100_K9Z3M3, UniRef:UniRef50_A5GQH0, UniRef:UniRef90_K9Z3M3
986	EAOMGH_04930	966.960954074418	1.1452120544427	0.312929279836224	3.6596513277443	0.000252558661491692	0.000782869898376947	0.957449885715006	DUF4126 domain-containing protein		RefSeq:WP_099436531.1, SO:0001217, UniParc:UPI000C129D18, UniRef:UniRef100_A0A844GTD3, UniRef:UniRef50_K9XUM2, UniRef:UniRef90_K9Z5G3
987	EAOMGH_04935	1361.34035724919	0.084691090806807	0.162544924902603	0.521031898458557	0.602344550375067	0.690501418346501	1	2TM domain-containing protein		RefSeq:WP_099436532.1, SO:0001217, UniParc:UPI000C12AAC1, UniRef:UniRef100_A0A844GVZ8, UniRef:UniRef50_A0A1Z3HG44, UniRef:UniRef90_K9Z3U1
988	EAOMGH_04940	868.97535594579	-0.716009357216815	0.239816750943244	-2.98565197969123	0.00282974485330815	0.00700232554757911	1	tRNA dihydrouridine synthase DusB	dusB	COG:COG0042, COG:J, EC:1.-.-.-, KEGG:K05540, RefSeq:WP_190362067.1, SO:0001217, UniParc:UPI001681634A, UniRef:UniRef100_UPI001681634A, UniRef:UniRef50_Q55724, UniRef:UniRef90_K9Z5Y8
989	EAOMGH_04945	5221.23353765127	-0.0795358176581466	0.231265355699125	-0.343915833903035	0.730909583685439	0.800600471468217	1	spermidine synthase	speE	COG:COG0421, COG:E, RefSeq:WP_015219524.1, SO:0001217, UniParc:UPI0002A05DB5, UniRef:UniRef100_K9Z4Y2, UniRef:UniRef50_Q2JQS1, UniRef:UniRef90_K9Z4Y2
990	EAOMGH_04950	3256.72701901548	0.246162202450704	0.332500341857438	0.740336689807819	0.459095723622283	0.55890555178294	1	DUF4079 domain-containing protein		SO:0001217, UniRef:UniRef50_Q7ND46, UniRef:UniRef90_K9Z3L8
991	EAOMGH_04955	106297.913392854	0.417515024239283	0.215354184232241	1.93873653176401	0.0525334279005236	0.091733866960334	1	aldehyde oxygenase (deformylating)		EC:4.1.99.5, KEGG:K14331, SO:0001217, UniRef:UniRef50_Q55688, UniRef:UniRef90_K9Z5G1
992	EAOMGH_04960	5482.08503281554	-0.907663156836116	0.162366171684878	-5.5902233046285	2.26777783646045e-08	1.44977163204411e-07	8.59714577802158e-05	phospholipid carrier-dependent glycosyltransferase	arnT	COG:COG1807, COG:M, SO:0001217, UniRef:UniRef50_K9Z3T6, UniRef:UniRef90_K9Z3T6
993	EAOMGH_04965	365.70336994958	-0.132976535355505	0.179385605620632	-0.741288772281571	0.458518367921612	0.558381989332101	1	hypothetical protein		RefSeq:WP_015219520.1, SO:0001217, UniParc:UPI0002A0687A, UniRef:UniRef100_K9Z5Y3, UniRef:UniRef50_K9Z5Y3, UniRef:UniRef90_K9Z5Y3
994	EAOMGH_04970	5867.51411927754	-0.105634990206383	0.126195009986698	-0.837077394878908	0.402549065801303	0.501829499655619	1	B12-binding domain-containing radical SAM protein	ygiQ	COG:COG1032, COG:R, EC:2.1.1.-, KEGG:K22705, SO:0001217, UniRef:UniRef50_P42349, UniRef:UniRef90_K9Z4X9
995	EAOMGH_04975	18968.9434412776	-0.451953289072744	0.123544458080934	-3.65822389845015	0.000253969138399722	0.000786598859210249	0.962797003673345	tRNA uridine-5-carboxymethylaminomethyl(34) synthesis enzyme MnmG	mnmG	COG:COG0445, COG:J, RefSeq:WP_099436537.1, SO:0001217, UniParc:UPI000C12A776, UniRef:UniRef100_UPI000C12A776, UniRef:UniRef50_Q55694, UniRef:UniRef90_K9Z3L5
996	EAOMGH_04980	1576.65811450707	-0.247746017726202	0.174078659322814	-1.42318431615893	0.1546827309579	0.225812183793942	1	Putative restriction endonuclease	uma2	COG:COG4636, COG:R, RefSeq:WP_099436538.1, SO:0001217, UniParc:UPI000C12DCE0, UniRef:UniRef100_UPI000C12DCE0, UniRef:UniRef50_Q3M9W2, UniRef:UniRef90_K9Z5F6
997	EAOMGH_04985	12348.3742166282	0.225554388875349	0.172694189912734	1.30609135715177	0.191521491770985	0.271322113342229	1	polyribonucleotide nucleotidyltransferase	pnp	COG:COG1185, COG:J, EC:2.7.7.8, KEGG:K00962, RefSeq:WP_015219516.1, SO:0001217, UniParc:UPI0002A0879A, UniRef:UniRef100_K9Z3T1, UniRef:UniRef50_P72659, UniRef:UniRef90_K9Z3T1
998	EAOMGH_04990	1137.38446983194	-0.730194505235035	0.185927788169446	-3.9273016283589	8.59042215578675e-05	0.000295788286944483	0.325662903925876	Helix-turn-helix domain-containing protein		SO:0001217, UniRef:UniRef50_B1WU92, UniRef:UniRef90_A0A844GXF4
999	EAOMGH_04995	617.296043645261	-0.390302362529651	0.175651522046013	-2.22202664675691	0.0262815048481493	0.0504216522668694	1	Diguanylate cyclase		SO:0001217, UniRef:UniRef50_A0A1E5QT43, UniRef:UniRef90_A0A844GXI6
1000	EAOMGH_05000	516.865687547025	-0.0792695721850278	0.169378340353649	-0.468003004513559	0.639782441117243	0.722710141321654	1	Helix-turn-helix domain-containing protein		SO:0001217, UniRef:UniRef50_B1WU95, UniRef:UniRef90_A0A844GUI1
1001	EAOMGH_05005	4341.99495113739	-0.658247506272732	0.156870946307404	-4.19610846856774	2.71540240368035e-05	0.000104402540693227	0.102940905123522	cytochrome c biogenesis factor	tPR	COG:COG0457, COG:R, SO:0001217, UniRef:UniRef50_K9Z3K8, UniRef:UniRef90_K9Z3K8
1002	EAOMGH_05010	1294.28623566144	0.0331319008835108	0.209180096037914	0.158389356879852	0.874149999898034	0.910162771110532	1	cyclase	sRPBCC	COG:COG4276, COG:R, RefSeq:WP_099436266.1, SO:0001217, UniParc:UPI000C12D75F, UniRef:UniRef100_UPI000C12D75F, UniRef:UniRef50_K9QWE2, UniRef:UniRef90_K9Z5F1
1003	EAOMGH_05015	4710.29212251003	0.962976962038191	0.151490375795865	6.35668739336823	2.06150916947396e-10	1.78837099804937e-09	7.81518126147577e-07	indole-3-glycerol phosphate synthase TrpC	trpC	COG:COG0134, COG:E, SO:0001217, UniRef:UniRef50_Q8KPR4, UniRef:UniRef90_K9Z3S5
1004	EAOMGH_05020	36128.378044803	-0.193821467346569	0.126530263454712	-1.53181904514047	0.125567094961559	0.190016678355439	1	2-isopropylmalate synthase	leuA	COG:COG0119, COG:E, EC:2.3.3.13, KEGG:K01649, SO:0001217, UniRef:UniRef50_P48575, UniRef:UniRef90_K9Z5X5
1005	EAOMGH_05025	6282.78876192378	-0.57840891499928	0.12718743847105	-4.5476890009931	5.42382050344117e-06	2.35858281233564e-05	0.0205617035285455	phosphatidate cytidylyltransferase	cdsA	COG:COG0575, COG:I, EC:2.7.7.41, KEGG:K00981, RefSeq:WP_015219509.1, SO:0001217, UniParc:UPI0002A07AD1, UniRef:UniRef100_K9Z4W8, UniRef:UniRef50_P73548, UniRef:UniRef90_K9Z4W8
1006	EAOMGH_05030	2714.10574262202	0.155228448661797	0.153804024182379	1.00926129525537	0.312849337134651	0.407564205181259	1	DNA phosphorothioation-associated methyltransferase		SO:0001217, UniRef:UniRef50_A0A0D6ASL2, UniRef:UniRef90_K9Z3K4
1007	EAOMGH_05035	834.420403084242	-0.111511197637717	0.159222332556358	-0.700348976474434	0.483709392514213	0.580985750796843	1	hypothetical protein		RefSeq:WP_015219507.1, SO:0001217, UniParc:UPI0002A078D0, UniRef:UniRef100_K9Z5E7, UniRef:UniRef50_K9Z5E7, UniRef:UniRef90_K9Z5E7
1008	EAOMGH_05040	1911.09445902696	-0.190951384017955	0.0999346777978244	-1.91076199199106	0.0560351741604236	0.0963398391120933	1	Anionic cell wall polymer biosynthesis enzyme TagV/TagU, LytR-Cps2A-Psr (LCP) family (peptidoglycan teichoic acid transferase)	cps2a	COG:COG1316, COG:M, SO:0001217, UniRef:UniRef50_A0A0D6ADH4, UniRef:UniRef90_K9Z3S0
1009	EAOMGH_05045	1828.82767313207	0.19774446669056	0.124903493294074	1.58317803189851	0.113380892073075	0.17415049580369	1	mannose-1-phosphate guanylyltransferase	cpsB	COG:COG0836, COG:M, SO:0001217, UniRef:UniRef50_K9YMV0, UniRef:UniRef90_K9Z5X2
1010	EAOMGH_05050	37627.8516630472	-0.0996878092829037	0.187549767777131	-0.531527233887939	0.595053474250668	0.684496520167112	1	ATP-dependent Clp protease ATP-binding subunit ClpC	clpA	COG:COG0542, COG:O, RefSeq:WP_099436262.1, SO:0001217, UniParc:UPI000C12AD33, UniRef:UniRef100_UPI000C12AD33, UniRef:UniRef50_K7WAN2, UniRef:UniRef90_A0A0D6AQT1
1011	EAOMGH_05055	986.771637565044	0.70298230438386	0.280210236507781	2.50876739245869	0.0121153234473227	0.025445535284654	1	Uncharacterized lipoprotein YddW, UPF0748 family	yddW	COG:COG1649, COG:S, SO:0001217, UniParc:UPI0002A08BA6, UniRef:UniRef100_K9Z3K2, UniRef:UniRef50_K9ZJC2, UniRef:UniRef90_K9Z3K2
1012	EAOMGH_05060	2492.42189708094	0.293603839416751	0.189762650299478	1.5472161616282	0.121811130098908	0.185158778750987	1	DUF3326 domain-containing protein		SO:0001217, UniParc:UPI001354311B, UniRef:UniRef100_A0A844GXP1, UniRef:UniRef50_P08452, UniRef:UniRef90_K9Z5E3
1013	EAOMGH_05065	422.348612730786	0.159777399908679	0.179196212300274	0.891633801059057	0.372589246645393	0.471457220972192	1	hypothetical protein		SO:0001217, UniRef:UniRef50_K9SMH0, UniRef:UniRef90_K9Z3R5
1014	EAOMGH_05070	8920.98939536302	0.0683199477908925	0.139155467123949	0.490961291014446	0.623453825815269	0.709337771208189	1	transposase	insQ	COG:COG0675, COG:X, KEGG:K07496, RefSeq:WP_015220006.1, SO:0001217, UniParc:UPI0002A06D5F, UniRef:UniRef100_K9Z528, UniRef:UniRef50_K9YCI2, UniRef:UniRef90_K9Z528
1015	EAOMGH_05075	1465.77415329534	0.449010524130638	0.165381863107803	2.71499253722855	0.00662772639537793	0.0149736059385445	1	CopG domain protein DNA-binding domain protein		SO:0001217, UniRef:UniRef50_K9YPP4
1016	EAOMGH_05080	1996.90572201078	0.214450552572078	0.178150721133261	1.20375910469464	0.228682700323699	0.314501490677065	1	ABC 3 transport family	znuB	COG:COG1108, COG:P, SO:0001217, UniRef:UniRef50_Q06Q03, UniRef:UniRef90_K9Z5W6
1017	EAOMGH_05085	249.97683776557	0.627819745575603	0.34315529140493	1.8295499480868	0.0673172639563634	0.112924024958013	1	ABC-type Mn2+/Zn2+ transport system, ATPase component	znuC	COG:COG1121, COG:P, SO:0001217, UniRef:UniRef50_Q55281, UniRef:UniRef90_K9Z4W1
1018	EAOMGH_05090	782.815328921242	1.04992913474478	0.361278319925129	2.90615040216741	0.00365905524503685	0.00877941673033841	1	metal ABC transporter substrate-binding protein	znuA	COG:COG0803, COG:P, SO:0001217, UniRef:UniRef50_K9Q024, UniRef:UniRef90_K9Z3J6
1019	EAOMGH_05095	3620.69529081832	-1.15686831728555	0.171654293360563	-6.73952450962309	1.58905789812065e-11	1.58113346240823e-10	6.02411849177537e-08	Ribonuclease HI		RefSeq:WP_015219497.1, SO:0001217, UniParc:UPI0002A087EE, UniRef:UniRef100_K9Z5D8, UniRef:UniRef50_A0A0P8A566, UniRef:UniRef90_K9Z5D8
1020	EAOMGH_05100	3374.42098763835	2.17620275236522	0.183288151705716	11.8731229057254	1.63257503074516e-32	1.14612813732498e-30	6.1890919415549e-29	DNA-binding transcriptional regulator, ArsR family	arsR	COG:COG0640, COG:K, RefSeq:WP_196215613.1, SO:0001217, UniParc:UPI0018ACD0D6, UniRef:UniRef100_A0A844GVW7, UniRef:UniRef50_A0A073CKU3, UniRef:UniRef90_K9Z3R0
1021	EAOMGH_05105	1951.9714181103	0.103039950447858	0.111426121217311	0.924737838149299	0.355102292130504	0.454181103058955	1	apolipoprotein N-acyltransferase	lnt	COG:COG0815, COG:M, EC:2.3.1.269, KEGG:K03820, SO:0001217, UniRef:UniRef50_K9Z5W2, UniRef:UniRef90_K9Z5W2
1022	EAOMGH_05110	648.91525448576	-0.224668309036947	0.141041522977241	-1.59292316400469	0.111177429086041	0.171330745392351	1	(2Fe-2S)-binding protein	fdx	COG:C, COG:COG0633, RefSeq:WP_015219494.1, SO:0001217, UniParc:UPI0002A07FE9, UniRef:UniRef100_K9Z4V6, UniRef:UniRef50_B1WYU4, UniRef:UniRef90_K9Z4V6
1023	EAOMGH_05115	2133.33970509407	-0.28269509872165	0.120043370111609	-2.35494137209592	0.0185256283034324	0.0370219593559896	1	hypothetical protein		COG:COG4735, COG:S, RefSeq:WP_015219493.1, SO:0001217, UniParc:UPI0002A06578, UniRef:UniRef100_K9Z3J4, UniRef:UniRef50_K9QQ24, UniRef:UniRef90_K9Z3J4
1024	EAOMGH_05120	5748.11232534551	-0.173189859594563	0.202100775179565	-0.856948022295736	0.391473611157841	0.490279636570656	1	hypothetical protein		PFAM:PF13181.9, PFAM:PF13181.9, RefSeq:WP_015219492.1, SO:0001217, UniParc:UPI0002A083BB, UniRef:UniRef100_K9Z5D2, UniRef:UniRef50_A0A0D6AGP8, UniRef:UniRef90_K9Z5D2
1025	EAOMGH_05125	3721.00271649676	-0.451519248958516	0.186686048924978	-2.41860198744665	0.0155802773062901	0.0317382220677838	1	cell division protein FtsZ	ftsZ	COG:COG0206, COG:D, KEGG:K03531, RefSeq:WP_015219491.1, SO:0001217, UniParc:UPI0002A072FD, UniRef:UniRef100_K9Z3Q5, UniRef:UniRef50_P73456, UniRef:UniRef90_K9Z3Q5
1026	EAOMGH_05130	485.758657177018	0.366682660813222	0.229954123629459	1.59459049929491	0.11080383853927	0.170824461936711	1	nucleotide pyrophosphohydrolase		RefSeq:WP_015219490.1, SO:0001217, UniParc:UPI0002A06165, UniRef:UniRef100_K9Z5V8, UniRef:UniRef50_K9Z5V8, UniRef:UniRef90_K9Z5V8
1027	EAOMGH_05135	1337.8267402247	-0.0247784075096036	0.217560428656649	-0.113892069723344	0.909323352105175	0.935480278922855	1	FAD-dependent thymidylate synthase	thyX	COG:COG1351, COG:F, EC:2.1.1.148, KEGG:K03465, RefSeq:WP_155084200.1, SO:0001217, UniParc:UPI0012BA8DC9, UniRef:UniRef100_A0A844H0I8, UniRef:UniRef50_A0A2K8WR09, UniRef:UniRef90_A0A844H0I8
1028	EAOMGH_05140	4552.26479378999	-0.0503089582808565	0.177955791385287	-0.282704810499446	0.777403128375403	0.838922647216383	1	hypothetical protein		RefSeq:WP_099436252.1, SO:0001217, UniParc:UPI000C12C8B8, UniRef:UniRef100_A0A844H006, UniRef:UniRef50_K9Z3I8, UniRef:UniRef90_K9Z3I8
1029	EAOMGH_05145	8678.9643741493	-3.34822016436049e-06	0.133826497352101	-2.5019112287989e-05	0.999980037636582	0.999980037636582	1	Transposase		SO:0001217, UniRef:UniRef50_A0A0V7ZCN8, UniRef:UniRef90_A0A844GPI4
1030	EAOMGH_05150	8286.69399427576	0.040763156237158	0.119860589035825	0.340088068689319	0.73379020665233	0.803059663227189	1	hypothetical protein		PFAM:PF05593.17, PFAM:PF05593.17, PFAM:PF05593.17, PFAM:PF05593.17, PFAM:PF05593.17, PFAM:PF05593.17
1031	EAOMGH_05155	6114.74670343749	0.230631755311204	0.203613979010169	1.13269116606029	0.257343968712783	0.347839338229809	1	hypothetical protein
1032	EAOMGH_05160	4885.9311783606	0.0093546231943903	0.192336813806843	0.0486366754717318	0.961208841738447	0.973275298886339	1	hypothetical protein		PFAM:PF05593.17
1033	EAOMGH_05165	5671.98952371607	-0.0725137096123896	0.218319915264638	-0.332144273345342	0.739780320624004	0.807749768285023	1	HicA toxin of bacterial toxin-antitoxin,		SO:0001217, UniRef:UniRef50_A0A3M1QPZ4, UniRef:UniRef90_B7K6G6
1034	EAOMGH_05170	12718.9448038622	-0.414600688455102	0.259956675821852	-1.59488379032523	0.110738225085298	0.170792762936682	1	HicB-like domain-containing protein		SO:0001217, UniRef:UniRef50_K9YZI0
1035	EAOMGH_05175	6952.68375014127	0.199361948360274	0.118606313185215	1.68087130445537	0.0927879148135439	0.147426230116574	1	YD repeat protein		SO:0001217, UniRef:UniRef50_A0A479ZZZ3
1036	EAOMGH_05180	2566.19369723937	-0.0481355698454732	0.157892097215696	-0.304863705621159	0.760469959384047	0.82558465521905	1	hypothetical protein
1037	EAOMGH_05185	2400.34787269005	-0.454064089664238	0.132693307572205	-3.42190648474988	0.000621836971432953	0.00178454501037269	1	hypothetical protein		PFAM:PF05593.17, PFAM:PF05593.17, PFAM:PF05593.17, PFAM:PF05593.17, PFAM:PF05593.17, PFAM:PF05593.17, PFAM:PF05593.17
1038	EAOMGH_05190	1014.39410445847	-0.4236871564346	0.207066439921568	-2.04614111584225	0.0407424887523233	0.0734449714027853	1	DDE-5 domain-containing protein		SO:0001217, UniRef:UniRef50_K9Z445, UniRef:UniRef90_K9Z8I2
1039	EAOMGH_05195	59.0477114034766	0.0583304755914527	0.227131312710989	0.256813888385679	0.797322448190528	0.852962978781677	1	hypothetical protein
1040	EAOMGH_05200	350.730989611214	-0.657403302349015	0.185729947163683	-3.53956544105216	0.000400786388783075	0.00119636314950916	1	hypothetical protein
1041	EAOMGH_05205	4492.46568764133	-1.10804623624414	0.1516450672929	-7.30683995216252	2.7349799271078e-13	3.35543977464908e-12	1.03683089036657e-09	Transposase family protein		SO:0001217, UniRef:UniRef50_K9RXX2
1042	EAOMGH_05210	4095.41678012743	-0.379669699703159	0.141192033249653	-2.6890306128805	0.00716598472380185	0.0160083960447453	1	Transposase		SO:0001217, UniRef:UniRef50_A0A0V7ZCN8, UniRef:UniRef90_A0A844GPI4
1043	EAOMGH_05215	8382.29363139441	-0.535293916771078	0.146608012843179	-3.65119140755058	0.000261026606367675	0.000806480737359296	0.989551864739856	hypothetical protein		SO:0001217, UniRef:UniRef50_K9Z5C7, UniRef:UniRef90_K9Z5C7
1044	EAOMGH_05220	3909.85718357654	-0.553667597198139	0.139304779981058	-3.97450537787307	7.05256687371838e-05	0.000247449058852475	0.267362810182664	hypothetical protein		SO:0001217, UniRef:UniRef50_K9Z3Q2, UniRef:UniRef90_K9Z3Q2
1045	EAOMGH_05225	3489.45981602333	-1.01460978397231	0.159788989187093	-6.34968522633512	2.15755942265174e-10	1.85052212019746e-09	8.17930777127276e-07	Ammonia channel protein AmtB	amtB	COG:COG0004, COG:P, KEGG:K03320, SO:0001217, UniRef:UniRef50_P54147, UniRef:UniRef90_A0A3M0YM78
1046	EAOMGH_05230	3036.35083845277	-0.194730341726458	0.118045193779435	-1.64962532985721	0.0990195909850936	0.155696088521149	1	Capsular polysaccharide biosynthesis protein		COG:COG4421, COG:M, SO:0001217, UniRef:UniRef50_K9Z4V1, UniRef:UniRef90_K9Z4V1
1047	EAOMGH_05235	1186.02003939485	-0.528913266103275	0.117990570055427	-4.48267404636503	7.37134785709117e-06	3.12931463899581e-05	0.0279447797262326	DUF4253 domain-containing protein		RefSeq:WP_099436247.1, SO:0001217, UniParc:UPI000C12C926, UniRef:UniRef100_A0A844GUF6, UniRef:UniRef50_K9Z3I3, UniRef:UniRef90_K9Z3I3
1048	EAOMGH_05240	4017.74252349373	-0.148177481609265	0.169250098325559	-0.875494212855584	0.38130505769472	0.480154876648458	1	squalene--hopene cyclase	shc	COG:COG1657, COG:I, EC:4.2.1.129, EC:5.4.99.17, KEGG:K06045, RefSeq:WP_015219482.1, SO:0001217, UniParc:UPI0002A06CAE, UniRef:UniRef100_K9Z5C4, UniRef:UniRef50_A0A563VS53, UniRef:UniRef90_A0A844GY07
1049	EAOMGH_05245	470.823762973756	0.243651863945567	0.133759668259731	1.82156450532196	0.0685210907541118	0.11448367344594	1	DUF2389 domain-containing protein		SO:0001217, UniRef:UniRef50_K9Z3P7, UniRef:UniRef90_K9Z3P7
1050	EAOMGH_05250	1960.94012299381	-0.881420787422566	0.162796386918204	-5.41425276142908	6.15451767268865e-08	3.66851831716394e-07	0.000233317764971627	Periplasmic protein Wza involved in polysaccharide export, contains SLBB domain of the beta-grasp fold	wza	COG:COG1596, COG:M, KEGG:K01991, SO:0001217, UniRef:UniRef50_A0A0D6APB9, UniRef:UniRef90_K9Z5U8
1051	EAOMGH_05255	6276.19075601468	0.324066320282767	0.139908066373127	2.31628045961625	0.0205429605372794	0.0404352873296087	1	Exopolysaccharide export protein/domain GumC/Wzc1	gumC	COG:COG3206, COG:M, SO:0001217, UniRef:UniRef50_K9Z4U8, UniRef:UniRef90_K9Z4U8
1052	EAOMGH_05260	4117.95156447489	-0.238621175890452	0.130892943139773	-1.82302552121273	0.068299525624663	0.114240131010504	1	GUN4 domain-containing protein	ycf53	COG:COG5750, COG:T, RefSeq:WP_190360741.1, SO:0001217, UniParc:UPI0016817A9A, UniRef:UniRef100_UPI0016817A9A, UniRef:UniRef50_I4HYT2, UniRef:UniRef90_K9Z3H8
1053	EAOMGH_05265	5579.64687465418	0.495017638137597	0.277188271312272	1.78585347711168	0.0741229853618329	0.122761134777942	1	PIN domain nuclease		SO:0001217, UniRef:UniRef50_W4LDG7, UniRef:UniRef90_UPI00034DAE42
1054	EAOMGH_05270	3347.89654107406	0.400649129737605	0.30555268997219	1.31122763073717	0.189780869931746	0.269157979016554	1	hypothetical protein		SO:0001217, UniRef:UniRef50_Q4CAL6, UniRef:UniRef90_UPI0003487637
1055	EAOMGH_05275	671.048902131657	-1.04627911691614	0.143309656821325	-7.30082773291832	2.86002737310781e-13	3.47511659341401e-12	1.08423637714517e-09	HNH endonuclease		SO:0001217, UniRef:UniRef50_Q44141, UniRef:UniRef90_UPI00187EDFFB
1056	EAOMGH_05280	2737.70573393623	-0.611971664709478	0.128905631942431	-4.74743931268094	2.06008173549607e-06	9.79895841815005e-06	0.00780976985926559	hypothetical protein		SO:0001217, UniRef:UniRef50_A0A1Y0RMW5, UniRef:UniRef90_UPI00187F291F
1057	EAOMGH_05285	9257.9601229229	0.929186052911647	0.109835496878326	8.45979741814235	2.67842400453022e-17	4.7670917376404e-16	1.01539054011741e-13	bifunctional aconitate hydratase 2/2-methylisocitrate dehydratase	acnB	COG:C, COG:COG1049, SO:0001217, UniRef:UniRef50_A0A6P0M2I4, UniRef:UniRef90_A0A2K8WTI2
1058	EAOMGH_05290	748.781351896474	-0.167471970253735	0.113914562563108	-1.47015417946197	0.141520001347456	0.209899188226997	1	hypothetical protein		PFAM:PF00004.32
1059	EAOMGH_05295	3525.73957119933	0.195034827739694	0.221963197750292	0.878680924209373	0.379574304459649	0.478538805522624	1	IS701 family transposase		SO:0001217, UniRef:UniRef50_A0A1D8TYM9, UniRef:UniRef90_UPI000C12B88A
1060	EAOMGH_05300	2096.22333292127	0.377968272407926	0.124166989225691	3.04403187002397	0.00233430410167632	0.00588778898832664	1	hypothetical protein
1061	EAOMGH_05305	16.951834364308	-0.25994325378165	0.445693080944689	-0.583233765331685	0.559735943751971	0.652508906138906	1	XisI protein		SO:0001217, UniRef:UniRef50_A0A2P1UCQ2
1062	EAOMGH_05310	560.483747967086	-0.714135552055263	0.229138036410747	-3.11661722881801	0.00182938929857495	0.00471142311881633	1	hypothetical protein		SO:0001217, UniRef:UniRef50_K7X0W2, UniRef:UniRef90_A0A0D6AAF4
1063	EAOMGH_05315	3743.31331104142	0.353927676717101	0.119897748003826	2.95191263063428	0.00315812275442074	0.00773421915854144	1	AAA-15 domain-containing protein		SO:0001217, UniRef:UniRef50_B4VNN2
1064	EAOMGH_05320	2606.1799431423	0.32722825667581	0.21131218198157	1.54855367829362	0.121489048531787	0.184743274361815	1	hypothetical protein
1065	EAOMGH_05325	2892.58685206492	-0.146105110097856	0.273594790958615	-0.534020072479948	0.593327646765302	0.683056516516021	1	hypothetical protein		RefSeq:WP_015219473.1, SO:0001217, UniParc:UPI0002A07A30, UniRef:UniRef100_K9Z3H4, UniRef:UniRef50_A0A7V2XHQ6, UniRef:UniRef90_K9Z3H4
1066	EAOMGH_05330	2415.53750631431	-0.861096285054054	0.286452268936642	-3.00607248897202	0.00264645899953394	0.00658418172765654	1	hypothetical protein		RefSeq:WP_155084190.1, SO:0001217, UniParc:UPI0012BAB7BA, UniRef:UniRef100_A0A844GUE4, UniRef:UniRef50_A0A6P0WJL7, UniRef:UniRef90_K9Z5B5
1067	EAOMGH_05335	294.790627425084	-0.545407021413861	0.148232430633575	-3.67940415658491	0.000233779527562045	0.000731236129527817	0.886258188987714	YchJ family protein	ychJ	COG:COG3012, COG:S, KEGG:K09858, RefSeq:WP_015219471.1, SO:0001217, UniParc:UPI0002A07C4C, UniRef:UniRef100_K9Z3P0, UniRef:UniRef50_K9Z3P0, UniRef:UniRef90_K9Z3P0
1068	EAOMGH_05340	850.622645516583	0.303896672497183	0.141317601415457	2.15045167377107	0.0315195046923499	0.0587176620583284	1	NAD-dependent dehydratase	wcaG	COG:COG0451, COG:M, SO:0001217, UniRef:UniRef50_A0A0D6APY1, UniRef:UniRef90_K9Z5U2
1069	EAOMGH_05345	605.178748854617	0.372744937661926	0.126110058103499	2.95571141007653	0.00311948825436346	0.00765931345355691	1	cytochrome B		SO:0001217, UniRef:UniRef50_K9Z4U0, UniRef:UniRef90_K9Z4U0
1070	EAOMGH_05350	1077.44284016059	-0.791666782713941	0.169581237193292	-4.668363056059	3.03609043151632e-06	1.39877735390911e-05	0.0115098188258784	hydrogenase formation protein HypD	hypD	COG:COG0409, COG:O, KEGG:K04654, SO:0001217, UniRef:UniRef50_A0A7W0Y2F9, UniRef:UniRef90_A0A844H0G4
1071	EAOMGH_05355	993.788587321378	0.0358800784950027	0.122607241254414	0.292642409436083	0.769795494077849	0.833560330776671	1	hypothetical protein		RefSeq:WP_015219467.1, SO:0001217, UniParc:UPI0002A08251, UniRef:UniRef100_K9Z5B1, UniRef:UniRef50_B1WU06, UniRef:UniRef90_K9Z5B1
1072	EAOMGH_05360	2290.30598242794	-0.537144970710806	0.118689279631125	-4.52564016211236	6.02129583002624e-06	2.5939468740488e-05	0.0228267324916295	septum formation inhibitor Maf	maf	COG:COG0424, COG:Q, RefSeq:WP_015219466.1, SO:0001217, UniParc:UPI0002A05E5D, UniRef:UniRef100_K9Z3N6, UniRef:UniRef50_Q31RS8, UniRef:UniRef90_K9Z3N6
1073	EAOMGH_05365	1239.17859671379	-0.55058986369206	0.177196812288721	-3.10722217053736	0.00188854408999612	0.00483748016565897	1	Txe/YoeB family addiction module toxin		COG:COG4115, COG:V, RefSeq:WP_015219465.1, SO:0001217, UniParc:UPI0002A06C63, UniRef:UniRef100_K9Z5T7, UniRef:UniRef50_A0A1W1H911, UniRef:UniRef90_K9Z5T7
1074	EAOMGH_05370	973.994969830982	-1.15886484770926	0.150562229186795	-7.69691611215128	1.39389339893454e-14	1.97911980350593e-13	5.28424987536083e-11	type II toxin-antitoxin system prevent-host-death family antitoxin		RefSeq:WP_155084734.1, SO:0001217, UniParc:UPI0012BA655B, UniRef:UniRef100_A0A844GW16, UniRef:UniRef50_A0A2G1YQ64, UniRef:UniRef90_K9YIY9
1075	EAOMGH_05375	264.398024243733	0.976215713790765	0.214980734109064	4.54094511229789	5.60026112604271e-06	2.42674323540905e-05	0.0212305899288279	hypothetical protein		SO:0001217, UniRef:UniRef50_K9Z3G8, UniRef:UniRef90_K9Z3G8
1076	EAOMGH_05380	1699.62721761234	0.622716775181424	0.187614033948893	3.31913749773673	0.000902959566178993	0.00250410120557219	1	hypothetical protein		RefSeq:WP_015219462.1, SO:0001217, UniParc:UPI0002A07B83, UniRef:UniRef100_K9Z5A6, UniRef:UniRef50_K9SGI2, UniRef:UniRef90_K9Z5A6
1077	EAOMGH_05385	2315.9148982146	0.466803461321862	0.18045293346333	2.58684329682412	0.00968596307200468	0.0208396628864754	1	Rieske Fe-S protein	qcrA,petC	COG:C, COG:COG0723, RefSeq:WP_015219461.1, SO:0001217, UniParc:UPI0002A08D64, UniRef:UniRef100_K9Z3N2, UniRef:UniRef50_K9Z3N2, UniRef:UniRef90_K9Z3N2
1078	EAOMGH_05390	8479.83660907937	0.00516001748439922	0.215053714756666	0.0239940867342738	0.980857325453082	0.987106482822574	1	ferrochelatase	hemH	COG:COG0276, COG:H, RefSeq:WP_015219460.1, SO:0001217, UniParc:UPI0002A0716E, UniRef:UniRef100_K9Z5T2, UniRef:UniRef50_Q8DGU6, UniRef:UniRef90_K9Z5T2
1079	EAOMGH_05395	20612.6818993609	0.850695583446944	0.168891932948507	5.03692253736187	4.73076115753029e-07	2.46689347292948e-06	0.00179343155481973	photosynthetic/respiratory NAD(P)H-quinone oxidoreductase subunit I	ndhI	COG:C, COG:COG1143, RefSeq:WP_190362149.1, SO:0001217, UniParc:UPI001681A0D8, UniRef:UniRef100_UPI001681A0D8, UniRef:UniRef50_Q85A84, UniRef:UniRef90_K9Z4T4
1080	EAOMGH_05400	6523.30654477659	0.685728424056239	0.148197472872537	4.62712629820637	3.70774426476113e-06	1.67334029853684e-05	0.0140560585077094	NADH-quinone oxidoreductase subunit J	nuoJ	COG:C, COG:COG0839, EC:7.1.1.2, KEGG:K05578, SO:0001217, UniParc:UPI0002A08D3C, UniRef:UniRef100_K9Z3G3, UniRef:UniRef50_P26523, UniRef:UniRef90_K9Z3G3
1081	EAOMGH_05405	3107.71348989079	0.668003705581148	0.139182062880634	4.79949565163469	1.59065689372823e-06	7.70137967321035e-06	0.0060301802841237	photosynthetic/respiratory NAD(P)H-quinone oxidoreductase subunit E	ndhE	COG:C, COG:COG0713, RefSeq:WP_015219457.1, SO:0001217, UniParc:UPI0002A074EA, UniRef:UniRef100_K9Z5A1, UniRef:UniRef50_P26524, UniRef:UniRef90_A0A3M1KYQ3
1082	EAOMGH_05410	4192.89060444576	0.393792350472756	0.173691532441055	2.26719371369698	0.023378394686797	0.0454966602965336	1	hydrolase	yigB	COG:COG1011, COG:H, SO:0001217, UniRef:UniRef50_K9Z3M5, UniRef:UniRef90_K9Z3M5
1083	EAOMGH_05415	16813.3727171496	-0.575976809300838	0.217262786018679	-2.65106058821928	0.00802394459508821	0.0176750575014407	1	YGGT family	ycf19	COG:COG0762, COG:O, KEGG:K02221, RefSeq:WP_015219455.1, SO:0001217, UniParc:UPI0002A08261, UniRef:UniRef100_K9Z5S7, UniRef:UniRef50_A0A0D6AVD5, UniRef:UniRef90_K9Z5S7
1084	EAOMGH_05420	880.760614826374	-0.301963157544025	0.272046932717044	-1.10996714621332	0.267013183976606	0.358571371043328	1	shikimate kinase	aroK	COG:COG0703, COG:E, RefSeq:WP_190362150.1, SO:0001217, UniParc:UPI0016802402, UniRef:UniRef100_UPI0016802402, UniRef:UniRef50_K9Z4T0, UniRef:UniRef90_K9Z4T0
1085	EAOMGH_05425	28587.2441942641	0.671038487075104	0.321588625678763	2.08663625978305	0.0369210270125591	0.0676825983581293	1	CHAD domain, binds inorganic polyphosphates	cHAD	COG:COG5607, COG:S, SO:0001217, UniRef:UniRef50_K9Z3F9, UniRef:UniRef90_K9Z3F9
1086	EAOMGH_05430	3855.6570697524	-2.00820594508155	0.193999717607234	-10.35159210462	4.11583681845539e-25	1.51486770667615e-23	1.56031373787644e-21	50S ribosomal protein L11 methyltransferase	prmA	COG:COG2264, COG:J, SO:0001217, UniRef:UniRef50_B0JX03, UniRef:UniRef90_K9Z597
1087	EAOMGH_05435	31612.9357487998	-0.668091971313778	0.155307205385121	-4.30174485244962	1.6945837765072e-05	6.83422031567958e-05	0.064241670967388	transposase	insQ	COG:COG0675, COG:X, SO:0001217, UniRef:UniRef50_B7KH26, UniRef:UniRef90_K9Z450
1088	EAOMGH_05440	7853.51827392018	1.63713310252959	0.191274349970627	8.55908334170785	1.13768454133867e-17	2.09367092049268e-16	4.31296209621492e-14	phosphoglycerate dehydrogenase	serA	COG:COG2150, COG:R, RefSeq:WP_015219451.1, SO:0001217, UniParc:UPI0002A08681, UniRef:UniRef100_K9Z3M4, UniRef:UniRef50_P73821, UniRef:UniRef90_K9Z3M4
1089	EAOMGH_05445	2790.14070346861	0.22413639175174	0.281113212855043	0.797317171524475	0.425266850046765	0.524288334480419	1	carotenoid oxygenase	gph	COG:C, COG:COG0546, SO:0001217, UniRef:UniRef50_A0A563VQM0, UniRef:UniRef90_K9Z5S2
1090	EAOMGH_05450	7129.74049930731	0.0254915771368383	0.242864054386755	0.104962330474166	0.916405699485269	0.940214886806131	1	photosystem II reaction center protein PsbM	psbM	COG:C, COG:COG5727, RefSeq:WP_015219449.1, SO:0001217, UniParc:UPI0002A05CE5, UniRef:UniRef100_K9Z4S6, UniRef:UniRef50_P72701, UniRef:UniRef90_K9Z4S6
1091	EAOMGH_05455	18929.1706563971	-0.080169821754971	0.36654875221261	-0.218715303956266	0.826871826769987	0.875361936689478	1	hypothetical protein		SO:0001217, UniParc:UPI0002A08CCF, UniRef:UniRef100_K9Z3F5, UniRef:UniRef50_K9Z3F5, UniRef:UniRef90_K9Z3F5
1092	EAOMGH_05460	4066.88063547717	0.539213916223094	0.208973539567492	2.58029756943915	0.00987152125635128	0.0211907911001289	1	hypothetical protein		SO:0001217, UniRef:UniRef50_K9Z594, UniRef:UniRef90_K9Z594
1093	EAOMGH_05465	1151.52202788416	0.220795732307676	0.111859626216812	1.97386438499015	0.0483971653997465	0.0852572741777133	1	glycosyl transferase	rfaB	COG:COG0438, COG:M, RefSeq:WP_015219446.1, SO:0001217, UniParc:UPI0002A067A1, UniRef:UniRef100_K9Z3L7, UniRef:UniRef50_A0A086YLJ0, UniRef:UniRef90_K9Z3L7
1094	EAOMGH_05470	1030.31947957727	0.616641668415774	0.245494310937744	2.51183689780962	0.012010458426957	0.0252672851812398	1	hypothetical protein		RefSeq:WP_155084727.1, SO:0001217, UniParc:UPI0012BAB57C, UniRef:UniRef100_A0A844H3C3, UniRef:UniRef50_K9Z5S0, UniRef:UniRef90_K9Z5S0
1095	EAOMGH_05475	188.201538089853	-0.0900260991351553	0.218362722120854	-0.412277783775428	0.680135830324906	0.756793346862846	1	hypothetical protein		PFAM:PF13181.9
1096	EAOMGH_05480	3165.90963839297	-0.041575616175505	0.15093732416103	-0.275449537790596	0.782970889747239	0.841815837501924	1	CHAT domain-containing protein		SO:0001217, UniRef:UniRef50_UPI000C12BF55, UniRef:UniRef90_UPI000C12BF55
1097	EAOMGH_05485	2212.84804146135	0.105936977604375	0.14777295983357	0.716890138247802	0.473441887446931	0.572144786519386	1	CPBP family intramembrane metalloprotease domain-containing protein	ydiL	COG:COG1266, COG:O, KEGG:K07052, SO:0001217, UniRef:UniRef50_A0A844GYN0, UniRef:UniRef90_A0A844GYN0
1098	EAOMGH_05490	903.015546099538	-0.13200870183777	0.128750831783773	-1.02530368160626	0.305219919193184	0.400099831833112	1	bifunctional ADP-dependent NAD(P)H-hydrate dehydratase/NAD(P)H-hydrate epimerase	nnr2	COG:COG0063, COG:F, EC:4.2.1.136, EC:5.1.99.6, KEGG:K23997, SO:0001217, UniRef:UniRef50_K9Z3F1, UniRef:UniRef90_K9Z3F1
1099	EAOMGH_05495	1424.79403775976	-0.0914330415193651	0.144952839536634	-0.630777857209602	0.528185783472428	0.623203331821965	1	glycosyl transferase family 2	hpnB	COG:COG0463, COG:M, SO:0001217, UniRef:UniRef50_A0A218QPP7, UniRef:UniRef90_K9Z589
1100	EAOMGH_05500	1359.16247290911	0.609700801562721	0.165126852237605	3.69231771393189	0.000222219610688268	0.000696802766020862	0.842434544119223	3-hydroxyisobutyrate dehydrogenase or related beta-hydroxyacid dehydrogenase	mmsB	COG:COG2084, COG:I, SO:0001217, UniParc:UPI0002A0712B, UniRef:UniRef100_K9Z3L2, UniRef:UniRef50_L7E3K9, UniRef:UniRef90_K9Z3L2
1101	EAOMGH_05505	834.580779132672	-0.23013451244739	0.122082348246295	-1.88507606343798	0.0594195692015827	0.101331348107602	1	hypothetical protein		SO:0001217, UniRef:UniRef50_K9Z5R5, UniRef:UniRef90_K9Z5R5
1102	EAOMGH_05510	2123.50523760024	-0.0526107785942059	0.187740537445523	-0.28023131983135	0.779300039151627	0.839774431047134	1	5-(carboxyamino)imidazole ribonucleotide mutase	purE	COG:COG0041, COG:F, RefSeq:WP_190360608.1, SO:0001217, UniParc:UPI0016814A03, UniRef:UniRef100_UPI0016814A03, UniRef:UniRef50_A0A6P0TBR2, UniRef:UniRef90_K9Z4S0
1103	EAOMGH_05515	1297.37645690281	0.309333168875764	0.164521545877006	1.88019853099981	0.0600810257507269	0.102321279703956	1	transposase		RefSeq:WP_015219438.1, SO:0001217, UniParc:UPI0002A06668, UniRef:UniRef100_K9Z3E9, UniRef:UniRef50_A0A0D6AKH5, UniRef:UniRef90_K9Z3E9
1104	EAOMGH_05520	1377.67066623157	0.310434128805719	0.156717574068057	1.98085077982964	0.0476080102018828	0.0840232619531368	1	phosphorylase	aPA2	COG:COG4360, COG:F, EC:2.7.7.5, EC:2.7.7.53, KEGG:K00988, RefSeq:WP_099436075.1, SO:0001217, UniParc:UPI000C12A859, UniRef:UniRef100_A0A844GW45, UniRef:UniRef50_K9Z586, UniRef:UniRef90_K9Z586
1105	EAOMGH_05525	1509.96181563841	-0.0136751425342114	0.1525482822965	-0.0896446838229992	0.928569574771938	0.949231446746896	1	HEPN-MAE-28990 domain-containing protein		RefSeq:WP_155083826.1, SO:0001217, UniParc:UPI0012BA815B, UniRef:UniRef100_A0A844GW12, UniRef:UniRef50_K9R5G1, UniRef:UniRef90_A0A844GW12
1106	EAOMGH_05530	5236.37908218097	-0.506796168714029	0.14898046585898	-3.40176254512284	0.000669527838957622	0.00190840604322432	1	DUF262 domain-containing protein		RefSeq:WP_155083825.1, SO:0001217, UniParc:UPI0012BAEC2F, UniRef:UniRef100_A0A844GRG6, UniRef:UniRef50_K9XQL5, UniRef:UniRef90_A0A844GRG6
1107	EAOMGH_05535	6008.78835672534	1.09335865791678	0.177188144470069	6.1706084297388	6.80277044725404e-10	5.42932689800844e-09	2.57893027655401e-06	acetate--CoA ligase	acs	COG:COG0365, COG:I, SO:0001217, UniRef:UniRef50_Q55404, UniRef:UniRef90_A0A3M0YCG7
1108	EAOMGH_05540	5736.42359214498	0.703592330786299	0.138738504809353	5.07135587019001	3.94991355193554e-07	2.10903130639263e-06	0.00149741222753877	ATPase		COG:COG1106, COG:R, RefSeq:WP_015219435.1, SO:0001217, UniParc:UPI0002A076BA, UniRef:UniRef100_K9Z5R0, UniRef:UniRef50_K9Z5R0, UniRef:UniRef90_K9Z5R0
1109	EAOMGH_05545	2631.8751623538	0.0292002294574395	0.153461610013391	0.190277095717238	0.849092000735777	0.890677303483489	1	DUF3226 domain-containing protein		RefSeq:WP_015219434.1, SO:0001217, UniParc:UPI0002A063D8, UniRef:UniRef100_K9Z4R6, UniRef:UniRef50_K9Z4R6, UniRef:UniRef90_K9Z4R6
1110	EAOMGH_05550	2395.31800045207	-0.0319014515243667	0.167155183658347	-0.190849310360431	0.848643654564238	0.890677303483489	1	hypothetical protein		SO:0001217, UniRef:UniRef50_K9Z3E6, UniRef:UniRef90_K9Z3E6
1111	EAOMGH_05555	1489.39268015599	-0.292525374117961	0.179457791655307	-1.6300511190945	0.103090693426959	0.160962445956179	1	chloramphenicol acetyltransferase	vat(F),vat	COG:COG0110, COG:R, EC:2.3.1.-, KEGG:K18234, SO:0001217, UniRef:UniRef50_P26839, UniRef:UniRef90_K9Z581
1112	EAOMGH_05560	11855.387643302	-0.37987755884213	0.251188036526034	-1.51232345336144	0.130451597433904	0.195657941850277	1	Two-component sensor histidine kinase, HisKA and HATPase domains		COG:COG3920, COG:T, SO:0001217, UniRef:UniRef50_K9Z3K6, UniRef:UniRef90_K9Z3K6
1113	EAOMGH_05565	760.228126573402	0.152484227665515	0.146454716239052	1.04116980034034	0.297796749019521	0.392032699155909	1	DUF2854 domain-containing protein	ape1	COG:COG5780, COG:CT, RefSeq:WP_015219430.1, SO:0001217, UniParc:UPI0002A0661C, UniRef:UniRef100_K9Z5Q5, UniRef:UniRef50_Q55403, UniRef:UniRef90_K9Z5Q5
1114	EAOMGH_05570	441.267556349414	0.650866028717368	0.165846418230993	3.92451061445797	8.69062276698575e-05	0.00029842527997865	0.32946150909643	DUF2839 domain-containing protein		RefSeq:WP_015219429.1, SO:0001217, UniParc:UPI0002A08122, UniRef:UniRef100_K9Z4R3, UniRef:UniRef50_A0A0S3TQD3, UniRef:UniRef90_K9Z4R3
1115	EAOMGH_05575	3356.90022935386	0.758144922079096	0.153577854493391	4.93655107098609	7.95162217255938e-07	3.99795751408125e-06	0.00301445996561726	leucyl aminopeptidase	pepB	COG:COG0260, COG:E, SO:0001217, UniRef:UniRef50_P73971, UniRef:UniRef90_K9Z3E0
1116	EAOMGH_05580	1701.63267639591	-0.381820888340545	0.160563867903969	-2.37800006517598	0.0174068228423354	0.0350523845616937	1	DUF1957 domain-containing protein		COG:COG1543, COG:G, EC:2.4.1.18, KEGG:K16149, SO:0001217, UniRef:UniRef50_A0A6J4I621, UniRef:UniRef90_K9Z575
1117	EAOMGH_05585	1171.96206090004	0.12445649104139	0.177485892003461	0.70121906387333	0.483166314395324	0.580933554669418	1	endonuclease III	nth	COG:COG0177, COG:L, EC:4.2.99.18, KEGG:K10773, SO:0001217, UniRef:UniRef50_P73715, UniRef:UniRef90_K9Z3J9
1118	EAOMGH_05590	1806.51277680445	0.107252909957314	0.176055255812007	0.609200273304192	0.542391699191997	0.636202639739128	1	AraC family transcriptional regulator	araC	COG:COG2207, COG:K, KEGG:K12243, RefSeq:WP_099436069.1, SO:0001217, UniParc:UPI000C12C527, UniRef:UniRef100_UPI000C12C527, UniRef:UniRef50_K9Z5Q0, UniRef:UniRef90_K9Z5Q0
1119	EAOMGH_05595	341.459287774322	-0.0423491109789194	0.22874188274009	-0.185139295312346	0.853119781131704	0.893419085710024	1	YnfA family protein	ynfA	COG:COG1742, COG:R, KEGG:K09771, RefSeq:WP_099436068.1, SO:0001217, UniParc:UPI000C12BA6C, UniRef:UniRef100_K9Z4Q9, UniRef:UniRef50_A0A378Y2T2, UniRef:UniRef90_K9Z4Q9
1120	EAOMGH_05600	3275.4198107138	0.061852353653019	0.109987338382076	0.562358854781584	0.573871546423921	0.665101507946526	1	class I SAM-dependent DNA methyltransferase	hsdM	COG:COG0286, COG:V, SO:0001217, UniRef:UniRef50_A0A068N0F9, UniRef:UniRef90_K9Z3D7
1121	EAOMGH_05605	1225.00295352054	-0.504428388094798	0.13719795733439	-3.67664648873282	0.000236320172852969	0.000738573598751529	0.895889775285605	Tetratricopeptide TPR_1 repeat-containing protein	bepA	COG:COG4783, COG:MO, RefSeq:WP_099436066.1, SO:0001217, UniParc:UPI000C12DD4D, UniRef:UniRef100_A0A844GU22, UniRef:UniRef50_K9Z568, UniRef:UniRef90_K9Z568
1122	EAOMGH_05610	842.532249956315	0.83709116177113	0.122783177474946	6.81763722837306	9.25499855452595e-12	9.50831965317286e-11	3.50856995202079e-08	Archaeal fructose-1,6-bisphosphatase or related enzyme, inositol monophosphatase family	suhB	COG:COG0483, COG:G, SO:0001217, UniRef:UniRef50_L8LX21, UniRef:UniRef90_A0A844GVI3
1123	EAOMGH_05615	1676.45782366021	0.888997573457019	0.163868920338716	5.4250529729461	5.79373549094988e-08	3.4808322101729e-07	0.00021964051246191	glucokinase	nagC	COG:COG1940, COG:GK, RefSeq:WP_155083818.1, SO:0001217, UniParc:UPI0012BABA2C, UniRef:UniRef100_A0A844GVJ2, UniRef:UniRef50_A0A068MYI2, UniRef:UniRef90_K9Z3J2
1124	EAOMGH_05620	266.493071806952	0.394676985706723	0.205441209033723	1.92111888147006	0.0547167217214889	0.0946309726487976	1	RdgB/HAM1 family non-canonical purine NTP pyrophosphatase	rdgB	COG:COG0127, COG:F, RefSeq:WP_015219420.1, SO:0001217, UniParc:UPI0002A06F84, UniRef:UniRef100_K9Z5P9, UniRef:UniRef50_Q8YM52, UniRef:UniRef90_A0A3M0Y987
1125	EAOMGH_05625	722.559801531916	0.964940221063486	0.160801476912657	6.00081690535478	1.9632727368792e-09	1.44519746514739e-08	7.44276694550904e-06	serine--tRNA ligase	serS	COG:COG0172, COG:J, RefSeq:WP_015219419.1, SO:0001217, UniParc:UPI0002A0816E, UniRef:UniRef100_K9Z4Q1, UniRef:UniRef50_Q7V608, UniRef:UniRef90_K9Z4Q1
1126	EAOMGH_05630	3728.90270347723	1.88925375768147	0.203829172248866	9.26880944880049	1.88235194310962e-20	4.35121720507839e-19	7.13599621632855e-17	photosystem II biogenesis protein Psp29	psb29	COG:C, COG:COG5740, RefSeq:WP_155083815.1, SO:0001217, UniParc:UPI0012BAA811, UniRef:UniRef100_A0A844GVZ4, UniRef:UniRef50_A0A077JEE9, UniRef:UniRef90_K9Z3D2
1127	EAOMGH_05635	359.465321040041	0.0812017839558286	0.167315037006896	0.485322690706406	0.627447462234191	0.712598361093415	1	Hsp33 family molecular chaperone HslO	hslO	COG:COG1281, COG:O, KEGG:K04083, RefSeq:WP_155083814.1, SO:0001217, UniParc:UPI0012BABBC8, UniRef:UniRef100_A0A844GRE9, UniRef:UniRef50_Q2JQD7, UniRef:UniRef90_K9Z565
1128	EAOMGH_05640	1274.10476250118	0.462455136598995	0.174548412434663	2.64943765542468	0.00806258464353366	0.0177292682039653	1	GRRM system radical SAM/SPASM domain protein	grrM	COG:COG0641, COG:O, KEGG:K06871, SO:0001217, UniRef:UniRef50_A0A560L819, UniRef:UniRef90_K9Z3I9
1129	EAOMGH_05645	3363.79017040298	1.3751469402744	0.212185105679388	6.48088345254662	9.11870915652184e-11	8.32988588249983e-10	3.45690264123743e-07	rSAM-associated Gly-rich repeat protein	grrA	SO:0001217, UniRef:UniRef50_K9Z5N8, UniRef:UniRef90_K9Z5N8
1130	EAOMGH_05650	6610.71049510708	0.983261282833998	0.245389570140087	4.00693999452657	6.1510482211428e-05	0.000218543803246039	0.233186238063523	ABC-type amino acid transport/signal transduction system, periplasmic component/domain	hisJ	COG:COG0834, COG:ET, SO:0001217, UniRef:UniRef50_A0A0D6AVS7, UniRef:UniRef90_K9Z4P4
1131	EAOMGH_05655	6305.7409511445	1.43220532086116	0.148180855021376	9.66525210462953	4.23575715825164e-22	1.16360546282116e-20	1.6057755386932e-18	50S ribosomal protein L35	rpmI	COG:COG0291, COG:J, KEGG:K02916, RefSeq:WP_015219413.1, SO:0001217, UniParc:UPI0002A06B52, UniRef:UniRef100_K9Z3C7, UniRef:UniRef50_B8J4E2, UniRef:UniRef90_K9Z3C7
1132	EAOMGH_05660	23880.2512480164	1.41198641878114	0.193613871800751	7.29279573642442	3.03588199913184e-13	3.66529575118115e-12	1.15090286587088e-09	50S ribosomal protein L20	rplT	COG:COG0292, COG:J, KEGG:K02887, RefSeq:WP_015219412.1, SO:0001217, UniParc:UPI0002A07D9A, UniRef:UniRef100_K9Z561, UniRef:UniRef50_P26565, UniRef:UniRef90_K9Z561
1133	EAOMGH_05665	2651.65902912173	-0.0269697179876422	0.192494431599209	-0.1401064839309	0.888575857690917	0.919877410296632	1	proton extrusion protein PcxA		SO:0001217, UniRef:UniRef50_Q31PJ8, UniRef:UniRef90_K9Z3I5
1134	EAOMGH_05670	13650.355551193	-1.18827116013038	0.206012620114149	-5.767953242243	8.02400597092057e-09	5.44168276131661e-08	3.04190066357599e-05	pyridine nucleotide-disulfide oxidoreductase	fadH2	COG:COG0446, COG:I, SO:0001217, UniRef:UniRef50_A3YZ67, UniRef:UniRef90_K9Z5N1
1135	EAOMGH_05675	5342.84866379224	-0.973649696415559	0.157240663157652	-6.19209863951896	5.93683775651904e-10	4.80909229379566e-09	2.25065519349637e-06	3-dehydroquinate synthase	aroB	COG:COG0337, COG:E, EC:4.2.3.4, KEGG:K01735, RefSeq:WP_015219409.1, SO:0001217, UniParc:UPI0002A088E3, UniRef:UniRef100_K9Z4N9, UniRef:UniRef50_Q8DKS3, UniRef:UniRef90_K9Z4N9
1136	EAOMGH_05680	10294.8934551925	-0.905767420120045	0.140222576511912	-6.45949776884254	1.05051035192326e-10	9.50473685952525e-10	3.98248474414108e-07	catalase/peroxidase HPI	katG	COG:COG0376, COG:P, SO:0001217, UniRef:UniRef50_P73911, UniRef:UniRef90_K9Z3C3
1137	EAOMGH_05685	603.890835621335	0.0117542959072222	0.155184852375013	0.0757438353507419	0.939622900573527	0.958071655748855	1	hypothetical protein		SO:0001217, UniParc:UPI0002A0775C, UniRef:UniRef100_K9Z556, UniRef:UniRef50_K9Z556, UniRef:UniRef90_K9Z556
1138	EAOMGH_05690	6409.47736867047	1.72165776730334	0.174856671839084	9.84610852531687	7.12493980387003e-23	2.12682258239931e-21	2.70106467964713e-19	hypothetical protein		RefSeq:WP_015219406.1, SO:0001217, UniParc:UPI0002A07F22, UniRef:UniRef100_K9Z3I0, UniRef:UniRef50_K9Z3I0, UniRef:UniRef90_K9Z3I0
1139	EAOMGH_05695	28540.3407130366	-0.102749981990275	0.154150998384479	-0.666554112961364	0.505056987905024	0.601530330238123	1	DNA-directed RNA polymerase subunit beta'	rpoC2	COG:COG0086, COG:K, EC:2.7.7.6, KEGG:K03046, SO:0001217, UniRef:UniRef50_B0JGK8, UniRef:UniRef90_K9Z5M6
1140	EAOMGH_05700	12885.7439035494	-0.215819197189825	0.147617491312104	-1.46201642685774	0.143736708455054	0.212653088296506	1	DNA-directed RNA polymerase subunit beta	rpoB	COG:COG0085, COG:K, EC:2.7.7.6, KEGG:K03043, SO:0001217, UniRef:UniRef50_Q7VA29, UniRef:UniRef90_K9Z4N4
1141	EAOMGH_05705	7940.80345900856	-0.0700562585088344	0.13642079736609	-0.513530633608863	0.60758018795679	0.695661882375171	1	deoxyribonuclease	tatD	COG:COG0084, COG:N, EC:3.1.21.-, KEGG:K03424, RefSeq:WP_015219403.1, SO:0001217, UniParc:UPI0002A06C78, UniRef:UniRef100_K9Z3B3, UniRef:UniRef50_P73335, UniRef:UniRef90_K9Z3B3
1142	EAOMGH_05710	38659.230145864	1.34360170718205	0.1925520270664	6.97786321781346	2.99703226697919e-12	3.24621409260518e-11	1.13617493241181e-08	30S ribosomal protein S20	rpsT	COG:COG0268, COG:J, KEGG:K02968, RefSeq:WP_015219402.1, SO:0001217, UniParc:UPI0002A06C0C, UniRef:UniRef100_K9Z544, UniRef:UniRef50_B0JGK4, UniRef:UniRef90_K9Z544
1143	EAOMGH_05715	4261.52646721355	0.683832685788511	0.123353973983553	5.54366157574855	2.96211082929613e-08	1.85916591951351e-07	0.000112293621538616	alpha-ribazole phosphatase	cobC	COG:COG0406, COG:G, SO:0001217, UniRef:UniRef50_T2JG46, UniRef:UniRef90_K9Z3H3
1144	EAOMGH_05720	2560.00199443484	-0.0666623032592457	0.153190690345426	-0.435158971533651	0.66344704101226	0.742582737666807	1	Metalloprotease slr0863	tldD	COG:COG0312, COG:R, KEGG:K03568, SO:0001217, UniRef:UniRef50_P73754, UniRef:UniRef90_K9Z5L7
1145	EAOMGH_05725	1319.95909272162	2.63170665966098	0.187003562522057	14.0730295410847	5.56340544458743e-45	8.11187309247344e-43	2.10908700404309e-41	3-oxoacyl-[acyl-carrier-protein] reductase	fabG	COG:COG1028, COG:I, RefSeq:WP_015219399.1, SO:0001217, UniParc:UPI0002A08621, UniRef:UniRef100_K9Z4M2, UniRef:UniRef50_A0A259UHK3, UniRef:UniRef90_K9Z4M2
1146	EAOMGH_05730	4532.41923522859	0.545023316899197	0.278485586148631	1.957097042029	0.0503360601448762	0.0883035650204654	1	Photosystem II reaction center X protein	psbX	COG:C, COG:COG5733, KEGG:K02722, RefSeq:WP_015219398.1, SO:0001217, UniParc:UPI0002A06AFF, UniRef:UniRef100_K9Z3A3, UniRef:UniRef50_P72575, UniRef:UniRef90_K9Z3A3
1147	EAOMGH_05735	5120.61609383486	-0.220563290805334	0.129684487389157	-1.70076849780396	0.0889864668967123	0.142822902627196	1	Ycf66 protein N-terminus	ycf66	COG:C, COG:COG5770, SO:0001217, UniRef:UniRef50_K9Z534, UniRef:UniRef90_K9Z534
1148	EAOMGH_05740	1823.4000832179	-0.66154577666473	0.114245861056155	-5.79054480003932	7.01584811446926e-09	4.77505928221777e-08	2.6597080201953e-05	Periplasmic component TolB of the Tol biopolymer transport system	tolB	COG:COG0823, COG:U, SO:0001217, UniRef:UniRef50_L8LKH3, UniRef:UniRef90_A0A3M0YIR6
1149	EAOMGH_05745	13911.5952302616	-0.737607842791738	0.690274297818474	-1.06857208087112	NA	NA	NA	Lipoprotein	hslJ	COG:COG3187, COG:O, KEGG:K03668, RefSeq:WP_015219395.1, SO:0001217, UniParc:UPI0002A08B38, UniRef:UniRef100_K9Z5J9, UniRef:UniRef50_A0A0D6AUE7, UniRef:UniRef90_K9Z5J9
1150	EAOMGH_05750	8654.21857533166	0.284923454493116	0.177514839218159	1.60506837483573	0.108478758160859	0.167854274362373	1	peptidoglycan editing factor PgeF	pgeF	COG:COG1496, COG:P, EC:2.4.2.1, EC:2.4.2.28, EC:3.5.4.4, KEGG:K05810, SO:0001217, UniParc:UPI0002A068F3, UniRef:UniRef100_K9Z4K6, UniRef:UniRef50_A0A2K8WQE9, UniRef:UniRef90_A0A3M0YF44
1151	EAOMGH_05755	37235.8721796123	1.69391490175695	0.200444585914288	8.45078900001461	2.89340753733336e-17	5.12565793179008e-16	1.09689079740308e-13	hypothetical protein		RefSeq:WP_015219393.1, SO:0001217, UniParc:UPI0002A0790E, UniRef:UniRef100_K9Z382, UniRef:UniRef50_K9XUL3, UniRef:UniRef90_K9Z382
1152	EAOMGH_05760	3946.5472957199	0.320215262262901	0.184379970765071	1.73671392252744	0.082437679047695	0.134302209398286	1	DNA topoisomerase IV	gyrA	COG:COG0188, COG:L, SO:0001217, UniRef:UniRef50_P73077, UniRef:UniRef90_K9Z515
1153	EAOMGH_05765	3198.3447343102	0.262737832807649	0.107287503066044	2.44891366933866	0.0143287787209448	0.0295059207664865	1	arginine--tRNA ligase	argS	COG:COG0018, COG:J, EC:6.1.1.19, KEGG:K01887, SO:0001217, UniRef:UniRef50_B0JLI8, UniRef:UniRef90_K9Z3D6
1154	EAOMGH_05770	5138.03051569516	-0.202593097500613	0.187810266582918	-1.07871151661014	0.280716350092275	0.373926803654187	1	Membrane-associated phospholipid phosphatase	pgpB	COG:COG0671, COG:I, SO:0001217, UniParc:UPI0002A08743, UniRef:UniRef100_K9Z5J3, UniRef:UniRef50_A0A0D6ABP8, UniRef:UniRef90_K9Z5J3
1155	EAOMGH_05775	6254.27378714494	0.724643187082297	0.171520921946004	4.22480930524861	2.39143191670908e-05	9.26985521088356e-05	0.0906591839624412	DNA repair protein RadA	radA	COG:COG1066, COG:L, RefSeq:WP_155083796.1, SO:0001217, UniParc:UPI0012BACDC6, UniRef:UniRef100_A0A844GYG9, UniRef:UniRef50_P74391, UniRef:UniRef90_K9Z4K2
1156	EAOMGH_05780	553.283282134106	-0.264168973979026	0.218455193040748	-1.20925930073794	0.226563241616177	0.311987377031212	1	resolvase	yqgF	COG:COG0816, COG:JLK, RefSeq:WP_015219388.1, SO:0001217, UniParc:UPI0002A077A2, UniRef:UniRef100_K9Z378, UniRef:UniRef50_A0A0D6AD85, UniRef:UniRef90_A0A844GXX5
1157	EAOMGH_05785	13008.2065496394	0.496551141725554	0.271408403890706	1.82953488030352	0.06731951896732	0.112924024958013	1	Integral membrane protein TerC family	terC	COG:COG0861, COG:P, RefSeq:WP_099435933.1, SO:0001217, UniParc:UPI000C12ABFC, UniRef:UniRef100_A0A844GR61, UniRef:UniRef50_K9SFS8, UniRef:UniRef90_K9Z508
1158	EAOMGH_05790	2131.92001372326	0.253817798300098	0.169257896158442	1.49959206666789	0.13372010395957	0.199579887445169	1	AI-2E family transporter	perM	COG:COG0628, COG:R, RefSeq:WP_015219386.1, SO:0001217, UniParc:UPI0002A08D7D, UniRef:UniRef100_K9Z3C9, UniRef:UniRef50_Q2JV15, UniRef:UniRef90_K9Z3C9
1159	EAOMGH_05795	3509.29021687966	-0.313366581636889	0.113892850650161	-2.75141573723043	0.00593382834614313	0.0135840237078675	1	serine/threonine protein kinase	yjbI	COG:COG1357, COG:S, RefSeq:WP_099435934.1, SO:0001217, UniParc:UPI000C12AF45, UniRef:UniRef100_A0A844GVE4, UniRef:UniRef50_A0A0D6AP44, UniRef:UniRef90_K9Z5I7
1160	EAOMGH_05800	1095.00145763254	0.0522002513708946	0.120431060996349	0.433445084175394	0.664691453500732	0.743502743138926	1	rubrerythrin family protein	miaE	COG:COG4445, COG:J, EC:1.14.99.69, KEGG:K06169, SO:0001217, UniRef:UniRef50_Q2JSP4, UniRef:UniRef90_K9Z4J6
1161	EAOMGH_05805	6190.07060445669	-0.442832929715159	0.165574954050503	-2.67451639805431	0.00748371162418798	0.0166202406369635	1	serine/threonine protein phosphatase		EC:3.1.3.16, KEGG:K07313, RefSeq:WP_099435936.1, SO:0001217, UniParc:UPI000C12AA5F, UniRef:UniRef100_A0A844GSQ3, UniRef:UniRef50_A0A068MYW9, UniRef:UniRef90_K9Z374
1162	EAOMGH_05810	3416.46185494501	0.0292040249299934	0.121783836892348	0.239802141854084	0.8104836464549	0.863316522537377	1	penicillin-binding protein 2	mrdA	COG:COG0768, COG:DM, EC:3.4.16.4, KEGG:K05515, RefSeq:WP_099435937.1, SO:0001217, UniParc:UPI000C12CB09, UniRef:UniRef100_UPI000C12CB09, UniRef:UniRef50_U5DMX6, UniRef:UniRef90_K9Z501
1163	EAOMGH_05815	3415.8104420077	-0.169412010505645	0.146919823053805	-1.15309157732651	0.248872798373207	0.338042557733009	1	DNA repair protein RadC	radC	COG:COG2003, COG:L, KEGG:K03630, RefSeq:WP_015219381.1, SO:0001217, UniParc:UPI0002A08A4D, UniRef:UniRef100_K9Z3C2, UniRef:UniRef50_Q8DI83, UniRef:UniRef90_K9Z3C2
1164	EAOMGH_05820	1175.30681071804	-0.184182562504264	0.183778207261188	-1.00220023499577	0.316246894338407	0.41057944398524	1	aluminum resistance family protein	ynbB	COG:COG4100, COG:PR, RefSeq:WP_155083792.1, SO:0001217, UniParc:UPI0012BA998E, UniRef:UniRef100_A0A844GRB0, UniRef:UniRef50_A9BDB5, UniRef:UniRef90_K9Z5I2
1165	EAOMGH_05825	4780.19712440996	0.222364540279663	0.228691053573247	0.972335982563668	0.330883428476646	0.427260067691766	1	quinolinate synthase NadA	nadA	COG:COG0379, COG:H, EC:2.5.1.72, KEGG:K03517, RefSeq:WP_015219379.1, SO:0001217, UniParc:UPI0002A07C63, UniRef:UniRef100_K9Z4J1, UniRef:UniRef50_P31179, UniRef:UniRef90_K9Z4J1
1166	EAOMGH_05830	3681.43794519293	-0.802499406854334	0.175835752793212	-4.56391487002132	5.02084446893506e-06	2.20301173399686e-05	0.0190340213817328	NADH:ubiquinone oxidoreductase subunit 4 (chain M)	nuoM	COG:C, COG:COG1008, EC:7.1.1.2, KEGG:K05575, RefSeq:WP_099435940.1, SO:0001217, UniParc:UPI000C12D5C4, UniRef:UniRef100_UPI000C12D5C4, UniRef:UniRef50_P72823, UniRef:UniRef90_K9Z368
1167	EAOMGH_05835	1820.3548662822	-0.267248153710839	0.176957366333892	-1.51024034346545	0.130982107848569	0.196266075436334	1	hypothetical protein		RefSeq:WP_099435942.1, SO:0001217, UniParc:UPI000C12B450, UniRef:UniRef100_A0A844GR49, UniRef:UniRef50_K9Z4Z6, UniRef:UniRef90_K9Z4Z6
1168	EAOMGH_05840	7138.16060311195	0.931849266659645	0.178107698657872	5.23194265987142	1.67737787942237e-07	9.44864716328413e-07	0.000635893954089022	Valyl-tRNA synthetase	valS	COG:COG0525, COG:J, EC:6.1.1.9, KEGG:K01873, SO:0001217, UniRef:UniRef50_Q8YX97, UniRef:UniRef90_K9Z3B7
1169	EAOMGH_05845	167822.090006594	-1.0667341674428	0.229340706920874	-4.6513075753745	3.2983695479564e-06	1.50470745563209e-05	0.0125041189563027	Carbohydrate-selective porin, OprB family		SO:0001217, UniRef:UniRef50_A0A1U7HGR8, UniRef:UniRef90_K9Z5H6
1170	EAOMGH_05850	2445.78079912535	-0.330860849770886	0.17040100316773	-1.94166022277001	0.052178247120083	0.0911556381715367	1	ABC transporter	aarF	COG:COG0661, COG:HT, RefSeq:WP_099435944.1, SO:0001217, UniParc:UPI000C12CD01, UniRef:UniRef100_A0A844GVD7, UniRef:UniRef50_A0A1Z4NP18, UniRef:UniRef90_K9Z4I6
1171	EAOMGH_05855	18537.8805796852	-0.344922467751169	0.133922356626925	-2.57554060754798	0.0100083520448939	0.021423863694067	1	hypothetical protein
1172	EAOMGH_05860	1427.96377540308	0.629766673638953	0.23454409945691	2.68506722231421	0.00725152197070327	0.0161804118840118	1	DUF2281 domain-containing protein		SO:0001217, UniRef:UniRef50_K9Z4Z0, UniRef:UniRef90_A0A844GVX0
1173	EAOMGH_05865	766.482962136715	-0.206898439984101	0.195864854864748	-1.05633264388842	0.290816266991025	0.383844279239463	1	PIN domain-containing protein		RefSeq:WP_190360559.1, SO:0001217, UniParc:UPI0016814955, UniRef:UniRef100_UPI0016814955, UniRef:UniRef50_A0A350XFU1, UniRef:UniRef90_A0A844GVU8
1174	EAOMGH_05870	2595.46858197265	0.286154256226296	0.106641132296658	2.68333850235445	0.0072891170594296	0.0162451750572002	1	cysteine synthase A	cysK	COG:COG0031, COG:E, RefSeq:WP_015219370.1, SO:0001217, UniParc:UPI0002A06F0D, UniRef:UniRef100_K9Z5G9, UniRef:UniRef50_A0A1J1LFC7, UniRef:UniRef90_K9Z5G9
1175	EAOMGH_05875	2184.06249374752	0.359253245339062	0.112581200023622	3.19105894468776	0.00141752357054016	0.00372406920022019	1	hypothetical protein		RefSeq:WP_015219369.1, SO:0001217, UniParc:UPI0002A065BD, UniRef:UniRef100_K9Z4H9, UniRef:UniRef50_K9Z4H9, UniRef:UniRef90_K9Z4H9
1176	EAOMGH_05880	2772.99749347736	0.176202904184012	0.210242254416058	0.838094628852846	0.401977559274693	0.501281883950777	1	6,7-dimethyl-8-ribityllumazine synthase	ribH	COG:COG0054, COG:H, EC:2.5.1.78, KEGG:K00794, SO:0001217, UniParc:UPI0002A0687D, UniRef:UniRef100_K9Z357, UniRef:UniRef50_Q7NLS9, UniRef:UniRef90_K9Z357
1177	EAOMGH_05885	8012.33092965568	1.08615537803323	0.191807658308406	5.66273207030558	1.48981685982138e-08	9.85671154551979e-08	5.64789571558284e-05	photosystem II reaction center protein PsbZ	psbZ	COG:C, COG:COG5735, KEGG:K02724, RefSeq:WP_015219367.1, SO:0001217, UniParc:UPI0002A078F2, UniRef:UniRef100_K9Z4Y4, UniRef:UniRef50_P73528, UniRef:UniRef90_K9Z4Y4
1178	EAOMGH_05890	10502.3348442949	-0.836603141508066	0.192974754470297	-4.3352983855556	1.4556253591581e-05	5.93904999404959e-05	0.0551827573656834	30S ribosomal protein S1	rpsA	COG:COG0539, COG:J, RefSeq:WP_015219366.1, SO:0001217, UniParc:UPI0002A08644, UniRef:UniRef100_K9Z3A8, UniRef:UniRef50_P74142, UniRef:UniRef90_K9Z3A8
1179	EAOMGH_05895	1237.83970534194	-0.158713252376485	0.142980180582465	-1.11003673187379	0.266983198444162	0.358571371043328	1	cation:proton antiporter	hyfB	COG:COG0651, COG:CP, SO:0001217, UniRef:UniRef50_U5DQE0, UniRef:UniRef90_K9Z5G4
1180	EAOMGH_05900	148.228695348078	-0.298363462162559	0.161738658972948	-1.84472570786223	0.0650774492503764	0.109599560243526	1	Multisubunit Na+/H+ antiporter, MnhC subunit	mnhC	COG:COG1006, COG:P, RefSeq:WP_015219364.1, SO:0001217, UniParc:UPI0002A05CD0, UniRef:UniRef100_K9Z4H5, UniRef:UniRef50_A0A1J1LW60, UniRef:UniRef90_K9Z4H5
1181	EAOMGH_05905	508.994616355229	0.075335867157059	0.15497549589611	0.486114702982216	0.626885842948575	0.712173877919702	1	LysE type translocator	rhtB	COG:COG1280, COG:E, RefSeq:WP_015219363.1, SO:0001217, UniParc:UPI0002A05CE9, UniRef:UniRef100_K9Z350, UniRef:UniRef50_K9Z350, UniRef:UniRef90_K9Z350
1182	EAOMGH_05910	985.703060060992	-0.348459072206303	0.187969851815946	-1.85380298404184	0.0637673514231656	0.107632248105619	1	pyruvate kinase	pyk	COG:COG0469, COG:G, EC:2.7.1.40, KEGG:K00873, SO:0001217, UniRef:UniRef50_Q55863, UniRef:UniRef90_K9Z4X7
1183	EAOMGH_05915	12135.1471924725	1.0973479955215	0.264841098977867	4.14342033678546	3.42163964178182e-05	0.000128684879781695	0.129714358819949	DNA-binding response regulator	ompR	COG:COG0745, COG:TK, RefSeq:WP_015219361.1, SO:0001217, UniParc:UPI0002A08DDF, UniRef:UniRef100_K9Z3A2, UniRef:UniRef50_A0A060A4Y8, UniRef:UniRef90_A0A073CFV1
1184	EAOMGH_05920	5311.89163132607	-0.465144288617054	0.187368929944732	-2.48250491025517	0.0130462269790555	0.0271450309975848	1	photosystem reaction center subunit H	ylmC	COG:COG1873, COG:R, RefSeq:WP_015219360.1, SO:0001217, UniParc:UPI0002A07F39, UniRef:UniRef100_K9Z5F7, UniRef:UniRef50_K9YFL5, UniRef:UniRef90_K9Z5F7
1185	EAOMGH_05925	160.057088915187	0.183296006379733	0.1943727465079	0.943012894929091	0.34567430726077	0.443319113269817	1	hypothetical protein
1186	EAOMGH_05930	1530.75146493701	0.0598435571894129	0.14615096110417	0.409464000354804	0.682199180414496	0.75864391110336	1	hypothetical protein		RefSeq:WP_099435952.1, SO:0001217, UniParc:UPI000C12B1B1, UniRef:UniRef100_A0A844GYD8, UniRef:UniRef50_K9Z4H0, UniRef:UniRef90_K9Z4H0
1187	EAOMGH_05935	7817.74724764818	0.137110211327074	0.127923148594533	1.07181704666807	0.283802214921249	0.376977644276964	1	peroxiredoxin	bcp	COG:COG1225, COG:O, SO:0001217, UniRef:UniRef50_A0A1F9GKP0, UniRef:UniRef90_K9Z345
1188	EAOMGH_05940	2328.18460580621	-0.466200404111264	0.246806699956269	-1.88892928836158	0.0589013043535293	0.10053797604873	1	Pyridine nucleotide-disulphide oxidoreductase	yobN	COG:COG1231, COG:E, EC:1.4.5.-, KEGG:K05300, SO:0001217, UniRef:UniRef50_Q55629, UniRef:UniRef90_K9Z4X0
1189	EAOMGH_05945	2346.78358056084	0.541369118396922	0.233054797355377	2.32292630119692	0.0201831119329353	0.039892688914368	1	pyrroline-5-carboxylate reductase	proC	COG:COG0345, COG:E, SO:0001217, UniRef:UniRef50_P74572, UniRef:UniRef90_K9Z397
1190	EAOMGH_05950	7938.79675179466	0.0245892479981851	0.187202677574827	0.131350941753258	0.895497695141354	0.924883222820791	1	Cell division protein SepF/YlmF, interacts with FtsZ	sepF	COG:COG1799, COG:D, KEGG:K09772, SO:0001217, UniParc:UPI0002A0670F, UniRef:UniRef100_K9Z5F2, UniRef:UniRef50_A0A0D6AV21, UniRef:UniRef90_K9Z5F2
1191	EAOMGH_05955	1385.0079403322	-0.0434795610767073	0.176086770623385	-0.246921224818766	0.80496918980139	0.859132375714265	1	N-acetylmuramoyl-L-alanine amidase	amiC	COG:COG0860, COG:M, SO:0001217, UniRef:UniRef50_A0A844GVB7, UniRef:UniRef90_A0A844GVB7
1192	EAOMGH_05960	6779.10684141287	-0.388871660764381	0.110375847286767	-3.52315900918118	0.000426435436145558	0.00126793469680613	1	EAL domain-containing protein		SO:0001217, UniRef:UniRef50_A0A0D6AMD4, UniRef:UniRef90_A0A844GSM8
1193	EAOMGH_05965	6218.84121880289	-0.575614459683763	0.202888967731469	-2.83709097699984	0.00455266374885499	0.0106934004163007	1	WD40 repeat	wD40	COG:COG2319, COG:R, SO:0001217, UniRef:UniRef50_K9Z390, UniRef:UniRef90_K9Z390
1194	EAOMGH_05970	17649.3571208268	-0.0690546298779277	0.131943567994563	-0.523364881877177	0.600720357843294	0.689220923899988	1	hypothetical protein		PFAM:PF01839.26, PFAM:PF01839.26, PFAM:PF01839.26, PFAM:PF01839.26, PFAM:PF01839.26, PFAM:PF01839.26, PFAM:PF01839.26, PFAM:PF03098.18, PFAM:PF03098.18, PFAM:PF05593.17, PFAM:PF05593.17, PFAM:PF05593.17, PFAM:PF05593.17, PFAM:PF05593.17, PFAM:PF05593.17, PFAM:PF05593.17, PFAM:PF05593.17, PFAM:PF19077.3
1195	EAOMGH_05975	401.355587114588	0.0543299241141988	0.133370914495029	0.407359613000359	0.683743885136208	0.760138729780459	1	hypothetical protein		SO:0001217, UniRef:UniRef50_A0A844GWL3, UniRef:UniRef90_A0A844GWL3
1196	EAOMGH_05980	1164.1832677059	-0.259593647821617	0.158590453539167	-1.63688066985385	0.101655405647877	0.159180356386246	1	hypothetical protein		PFAM:PF00560.36, PFAM:PF12799.10, PFAM:PF12799.10, PFAM:PF13306.9, PFAM:PF13306.9, PFAM:PF13855.9, PFAM:PF13855.9, PFAM:PF13855.9, PFAM:PF13855.9, PFAM:PF13855.9, PFAM:PF13855.9
1197	EAOMGH_05985	352.443473122291	0.381423057583445	0.157343710950734	2.42413919996379	0.0153447225066275	0.0312920080810246	1	Ntox16 domain-containing protein		SO:0001217, UniRef:UniRef50_A0A844GVT2
1198	EAOMGH_05990	1829.78988003244	0.973761319187076	0.147077334822035	6.62074357252489	3.57396484837811e-11	3.42143958085894e-10	1.35489007402014e-07	hypothetical protein		PFAM:PF12799.10, PFAM:PF12799.10, PFAM:PF12799.10, PFAM:PF13855.9, PFAM:PF13855.9, PFAM:PF13855.9, PFAM:PF13855.9, RefSeq:WP_155083777.1, SO:0001217, UniParc:UPI0012BAE7A7, UniRef:UniRef100_A0A844GR19, UniRef:UniRef50_A0A844GR19, UniRef:UniRef90_A0A844GR19
1199	EAOMGH_05995	998.110581620298	0.0582909262669782	0.152684367179012	0.381774030596309	0.702628982940604	0.775597793513297	1	hypothetical protein		PFAM:PF05593.17
1200	EAOMGH_06000	353.429734913087	0.0579294536448649	0.158040439240682	0.366548295633647	0.71395598160388	0.785890570923434	1	hypothetical protein		PFAM:PF07676.15, PFAM:PF07676.15, PFAM:PF07676.15, PFAM:PF07676.15, PFAM:PF07676.15
1201	EAOMGH_06005	1012.19412086414	-0.373804625819461	0.219704228759277	-1.70139932185387	0.0888680285641238	0.142693221637693	1	DDE-5 domain-containing protein		SO:0001217, UniRef:UniRef50_K9Z445, UniRef:UniRef90_K9Z8I2
1202	EAOMGH_06010	250.103368126007	0.106927371355701	0.258795071816195	0.413173908626994	0.679479202714952	0.756506801025663	1	hypothetical protein
1203	EAOMGH_06015	1562.21339877328	0.0405457951388461	0.151634303765302	0.267391969574394	0.789167381772483	0.846386423794632	1	hypothetical protein
1204	EAOMGH_06020	2168.87405603965	-0.445233536482712	0.118817583750312	-3.74720241255153	0.000178817787059135	0.000570621406347796	0.677898230741182	hypothetical protein		PFAM:PF05593.17, PFAM:PF05593.17, PFAM:PF05593.17
1205	EAOMGH_06025	879.801584551929	1.13730018555276	0.198569346198747	5.72747106904627	1.01938815108736e-08	6.8519512070429e-08	3.8645004807722e-05	hypothetical protein		PFAM:PF00550.28, PFAM:PF07377.15
1206	EAOMGH_06030	611.857410050824	-0.0648985787235672	0.119586433502632	-0.542691815640932	0.58734201023194	0.676988008753204	1	hypothetical protein		PFAM:PF05593.17, PFAM:PF05593.17, PFAM:PF05593.17, PFAM:PF05593.17
1207	EAOMGH_06035	933.663397460508	-0.250070860896397	0.118187220726932	-2.11588748223616	0.0343543783141422	0.0632835025213377	1	hypothetical protein
1208	EAOMGH_06040	580.875391912059	-0.174811439071437	0.234836663774675	-0.744395854810678	0.456637026004252	0.556269590482686	1	hypothetical protein
1209	EAOMGH_06045	1492.07821324683	-0.744125323635098	0.183803622632412	-4.04848018215218	5.15512982899622e-05	0.000186479934940121	0.195430971817247	Ntox16 domain-containing protein		SO:0001217, UniRef:UniRef50_A0A844GVT2
1210	EAOMGH_06050	768.302545647986	-0.198510039888785	0.13349842171898	-1.48698417054441	0.137018991771113	0.204021601651332	1	hypothetical protein		PFAM:PF12799.10, PFAM:PF12799.10, PFAM:PF13306.9, PFAM:PF13306.9, PFAM:PF13306.9, PFAM:PF13855.9, PFAM:PF13855.9, PFAM:PF13855.9, PFAM:PF13855.9
1211	EAOMGH_06055	803.386740682307	-0.418745615250608	0.209295095834015	-2.00074260499014	0.0454201354998921	0.0806499923560145	1	hypothetical protein
1212	EAOMGH_06060	93.1578978206765	-0.919391711169187	0.283122658414736	-3.24732649911193	0.00116494666637421	0.00312770029194379	1	hypothetical protein
1213	EAOMGH_06065	1099.86862552406	-0.590851867154319	0.145506491113948	-4.06065641904329	4.89349396831126e-05	0.000177523785970029	0.18551235633868	hypothetical protein
1214	EAOMGH_06070	8564.30752260301	-0.872177707286601	0.115216965737578	-7.5698722119892	3.7359154463227e-14	4.9694229673717e-13	1.41628554570094e-10	TPR repeat-containing protein		SO:0001217, UniRef:UniRef50_U5DGY4
1215	EAOMGH_06075	2053.55961274471	-0.963506446191414	0.145112335331659	-6.63972806990726	3.14262387102837e-11	3.04697879669272e-10	1.19136870950685e-07	Glyco-trans-2-like domain-containing protein		SO:0001217, UniRef:UniRef50_D8G152
1216	EAOMGH_06080	1170.83543524832	-0.301549754128878	0.12047583155584	-2.50298960575433	0.0123149160754217	0.0258075438595488	1	urease accessory protein UreG	ureG	COG:COG0378, COG:O, KEGG:K03189, RefSeq:WP_155084777.1, SO:0001217, UniParc:UPI0012BB1516, UniRef:UniRef100_A0A844H3K5, UniRef:UniRef50_Q93PJ0, UniRef:UniRef90_K9Z5E6
1217	EAOMGH_06085	1218.75384652124	0.11020311619301	0.173523332293534	0.635091055112919	0.52536903056078	0.620846008371545	1	GDP-fucose synthetase	wcaG	COG:COG0451, COG:M, EC:1.1.1.271, KEGG:K02377, SO:0001217, UniRef:UniRef50_A0A518SBR8, UniRef:UniRef90_K9Z4F5
1218	EAOMGH_06090	2505.34682740755	0.539543105907445	0.198548237414021	2.71744092485882	0.00657888986763534	0.0148721356518817	1	DUF4114 domain-containing protein		SO:0001217, UniRef:UniRef50_K9Z337, UniRef:UniRef90_K9Z337
1219	EAOMGH_06095	1679.97559930821	0.0723857000021213	0.249927131907549	0.289627218340174	0.772101441844723	0.835579950337809	1	GDP-mannose 4,6-dehydratase	gmd	COG:COG1089, COG:M, EC:4.2.1.47, KEGG:K01711, SO:0001217, UniRef:UniRef50_A0A554MIU4, UniRef:UniRef90_K9Z4W0
1220	EAOMGH_06100	1302.3747422312	1.84546794255044	0.162745790416266	11.339574054912	8.35501225079213e-30	4.72744051384373e-28	3.1673851442753e-26	glycerol-3-phosphate 1-O-acyltransferase PlsY	plsY	COG:COG0344, COG:I, EC:2.3.1.275, KEGG:K08591, SO:0001217, UniRef:UniRef50_P73933, UniRef:UniRef90_K9Z386
1221	EAOMGH_06105	2623.52670982238	0.164520410960811	0.129291052663884	1.27248102301798	0.203202262462782	0.284888970782695	1	S-layer protein		SO:0001217, UniRef:UniRef50_K9Z5E0, UniRef:UniRef90_K9Z5E0
1222	EAOMGH_06110	889.390439112702	-0.0814877576238414	0.124531356596797	-0.654355335481324	0.512882902966482	0.608314971777311	1	Adenosyl-chloride synthase		COG:COG1912, COG:HV, SO:0001217, UniRef:UniRef50_A0A2W1JN10, UniRef:UniRef90_K9Z4F1
1223	EAOMGH_06115	7943.792695039	0.0558549263873756	0.121586570010696	0.459384012415699	0.64595842704714	0.728503894704142	1	hypothetical protein
1224	EAOMGH_06120	1493.48206172216	-0.306898056252893	0.132081037779174	-2.32355878946071	0.0201491533231557	0.0398647782280256	1	ATPase		COG:COG3044, COG:R, KEGG:K06924, SO:0001217, UniRef:UniRef50_A0A3B1A9Z1, UniRef:UniRef90_K9Z331
1225	EAOMGH_06125	1559.7775583694	-0.329663643348172	0.180863162981136	-1.82272408551517	0.0683451904858409	0.114240131010504	1	murein tripeptide/oligopeptide ABC transporter ATP binding protein OppF	oppF	COG:COG1123, COG:O, SO:0001217, UniRef:UniRef50_A0A1J1LE86, UniRef:UniRef90_K9Z4V5
1226	EAOMGH_06130	771.263337546232	0.206661856698492	0.186431363563244	1.1085144299145	0.267639710743025	0.359285461553402	1	dTDP-4-dehydrorhamnose 3,5-epimerase		RefSeq:WP_015219341.1, SO:0001217, UniParc:UPI0002A06215, UniRef:UniRef100_K9Z383, UniRef:UniRef50_K9Z383, UniRef:UniRef90_K9Z383
1227	EAOMGH_06135	483.825515111177	0.48711733863	0.243226588752951	2.00273062713869	0.0452062095491102	0.0804208073208245	1	toxin-activating lysine-acyltransferase	hlyC	COG:COG2994, COG:O, SO:0001217, UniRef:UniRef50_P74650, UniRef:UniRef90_K9Z5D4
1228	EAOMGH_06140	110.043688985198	-0.00521346788546592	0.173803168079615	-0.0299963915679475	0.976069930988845	0.984117316058168	1	hypothetical protein		PFAM:PF00353.22, PFAM:PF00353.22, PFAM:PF00353.22, PFAM:PF00353.22, PFAM:PF00353.22
1229	EAOMGH_06145	480.218456500897	-0.344022773675832	0.133957555809069	-2.56814758673389	0.0102243614835502	0.0218369320474022	1	hypothetical protein		PFAM:PF00353.22, PFAM:PF00353.22, PFAM:PF00353.22, PFAM:PF00353.22, PFAM:PF00353.22, PFAM:PF00353.22, PFAM:PF00353.22
1230	EAOMGH_06150	1491.90032287639	0.444467778484379	0.156074757152776	2.84778773065336	0.00440242777216675	0.0103846844187736	1	hypothetical protein
1231	EAOMGH_06155	320.710250957032	-1.847151056099	0.192219446577459	-9.60959512155628	7.28348151837675e-22	1.93088660392771e-20	2.76116784361663e-18	DNA-binding protein		RefSeq:WP_071880491.1, SO:0001217, UniParc:UPI0009005F48, UniRef:UniRef100_A0A844H399, UniRef:UniRef50_K9Z0S9, UniRef:UniRef90_A0A844H399
1232	EAOMGH_06160	9078.00855382617	0.33886329296162	0.151023800936577	2.24377409958001	0.0248469396705028	0.0479649791919662	1	alanine--tRNA ligase	alaS	COG:COG0013, COG:J, SO:0001217, UniRef:UniRef50_Q7VEG5, UniRef:UniRef90_K9Z379
1233	EAOMGH_06165	1783.61444959866	-1.27357555530084	0.14730091963784	-8.64608013603786	5.32986913850303e-18	9.95346497737192e-17	2.0205533904065e-14	toxin		COG:COG2929, COG:S, KEGG:K09803, RefSeq:WP_015219337.1, SO:0001217, UniParc:UPI0002A05FBD, UniRef:UniRef100_K9Z5C8, UniRef:UniRef50_G4R8M3, UniRef:UniRef90_K9Z5C8
1234	EAOMGH_06170	3273.15263583005	-1.06842478390066	0.168489434376195	-6.34119752289709	2.27986012403416e-10	1.94223589443e-09	8.64294973021351e-07	CopG family transcriptional regulator		RefSeq:WP_015219336.1, SO:0001217, UniParc:UPI0002A08884, UniRef:UniRef100_K9Z4E0, UniRef:UniRef50_K9Z4E0, UniRef:UniRef90_K9Z4E0
1235	EAOMGH_06175	3269.30024130507	-0.988664855983442	0.147594795984466	-6.69850755501906	2.10558839954326e-11	2.07872021423659e-10	7.9822856226685e-08	type II toxin-antitoxin system HicB family antitoxin	hicB	COG:COG1598, COG:V, RefSeq:WP_099436347.1, SO:0001217, UniParc:UPI000C12D78D, UniRef:UniRef100_UPI000C12D78D, UniRef:UniRef50_B7KCR4, UniRef:UniRef90_K9Z321
1236	EAOMGH_06180	5632.60829032383	-0.784986161399892	0.135803035229418	-5.78032854769248	7.45548835503722e-09	5.06518931074303e-08	2.82637563539461e-05	putative protein tyrosine phosphatase		COG:COG5350, COG:R, SO:0001217, UniRef:UniRef50_A0A1E5QZB6, UniRef:UniRef90_A0A844H335
1237	EAOMGH_06185	1294.4846805923	-0.660300103871613	0.143579808600305	-4.59883677453383	4.24856482613299e-06	1.8904118844918e-05	0.0161063092558702	hypothetical protein		SO:0001217, UniRef:UniRef50_K9Z373, UniRef:UniRef90_K9Z373
1238	EAOMGH_06190	2735.0766653947	-1.43034665434862	0.118565089969347	-12.0638094629575	1.64017076346228e-33	1.1957475700549e-31	6.21788736428549e-30	hypothetical protein		SO:0001217, UniRef:UniRef50_B0JJD9, UniRef:UniRef90_A0A844GWC4
1239	EAOMGH_06195	911.926030886421	-0.0929755808013805	0.269202763975962	-0.345373797163845	0.729813373462053	0.799630779998452	1	hypothetical protein		SO:0001217, UniRef:UniRef50_A0A844H0J5, UniRef:UniRef90_A0A844H0J5
1240	EAOMGH_06200	310.402274976116	-0.147904949117205	0.292191225961554	-0.506192301396026	0.612721658963921	0.700068658569086	1	DUF2808 domain-containing protein		RefSeq:WP_099436344.1, SO:0001217, UniParc:UPI000C12B948, UniRef:UniRef100_A0A844H130, UniRef:UniRef50_K9Z4D3, UniRef:UniRef90_K9Z4D3
1241	EAOMGH_06205	532.467968562112	-0.38254162956804	0.190892615298888	-2.00396243180534	0.045074084903623	0.0802988044500164	1	hypothetical protein		SO:0001217, UniParc:UPI000C12C40D, UniRef:UniRef100_A0A844GX30, UniRef:UniRef50_K9Z316, UniRef:UniRef90_K9Z316
1242	EAOMGH_06210	6086.19046746297	0.236661626401186	0.222743910502643	1.06248303653795	0.288016454970317	0.38084073274938	1	carboxylate-amine ligase		RefSeq:WP_155084789.1, SO:0001217, UniParc:UPI0012BB0881, UniRef:UniRef100_A0A844H0G8, UniRef:UniRef50_E0UHD5, UniRef:UniRef90_A0A844H0G8
1243	EAOMGH_06215	665.862370980404	0.361136216978976	0.205175899861126	1.76012980678244	0.0783857999955569	0.128585273813568	1	2-succinyl-5-enolpyruvyl-6-hydroxy-3-cyclohexene-1-carboxylic-acid synthase	menD	COG:COG1165, COG:H, SO:0001217, UniRef:UniRef50_B0JII8, UniRef:UniRef90_K9Z369
1244	EAOMGH_06220	2515.28088037068	1.41722844580797	0.211741443827854	6.69320289966558	2.18338068404163e-11	2.14992108394853e-10	8.27719617320183e-08	iron export ABC transporter permease subunit FetB	fetB	COG:COG0390, COG:P, RefSeq:WP_190361497.1, SO:0001217, UniParc:UPI0016807472, UniRef:UniRef100_UPI0016807472, UniRef:UniRef50_P74369, UniRef:UniRef90_K9Z5B4
1245	EAOMGH_06225	17364.3628241588	0.784343566518857	0.118247233115909	6.63308177156267	3.28749561309527e-11	3.1712203229629e-10	1.24628958692442e-07	ferredoxin:protochlorophyllide reductase (ATP-dependent) subunit B	bchB	COG:COG5746, COG:H, EC:1.3.7.7, KEGG:K04039, RefSeq:WP_015219326.1, SO:0001217, UniParc:UPI0002A072D6, UniRef:UniRef100_K9Z4C8, UniRef:UniRef50_Q85FN8, UniRef:UniRef90_K9Z4C8
1246	EAOMGH_06230	1100.07248175438	0.78210195575171	0.264197722023495	2.96029030743179	0.00307349271721333	0.00756407367341475	1	hypothetical protein		SO:0001217, UniParc:UPI0002A08D88, UniRef:UniRef100_K9Z310, UniRef:UniRef50_K9Z310, UniRef:UniRef90_K9Z310
1247	EAOMGH_06235	854.634972751947	0.214183539915565	0.267203726981072	0.80157392389492	0.422799466495532	0.522166814003921	1	hypothetical protein
1248	EAOMGH_06240	759.655267039174	-0.119287384088634	0.151384836682213	-0.787974454396921	0.430711648420082	0.529623048705978	1	Sensor histidine kinase RppB		SO:0001217, UniRef:UniRef50_Q55932
1249	EAOMGH_06245	681.778147384738	-0.458403661478358	0.15658968309473	-2.92741930642418	0.00341787740275471	0.00824772325515155	1	DNA-binding response regulator		KEGG:K11330, SO:0001217, UniRef:UniRef50_Q55933, UniRef:UniRef90_UPI00034BE9FA
1250	EAOMGH_06250	157.417524170808	-0.979019343445383	0.195175599788419	-5.0160949652861	5.27322716142624e-07	2.71245646797379e-06	0.00199908041689669	glycoside hydrolase		EC:3.2.1.17, KEGG:K11331, SO:0001217, UniRef:UniRef50_B7JUQ2, UniRef:UniRef90_UPI00034A5A91
1251	EAOMGH_06255	486.438532697321	0.397382880412911	0.162360588765518	2.44753288611692	0.0143837998130422	0.0295710331297413	1	hypothetical protein
1252	EAOMGH_06260	147.333580905824	-1.72172369952773	0.306448312349696	-5.6183167932184	1.92826710554574e-08	1.24958300805537e-07	7.31006059712391e-05	hypothetical protein
1253	EAOMGH_06265	182.348755318176	-2.46212960801732	0.265477526948605	-9.27434286554122	1.78717267380027e-20	4.18220469529434e-19	6.77517160637682e-17	hypothetical protein		PFAM:PF01744.23, PFAM:PF01744.23
1254	EAOMGH_06270	2103.53691264597	0.335805063180823	0.307938857677828	1.09049265725389	0.275496186055134	0.368137483727533	1	hypothetical protein		PFAM:PF10047.12
1255	EAOMGH_06275	3712.9975924413	0.450541170831974	0.275583123656397	1.63486488161633	0.102077375826469	0.159577456395111	1	Ribonuclease VapC		SO:0001217, UniRef:UniRef50_A0A2V7Z8T0
1256	EAOMGH_06280	6716.81754646451	0.302448547587977	0.0928381355614946	3.25780505778942	0.00112277507443204	0.0030359773945591	1	CDF family Co(II)/Ni(II) efflux transporter DmeF	dmeF	SO:0001217, UniRef:UniRef50_A0A7Y4Z932, UniRef:UniRef90_UPI000346B75C
1257	EAOMGH_06285	747.83069390727	-0.159378616209067	0.172654100058936	-0.923109362330017	0.355950216120883	0.454805281197934	1	Cobalt transporter		SO:0001217, UniRef:UniRef50_A0A1L9QRU9
1258	EAOMGH_06290	1820.34173091228	-0.202431513323611	0.118819732061023	-1.70368599400348	0.0884397661435739	0.142186239800801	1	CusA/CzcA family heavy metal efflux RND transporter		KEGG:K11326, SO:0001217, UniRef:UniRef50_A0A2S0Q8L4, UniRef:UniRef90_A0A3M0YPS7
1259	EAOMGH_06295	6035.75103746846	0.502838106957036	0.282805145010461	1.77803733711576	0.0753977228855932	0.124275116286645	1	XRE family transcriptional regulator		SO:0001217, UniRef:UniRef50_K9ZEG6, UniRef:UniRef90_UPI0018817851
1260	EAOMGH_06300	13115.9257110869	0.91148046595886	0.200299582073761	4.55058595990083	5.34967260557469e-06	2.33110446525674e-05	0.0202806088477337	trigger factor	tig	COG:COG0544, COG:O, RefSeq:WP_015219324.1, SO:0001217, UniParc:UPI0002A05B3A, UniRef:UniRef100_K9Z4T3, UniRef:UniRef50_K9YPJ9, UniRef:UniRef90_K9Z4T3
1261	EAOMGH_06305	1882.19229790208	-0.0279994372049584	0.175408704535715	-0.159623989465457	0.873177280426544	0.90939974453215	1	preQ(1) synthase	queF	COG:COG0780, COG:J, RefSeq:WP_015219323.1, SO:0001217, UniParc:UPI0002A07440, UniRef:UniRef100_K9Z363, UniRef:UniRef50_Q604U5, UniRef:UniRef90_K9Z363
1262	EAOMGH_06310	1993.8481066849	0.45613743017186	0.203145596079214	2.24537198430821	0.0247442623771824	0.0478599483019889	1	phosphoribosylamine--glycine ligase	purD	COG:COG0151, COG:F, SO:0001217, UniRef:UniRef50_P74232, UniRef:UniRef90_K9Z5A9
1263	EAOMGH_06315	1199.39390799675	-0.197458358464683	0.143853412183589	-1.3726359039206	0.169865564327441	0.245038186592591	1	nicotinate-nucleotide adenylyltransferase	nadD	COG:COG1057, COG:H, SO:0001217, UniRef:UniRef50_K9Z4C2, UniRef:UniRef90_K9Z4C2
1264	EAOMGH_06320	1793.82782179087	-0.777666996041841	0.162733624492121	-4.77877266280326	1.76368470499445e-06	8.46345407168856e-06	0.00668612871663396	ribosome biogenesis GTPase YlqF	ylqF	COG:COG1161, COG:J, SO:0001217, UniRef:UniRef50_A0A6M8B7L4, UniRef:UniRef90_K9Z305
1265	EAOMGH_06325	255.127139748928	-0.804697702343011	0.180171675485792	-4.46628306127101	7.95902895518554e-06	3.37124902448139e-05	0.0301726787691084	hypothetical protein		SO:0001217, UniRef:UniRef50_K9YLF7, UniRef:UniRef90_K9Z4S8
1266	EAOMGH_06330	3192.65927177393	0.301948558999872	0.161991076833525	1.86398266436724	0.0623241388361575	0.105572301308254	1	DNA polymerase III subunit gamma/tau	dnaX	COG:COG2812, COG:L, SO:0001217, UniRef:UniRef50_K9Z355, UniRef:UniRef90_K9Z355
1267	EAOMGH_06335	2138.30715451198	-2.23151492411186	0.236600133188342	-9.43158777656093	4.03927485995604e-21	9.94343571045022e-20	1.53128909940933e-17	phycobilisome degradation protein NblA		RefSeq:WP_015219317.1, SO:0001217, UniParc:UPI0002A086D3, UniRef:UniRef100_K9Z5A3, UniRef:UniRef50_A0YTJ3, UniRef:UniRef90_K9Z5A3
1268	EAOMGH_06340	1761.7444333863	0.597313925919255	0.127915299526867	4.66960502870729	3.01779382678084e-06	1.39517760943002e-05	0.0114404563973261	mechanosensitive ion channel family protein	mscS	COG:COG0668, COG:M, SO:0001217, UniRef:UniRef50_A0A1E5QSP0, UniRef:UniRef90_A0A3M0YIS9
1269	EAOMGH_06345	1536.88059853143	0.626312406468981	0.144535231965658	4.33328537237063	1.46900490038174e-05	5.97531928899911e-05	0.0556899757734717	MgtC/SapB transporter	mgtC	COG:COG3174, COG:P, SO:0001217, UniRef:UniRef50_K9Z4S3, UniRef:UniRef90_K9Z4S3
1270	EAOMGH_06350	1409.31263181093	0.241914958499587	0.128855422342043	1.8774138806315	0.0604613905113645	0.102830476190481	1	ISAs1 family transposase		SO:0001217, UniRef:UniRef50_A0A844GTN8
1271	EAOMGH_06355	1906.09984102957	-0.0839439296714249	0.146044558055614	-0.574783003139762	0.565438063277589	0.656934017126981	1	recombinase RecQ	recQ	COG:COG0514, COG:L, RefSeq:WP_155083308.1, SO:0001217, UniParc:UPI0012BA9A74, UniRef:UniRef100_A0A844GTN2, UniRef:UniRef50_P73421, UniRef:UniRef90_K9Z596
1272	EAOMGH_06360	13026.8626712525	-0.723937750160382	0.308207503239492	-2.34886478282084	0.0188307438113276	0.0375722893624963	1	DUF928 domain-containing protein		SO:0001217, UniRef:UniRef50_K9Z4B1, UniRef:UniRef90_K9Z4B1
1273	EAOMGH_06365	5072.44753190808	-0.615753639909458	0.20273672191376	-3.03720822797651	0.00238780444845163	0.00600674629335112	1	HAS-barrel domain-containing protein		RefSeq:WP_015219310.1, SO:0001217, UniParc:UPI0002A07E91, UniRef:UniRef100_K9Z2Z3, UniRef:UniRef50_A0A2W4TSS7, UniRef:UniRef90_K9Z2Z3
1274	EAOMGH_06370	1233.99570153792	-0.103879391867311	0.126414436087418	-0.821736781671644	0.411226720513009	0.510465126871256	1	mechanosensitive ion channel protein MscS	mscS	COG:COG0668, COG:M, RefSeq:WP_099436335.1, SO:0001217, UniParc:UPI000C12B453, UniRef:UniRef100_A0A844GW29, UniRef:UniRef50_K9Z4R8, UniRef:UniRef90_K9Z4R8
1275	EAOMGH_06375	1342.12055806915	-0.110143669182164	0.0977039553760034	-1.12732047293569	0.259607009472347	0.35023849569739	1	peptide ABC transporter substrate-binding protein	ddpA	COG:COG0747, COG:E, RefSeq:WP_099436334.1, SO:0001217, UniParc:UPI000C12D156, UniRef:UniRef100_A0A844GWN8, UniRef:UniRef50_A0A2W4U1A0, UniRef:UniRef90_K9Z346
1276	EAOMGH_06380	2543.1411729423	-0.140362290486555	0.205529850064269	-0.682928978163822	0.49465172179801	0.591180541404873	1	cytochrome P450	cypX	COG:COG2124, COG:QV, RefSeq:WP_155083309.1, SO:0001217, UniParc:UPI0012BAC45C, UniRef:UniRef100_A0A844GPK3, UniRef:UniRef50_I4FKT3, UniRef:UniRef90_K9Z591
1277	EAOMGH_06385	667.134229320319	0.316871316172577	0.172679130423254	1.8350296031483	0.0665013033162617	0.111848465338043	1	hypothetical protein		RefSeq:WP_190361485.1, SO:0001217, UniParc:UPI00168154A8, UniRef:UniRef100_UPI00168154A8, UniRef:UniRef50_K9Z4A7, UniRef:UniRef90_K9Z4A7
1278	EAOMGH_06390	67332.9216399035	0.0576054888931184	0.31354767501551	0.183721626672144	0.85423184206304	0.894109012106827	1	molecular chaperone DnaK	dnaK	COG:COG0443, COG:O, RefSeq:WP_099436331.1, SO:0001217, UniParc:UPI000C12D535, UniRef:UniRef100_A0A844GU62, UniRef:UniRef50_B3DZP7, UniRef:UniRef90_K9YQF6
1279	EAOMGH_06395	3911.01394799557	0.282731347730159	0.201514968872027	1.40302901225024	0.16060818771078	0.233070192940963	1	hypothetical protein		SO:0001217, UniRef:UniRef50_K9YLR0, UniRef:UniRef90_UPI001681821E
1280	EAOMGH_06400	50029.0939721884	0.650090985048795	0.122614207882394	5.30192215303737	1.14589706864806e-07	6.60196928152707e-07	0.000434409578724481	glycosyl hydrolase family 57		SO:0001217, UniRef:UniRef50_Q3J739, UniRef:UniRef90_K9Z4R4
1281	EAOMGH_06405	1360.27681994539	0.229694150231772	0.189309412362644	1.21332662420274	0.22500496760334	0.310179575339732	1	pyridoxamine 5'-phosphate oxidase		COG:COG5135, COG:S, EC:1.4.3.5, KEGG:K00275, SO:0001217, UniRef:UniRef50_B1XLS2, UniRef:UniRef90_K9Z341
1282	EAOMGH_06410	4024.93898164698	-0.479270204293676	0.123655149196997	-3.87586127553929	0.000106248207230171	0.000359310395726654	0.402786953609579	2-C-methyl-D-erythritol 4-phosphate cytidylyltransferase	ispD	COG:COG1211, COG:I, RefSeq:WP_015219302.1, SO:0001217, UniParc:UPI0002A06D24, UniRef:UniRef100_K9Z585, UniRef:UniRef50_Q3ALY8, UniRef:UniRef90_K9Z585
1283	EAOMGH_06415	10027.573465374	-0.775858284972188	0.124243013995468	-6.24468338316782	4.24659436908552e-10	3.48459724095308e-09	1.60988392532032e-06	electron transfer flavoprotein		RefSeq:WP_015219301.1, SO:0001217, UniParc:UPI0002A08770, UniRef:UniRef100_K9Z499, UniRef:UniRef50_K9Z499, UniRef:UniRef90_K9Z499
1284	EAOMGH_06420	8807.46397742364	-0.319069150722549	0.128227099696932	-2.48831293444738	0.0128350739999183	0.0267350360075221	1	Poly(hydroxyalcanoate) granule associated protein (phasin)	phaF	COG:COG3937, COG:QT, RefSeq:WP_015219300.1, SO:0001217, UniParc:UPI0002A081A4, UniRef:UniRef100_K9Z2Y3, UniRef:UniRef50_B0JGJ3, UniRef:UniRef90_K9Z2Y3
1285	EAOMGH_06425	675.349822571864	0.164203278956605	0.105175826044098	1.56122642562139	0.118470336064833	0.181097195170074	1	diversity-generating retroelement protein bAvd family protein		SO:0001217, UniRef:UniRef50_A0A0N7Z3V0, UniRef:UniRef90_K9YH45
1286	EAOMGH_06430	8236.56862971227	-0.518248312747768	0.235448341166682	-2.20111261000936	0.027728052801196	0.0526374803051247	1	ABC-type multidrug transport system, ATPase component	ccmA	COG:COG1131, COG:V, RefSeq:WP_015219298.1, SO:0001217, UniParc:UPI0002A08DDA, UniRef:UniRef100_K9Z336, UniRef:UniRef50_P22040, UniRef:UniRef90_K9Z336
1287	EAOMGH_06435	7295.06565497043	-0.642302439786075	0.221210210000742	-2.90358406053645	0.00368917919534138	0.00884050463308417	1	hypothetical protein		RefSeq:WP_015219297.1, SO:0001217, UniParc:UPI0002A05B94, UniRef:UniRef100_K9Z579, UniRef:UniRef50_K9Z579, UniRef:UniRef90_K9Z579
1288	EAOMGH_06440	4344.61438679332	-0.867329137078464	0.147567971732958	-5.87748904381502	4.16536274663367e-09	2.94606159934482e-08	1.57908901724883e-05	Polyketide cyclase / dehydrase and lipid transport		COG:COG5637, COG:S, RefSeq:WP_015219296.1, SO:0001217, UniParc:UPI0002A05A71, UniRef:UniRef100_K9Z495, UniRef:UniRef50_K7VWZ2, UniRef:UniRef90_K9Z495
1289	EAOMGH_06445	10332.9351205144	-0.358496159598293	0.166595366463552	-2.15189754198071	0.0314054249014447	0.0585339064903524	1	DEAD/DEAH box helicase	dob10	COG:COG4581, COG:L, RefSeq:WP_099435247.1, SO:0001217, UniParc:UPI000C129FE2, UniRef:UniRef100_UPI000C129FE2, UniRef:UniRef50_U5QGI1, UniRef:UniRef90_A0A844GTQ6
1290	EAOMGH_06450	1125.41521207148	0.180919374862078	0.147774938242488	1.22428997104504	0.220842858885013	0.305178713645021	1	biopolymer transporter ExbB	tolQ	COG:COG0811, COG:U, RefSeq:WP_015219294.1, SO:0001217, UniParc:UPI0002A0693D, UniRef:UniRef100_K9Z4Q5, UniRef:UniRef50_P72941, UniRef:UniRef90_K9Z4Q5
1291	EAOMGH_06455	2287.48717338346	-0.167120575320042	0.132197615540046	-1.26417238796124	0.206168159190531	0.288726816214002	1	alanine racemase	alr	COG:COG0787, COG:M, EC:5.1.1.1, KEGG:K01775, SO:0001217, UniRef:UniRef50_Q8YU96, UniRef:UniRef90_K9Z330
1292	EAOMGH_06460	3496.10921123054	-0.491348621000683	0.154978175827881	-3.17043750435143	0.00152209570900558	0.003963093978599	1	DNA-binding response regulator	citB	COG:COG2197, COG:TK, RefSeq:WP_099435245.1, SO:0001217, UniParc:UPI000C12C682, UniRef:UniRef100_A0A844GPD4, UniRef:UniRef50_P72781, UniRef:UniRef90_K9Z574
1293	EAOMGH_06465	1978.6472148653	-0.799250372079839	0.189535699554923	-4.21688565244795	2.47699498059201e-05	9.5721589922776e-05	0.0939028797142433	High light inducible protein hli5		RefSeq:WP_015219291.1, SO:0001217, UniParc:UPI0002A06B13, UniRef:UniRef100_K9Z491, UniRef:UniRef50_B1XIJ1, UniRef:UniRef90_K9Z491
1294	EAOMGH_06470	6189.59729318525	-0.234012893241099	0.159484495068512	-1.46730811130305	0.142292258177868	0.210797167156037	1	methyltransferase	ubiE	COG:COG2226, COG:H, SO:0001217, UniRef:UniRef50_K9Z2X3, UniRef:UniRef90_K9Z2X3
1295	EAOMGH_06475	1424.19864622775	0.0725173485082792	0.146017691444246	0.496633988601091	0.619447180352056	0.706688011048644	1	D-alanyl-D-alanine carboxypeptidase	ldcB	COG:COG1876, COG:M, EC:3.4.17.14, KEGG:K07260, SO:0001217, UniRef:UniRef50_A0A073CKR0, UniRef:UniRef90_K9Z4P7
1296	EAOMGH_06480	17534.0195765212	0.314261064044047	0.164181450356956	1.91410822209692	0.0556063291736405	0.0959943505907427	1	DUF1269 domain-containing protein		COG:COG4803, COG:S, RefSeq:WP_099435242.1, SO:0001217, UniParc:UPI000C12B903, UniRef:UniRef100_A0A844GPM3, UniRef:UniRef50_A0A0R3MW64, UniRef:UniRef90_K9Z325
1297	EAOMGH_06485	28898.2404406752	1.18867266173646	0.267213700196908	4.44839714752847	8.6513458175862e-06	3.64413911049659e-05	0.0327972519944693	phosphoribulokinase	udk	COG:COG0572, COG:F, EC:2.7.1.19, KEGG:K00855, RefSeq:WP_015219287.1, SO:0001217, UniParc:UPI0002A07480, UniRef:UniRef100_K9Z569, UniRef:UniRef50_G3XGS7, UniRef:UniRef90_A0A2K8WMB3
1298	EAOMGH_06490	560.108280091758	-0.161930089610068	0.157279195090853	-1.02957094558202	0.303211460035937	0.397879766353838	1	C-3',4' desaturase CrtD	crtD	COG:COG1233, COG:Q, SO:0001217, UniRef:UniRef50_A0A0P8BMU6, UniRef:UniRef90_A0A3M0YG02
1299	EAOMGH_06495	3707.2761674032	0.152374197497198	0.108350190232366	1.4063122286211	0.159631430486418	0.231774321322869	1	DNA helicase RecG	recG	COG:COG1200, COG:L, EC:5.6.2.4, KEGG:K03655, RefSeq:WP_099435240.1, SO:0001217, UniParc:UPI000C12C79E, UniRef:UniRef100_UPI000C12C79E, UniRef:UniRef50_Q55681, UniRef:UniRef90_K9Z2W8
1300	EAOMGH_06500	26652.6854066581	0.311607375707231	0.13130420268253	2.37317137868498	0.0176360788138782	0.035393528207206	1	elongation factor G	fusA	COG:COG0480, COG:J, KEGG:K02355, SO:0001217, UniRef:UniRef50_P28371, UniRef:UniRef90_K9Z4P2
1301	EAOMGH_06505	171.878911658744	-0.0396698416751065	0.20252745815241	-0.195873893036535	0.844708871772836	0.888677594357368	1	hypothetical protein		SO:0001217, UniRef:UniRef50_A0A844GTR2, UniRef:UniRef90_A0A844GTR2
1302	EAOMGH_06510	619.785879695474	0.422965555991889	0.166008136289593	2.54786039675818	0.0108385834826287	0.023031989900586	1	deacylase		COG:COG3608, COG:R, RefSeq:WP_015219282.1, SO:0001217, UniParc:UPI0002A0746B, UniRef:UniRef100_K9Z563, UniRef:UniRef50_K9SK65, UniRef:UniRef90_K9Z563
1303	EAOMGH_06515	2105.39421660406	0.496881997709193	0.206808279480419	2.40262139870585	0.0162780305583017	0.033000007404557	1	exopolyphosphatase	gppA	COG:COG0248, COG:FT, EC:3.6.1.11, EC:3.6.1.40, KEGG:K01524, RefSeq:WP_155083321.1, SO:0001217, UniParc:UPI0012BAEF77, UniRef:UniRef100_UPI0012BAEF77, UniRef:UniRef50_A0A0P8A8L6, UniRef:UniRef90_K9Z482
1304	EAOMGH_06520	447.837048622567	-0.132510020917804	0.22550181918176	-0.587622846674232	0.556785472473937	0.650068902417214	1	fluoride efflux transporter CrcB	crcB	COG:COG0239, COG:DP, SO:0001217, UniRef:UniRef50_K9Z2W4, UniRef:UniRef90_K9Z2W4
1305	EAOMGH_06525	771.993437788788	-0.610562713561976	0.201511274059093	-3.02991838254632	0.00244619833884777	0.00614548568758907	1	fluoride efflux transporter CrcB	crcB	COG:COG0239, COG:DP, RefSeq:WP_015219279.1, SO:0001217, UniParc:UPI0002A05DDD, UniRef:UniRef100_K9Z4N8, UniRef:UniRef50_K9Z4N8, UniRef:UniRef90_K9Z4N8
1306	EAOMGH_06530	1902.54533631654	-0.219509734615467	0.111253823372785	-1.97305340131945	0.0484894785536937	0.0853405817999317	1	Uncharacterized membrane protein		COG:COG3463, COG:S, SO:0001217, UniRef:UniRef50_K9Z314, UniRef:UniRef90_K9Z314
1307	EAOMGH_06535	3777.62431177191	-0.802124319882996	0.114055087540721	-7.0327798362928	2.02458703422112e-12	2.2182686262232e-11	7.67520944673228e-09	Xaa-Pro aminopeptidase	pepP	COG:COG0006, COG:E, EC:3.4.11.9, KEGG:K01262, SO:0001217, UniRef:UniRef50_P74468, UniRef:UniRef90_K9Z558
1308	EAOMGH_06540	28630.7266082626	-0.246462491148777	0.174884391019302	-1.40928810005448	0.158749996111344	0.230582848757895	1	Tic22-like family		RefSeq:WP_015219276.1, SO:0001217, UniParc:UPI0002A07A1C, UniRef:UniRef100_K9Z477, UniRef:UniRef50_A0A3C0NF89, UniRef:UniRef90_K9Z477
1309	EAOMGH_06545	145981.769082383	2.52658262935006	0.305269810248474	8.27655583529061	1.26789071537252e-16	2.11743334888865e-15	4.80657370197724e-13	plastocyanin	petE	COG:C, COG:COG3794, RefSeq:WP_015219275.1, SO:0001217, UniParc:UPI0002A07258, UniRef:UniRef100_K9Z2V9, UniRef:UniRef50_P21697, UniRef:UniRef90_K9Z2V9
1310	EAOMGH_06550	334.850733728843	-0.46038534433271	0.182257355146248	-2.52601791550901	0.011536359806113	0.0243374179326513	1	hypothetical protein		RefSeq:WP_190361792.1, SO:0001217, UniParc:UPI0016804920, UniRef:UniRef100_UPI0016804920, UniRef:UniRef50_K9Z4N3, UniRef:UniRef90_K9Z4N3
1311	EAOMGH_06555	928.595889196307	-1.18004010381341	0.172191801260062	-6.85305627316828	7.22886323330148e-12	7.50811521025915e-11	2.74046205174459e-08	DUF4327 domain-containing protein		RefSeq:WP_015219273.1, SO:0001217, UniParc:UPI0002A07DEB, UniRef:UniRef100_K9Z309, UniRef:UniRef50_K9Z309, UniRef:UniRef90_K9Z309
1312	EAOMGH_06560	5855.13238803398	-0.144283706029593	0.112758078419708	-1.27958642122776	0.200690627940334	0.282202585505121	1	hypothetical protein		RefSeq:WP_015219272.1, SO:0001217, UniParc:UPI0002A05B6D, UniRef:UniRef100_K9Z552, UniRef:UniRef50_K9Z552, UniRef:UniRef90_K9Z552
1313	EAOMGH_06565	2424.54668364676	-0.0854561275642175	0.169656454915516	-0.503701009235234	0.614471499056831	0.701856418476784	1	FHA domain-containing protein	fHA	COG:COG1716, COG:T, RefSeq:WP_015219271.1, SO:0001217, UniParc:UPI0002A05D98, UniRef:UniRef100_K9Z472, UniRef:UniRef50_A0A1B1TLV5, UniRef:UniRef90_K9Z472
1314	EAOMGH_06570	3045.48394466455	0.429032676872198	0.122131493452773	3.51287505575374	0.000443285878315535	0.00131529609146407	1	sodium:proton antiporter	uspA	COG:COG0589, COG:T, SO:0001217, UniRef:UniRef50_Q55736, UniRef:UniRef90_K9Z2V4
1315	EAOMGH_06575	6836.64838925573	0.815193459599267	0.111656703991702	7.30089130751923	2.85867616545124e-13	3.47511659341401e-12	1.08372413432256e-09	histidine kinase	dICT	COG:COG4250, COG:T, SO:0001217, UniRef:UniRef50_F4XS88, UniRef:UniRef90_K9Z4M8
1316	EAOMGH_06580	988.179362614687	1.07841106187702	0.122734403276878	8.78654259184538	1.54233224026533e-18	3.07735869623468e-17	5.84698152284588e-15	Glucose-regulated metallo-peptidase M90	mtfA	COG:COG3228, COG:T, KEGG:K09933, SO:0001217, UniRef:UniRef50_K9YMZ0, UniRef:UniRef90_K9Z304
1317	EAOMGH_06585	1372.65326491567	0.156620472109314	0.163921478709657	0.955460342001462	0.339344951362985	0.43623489678436	1	NAD-dependent DNA ligase LigA	ligA	COG:COG0272, COG:L, SO:0001217, UniRef:UniRef50_B1WZL6, UniRef:UniRef90_K9Z548
1318	EAOMGH_06590	1526.61844408979	0.782651604578816	0.142260010564764	5.5015573348528	3.76451151098429e-08	2.31676349645153e-07	0.000142712631381415	response regulator	ompR	COG:COG0745, COG:TK, RefSeq:WP_015219266.1, SO:0001217, UniParc:UPI0002A0836F, UniRef:UniRef100_K9Z468, UniRef:UniRef50_K9Z468, UniRef:UniRef90_K9Z468
1319	EAOMGH_06595	790.672068292571	-0.50699123626056	0.150159939691346	-3.37634150161941	0.000734566816672151	0.00208127264723776	1	ABC-type methionine transport system, ATPase component	abcC	COG:COG1135, COG:E, RefSeq:WP_099435232.1, SO:0001217, UniParc:UPI000C12A44C, UniRef:UniRef100_A0A844GR94, UniRef:UniRef50_K9Z2U9, UniRef:UniRef90_K9Z2U9
1320	EAOMGH_06600	538.55583421211	0.977811179211543	0.151010752703961	6.47510963095737	9.47431258862866e-11	8.61321799124491e-10	3.59171190234913e-07	hypothetical protein		RefSeq:WP_099435231.1, SO:0001217, UniParc:UPI000C12B3AD, UniRef:UniRef100_A0A844GTT5, UniRef:UniRef50_K9Z4M4, UniRef:UniRef90_K9Z4M4
1321	EAOMGH_06605	374.277981441451	1.85955079300952	0.341981712574342	5.43757377846712	5.40109879274575e-08	3.25525683995217e-07	0.000204755655232991	oxygen-dependent coproporphyrinogen oxidase	hemF	COG:COG0408, COG:H, EC:1.3.3.3, KEGG:K00228, RefSeq:WP_099435230.1, SO:0001217, UniParc:UPI000C12DA2E, UniRef:UniRef100_UPI000C12DA2E, UniRef:UniRef50_P72848, UniRef:UniRef90_K9Z2Z8
1322	EAOMGH_06610	1717.04215849537	1.37835613459094	0.311564654298523	4.42398107607636	9.68985117835429e-06	4.05008002394059e-05	0.0367342258171411	magnesium-protoporphyrin IX monomethyl ester (oxidative) cyclase	acsF	COG:COG5759, COG:H, EC:1.14.13.81, KEGG:K04035, RefSeq:WP_190362126.1, SO:0001217, UniParc:UPI0016813E9A, UniRef:UniRef100_UPI0016813E9A, UniRef:UniRef50_Q85FX6, UniRef:UniRef90_K9Z543
1323	EAOMGH_06615	5831.92466855791	0.979556361056721	0.129277649379263	7.57715170224816	3.53223678951534e-14	4.76595664993883e-13	1.33907096690527e-10	pyruvate dehydrogenase (acetyl-transferring) E1 component subunit alpha	pdhA	COG:C, COG:COG1071, EC:1.2.4.1, KEGG:K00161, SO:0001217, UniRef:UniRef50_P51267, UniRef:UniRef90_K9Z463
1324	EAOMGH_06620	4936.95959808542	0.538092494266026	0.23891560663348	2.25222831546335	0.0243078475202829	0.0471360869306356	1	DUF5615 domain-containing protein		SO:0001217, UniRef:UniRef50_L8M4D3, UniRef:UniRef90_A0A844GW84
1325	EAOMGH_06625	16269.9937606836	0.727735479969294	0.263978105379292	2.75680242088131	0.00583696091101938	0.0134033628597878	1	DUF433 domain-containing protein		SO:0001217, UniRef:UniRef50_L8LNQ5, UniRef:UniRef90_A0A844GWT8
1326	EAOMGH_06630	168147.954763335	-0.221595653189007	0.10755626684907	-2.06027653879029	0.0393721114745778	0.0714502989947938	1	hypothetical protein		SO:0001217, UniRef:UniRef50_A0A844GPQ6, UniRef:UniRef90_A0A844GPQ6
1327	EAOMGH_06635	985.81038568947	-2.17834855343675	0.232071029589271	-9.38655961190882	6.19920870993197e-21	1.48741773540203e-19	2.35012002193521e-17	hypothetical protein		SO:0001217, UniRef:UniRef50_K9Z538, UniRef:UniRef90_K9Z538
1328	EAOMGH_06640	7023.66160273707	-1.04550494482637	0.139920094181119	-7.47215724049634	7.88906567305713e-14	1.03129130919171e-12	2.99074479665596e-10	TPR domain protein	bepA	COG:COG4783, COG:MO, SO:0001217, UniRef:UniRef50_A0A0D6AI84, UniRef:UniRef90_K9Z458
1329	EAOMGH_06645	1060.61042950611	-0.492428310299228	0.151580908311842	-3.24861696491602	0.00115967520489521	0.00311575386375459	1	excinuclease ABC subunit UvrC	uvrC	COG:COG0322, COG:L, KEGG:K03703, SO:0001217, UniRef:UniRef50_Q3AJW5, UniRef:UniRef90_K9Z2T9
1330	EAOMGH_06650	3129.45451673933	-0.218635024364683	0.150449928852967	-1.45320789469002	0.146166040871448	0.215525266800334	1	Penicillin-binding protein 1B/1F, peptidoglycan transglycosylase/transpeptidase	mrcB	COG:COG0744, COG:M, EC:2.4.1.129, EC:3.4.16.4, KEGG:K05366, SO:0001217, UniRef:UniRef50_B2J4Y4, UniRef:UniRef90_K9Z4L5
1331	EAOMGH_06655	3654.53179753845	-0.275865409411802	0.177903423900519	-1.55064699353995	0.120986303758108	0.184052599336673	1	photosynthetic/respiratory NAD(P)H-quinone oxidoreductase subunit C	ndhC	COG:C, COG:COG0838, EC:7.1.1.-, GO:0008137, GO:0016021, GO:0019684, GO:0031676, GO:0048038, RefSeq:WP_015219253.1, SO:0001217, UniParc:UPI0002A07BD1, UniRef:UniRef100_K9Z2Y9, UniRef:UniRef50_Q8DJ02, UniRef:UniRef90_P19045
1332	EAOMGH_06660	6974.881895691	1.02358070821861	0.13232215102506	7.73552047249262	1.02980926216577e-14	1.50154112033478e-13	3.90400691287042e-11	photosynthetic/respiratory NAD(P)H-quinone oxidoreductase subunit K	ndhK	COG:C, COG:COG0377, SO:0001217, UniRef:UniRef50_P19050, UniRef:UniRef90_K9Z532
1333	EAOMGH_06665	2008.51183076806	-0.26910247996144	0.177179686461423	-1.51881113086873	0.128810043320986	0.193749437785713	1	NAD(P)H-quinone oxidoreductase subunit J	nuoC	COG:C, COG:COG0852, EC:7.1.1.2, KEGG:K05581, RefSeq:WP_015219251.1, SO:0001217, UniParc:UPI0002A081F1, UniRef:UniRef100_K9Z453, UniRef:UniRef50_P19125, UniRef:UniRef90_K9Z453
1334	EAOMGH_06670	1788.59758118768	0.0656894835859151	0.236529969045476	0.277721609024882	0.781226071293114	0.840893820633786	1	cation:proton antiporter	hyfB	COG:COG0651, COG:CP, SO:0001217, UniRef:UniRef50_U5DQE0, UniRef:UniRef90_K9Z2T5
1335	EAOMGH_06675	2686.51958999683	-0.352445605396325	0.160992807955131	-2.18920093309108	0.0285822388698932	0.0539349266081459	1	primosomal protein N'	priA	COG:COG1198, COG:L, EC:5.6.2.4, KEGG:K04066, SO:0001217, UniRef:UniRef50_P74397, UniRef:UniRef90_K9Z4L0
1336	EAOMGH_06680	617.262906307342	-1.6332632875861	0.130089875654386	-12.5548839167564	3.73728946653668e-36	3.29489869014897e-34	1.41680643676405e-32	nucleotidyltransferase	mJ0435	COG:COG1669, COG:R, SO:0001217, UniRef:UniRef50_K9Z529, UniRef:UniRef90_K9Z529
1337	EAOMGH_06685	1144.01003284243	0.0529032824028977	0.0936869552934827	0.564681414153907	0.572290478091442	0.663877968924314	1	ABC transporter substrate-binding protein	hisJ	COG:COG0834, COG:ET, SO:0001217, UniRef:UniRef50_K9Z447, UniRef:UniRef90_K9Z447
1338	EAOMGH_06690	3370.77360963704	0.0739505177658797	0.12846536804843	0.57564555248852	0.56485478449569	0.656608240107336	1	oxidoreductase	mviM	COG:COG0673, COG:R, SO:0001217, UniRef:UniRef50_P74041, UniRef:UniRef90_K9Z2T2
1339	EAOMGH_06695	4498.56929516991	-0.193688412556505	0.22038840218157	-0.8788502962916	0.379482451217165	0.478538805522624	1	c-type cytochrome biogenesis protein CcsB	ccsB	COG:COG0755, COG:O, RefSeq:WP_015219244.1, SO:0001217, UniParc:UPI0002A08798, UniRef:UniRef100_K9Z4K5, UniRef:UniRef50_Q2JV29, UniRef:UniRef90_K9Z4K5
1340	EAOMGH_06700	901.462632271548	-0.381442799224752	0.169348720782145	-2.25241027781633	0.0242963568277825	0.0471360869306356	1	nuclease		SO:0001217, UniRef:UniRef50_U9VSG2, UniRef:UniRef90_K9Z2Y1
1341	EAOMGH_06705	1301.0769775971	0.448659824896403	0.136471667485574	3.28756754543084	0.00101056943367756	0.00275814882870526	1	heme iron utilization protein	hugZ	COG:COG0748, COG:P, SO:0001217, UniRef:UniRef50_A0A140K8W6, UniRef:UniRef90_K9Z523
1342	EAOMGH_06710	518.389038232117	-0.346801759514817	0.136582574808287	-2.53913619655803	0.0111126553262726	0.0235615639496082	1	hypothetical protein
1343	EAOMGH_06715	1381.81446189695	0.00131932678765479	0.157513542433094	0.00837595782099305	0.993317030715263	0.995680820582116	1	hypothetical protein		PFAM:PF14271.9, RefSeq:WP_015219241.1, SO:0001217, UniParc:UPI0002A05DBA, UniRef:UniRef100_K9Z441, UniRef:UniRef50_K9Z441, UniRef:UniRef90_K9Z441
1344	EAOMGH_06720	429.236669230898	-0.21245835289964	0.243087870576952	-0.87399816533579	0.382119252861901	0.480947572244179	1	tRNA-His(gtg)	His_trna	SO:0000262
1345	EAOMGH_06725	4580.57902880441	1.09153176209468	0.174091576830681	6.26987119058776	3.6134690180551e-10	2.99097402782683e-09	1.36986610474469e-06	SAM-dependent methyltransferase	ubiE	COG:COG2226, COG:H, RefSeq:WP_099435216.1, SO:0001217, UniParc:UPI000C12CBB1, UniRef:UniRef100_A0A844GPI5, UniRef:UniRef50_P74388, UniRef:UniRef90_K9Z2S7
1346	EAOMGH_06730	10697.2996358144	-0.117530752187847	0.122529609916218	-0.959202859359555	0.337456560299824	0.434396543326531	1	hypothetical protein		PFAM:PF00805.25, PFAM:PF00805.25, PFAM:PF00805.25, PFAM:PF00805.25, PFAM:PF00805.25, PFAM:PF00805.25, PFAM:PF00805.25, PFAM:PF00805.25, PFAM:PF13599.9, PFAM:PF13599.9, PFAM:PF13599.9, PFAM:PF13599.9
1347	EAOMGH_06735	1958.23484580971	-0.293994582490182	0.207571939105982	-1.41635032055115	0.15667296156664	0.228002762878746	1	hypothetical protein		RefSeq:WP_015219238.1, SO:0001217, UniParc:UPI0002A08680, UniRef:UniRef100_K9Z2X6, UniRef:UniRef50_K9RYZ8, UniRef:UniRef90_K9Z2X6
1348	EAOMGH_06740	1013.26315233783	0.459832009939701	0.163408544249483	2.81400224236534	0.004892888706344	0.0113867041655924	1	aspartate 1-decarboxylase	panD	COG:COG0853, COG:H, EC:4.1.1.11, KEGG:K01579, SO:0001217, UniRef:UniRef50_L7V2J5, UniRef:UniRef90_K9Z518
1349	EAOMGH_06745	1807.51882676823	-0.482274552545848	0.195356593583009	-2.46868838005677	0.0135609253591822	0.0281387345575587	1	DDE-5 domain-containing protein		SO:0001217, UniRef:UniRef50_K9Z445, UniRef:UniRef90_K9Z8I2
1350	EAOMGH_06750	8287.59054982908	-0.629928038320501	0.19547983113954	-3.22247075132186	0.0012709014052346	0.00338579566215346	1	heme o synthase	cyoE	COG:COG0109, COG:HI, RefSeq:WP_099435215.1, SO:0001217, UniParc:UPI000C12B609, UniRef:UniRef100_A0A844GPS4, UniRef:UniRef50_Q7NIL7, UniRef:UniRef90_K9Z436
1351	EAOMGH_06755	3373.530606775	-0.932841466414787	0.182964010992795	-5.09849702874912	3.42360905988185e-07	1.84359402642217e-06	0.00129789019460121	Heme A synthase	ctaA	COG:COG1612, COG:H, EC:1.17.99.9, KEGG:K02259, SO:0001217, UniRef:UniRef50_A0A073CH21, UniRef:UniRef90_K9Z2S4
1352	EAOMGH_06760	3748.86946990707	0.220522505981092	0.138191953985849	1.59576950481266	0.110540264134835	0.170556834080244	1	homoserine dehydrogenase	thrA	COG:COG0460, COG:E, SO:0001217, UniRef:UniRef50_P52986, UniRef:UniRef90_K9Z4J4
1353	EAOMGH_06765	593.016845428457	-0.0463373484657973	0.114822606904159	-0.403555969639973	0.686539269232502	0.7619186613613	1	Recombination protein RecR		SO:0001217, UniRef:UniRef50_A0A0D6KJV5
1354	EAOMGH_06770	8649.73897578582	-0.0982455054834265	0.142556751409337	-0.689167678921954	0.490717753807797	0.587590336287227	1	Putative regulatory protein Hore_09800	remA	COG:COG2052, COG:M, RefSeq:WP_015219233.1, SO:0001217, UniParc:UPI0002A06E1B, UniRef:UniRef100_K9Z2X1, UniRef:UniRef50_B8CWR7, UniRef:UniRef90_K9Z2X1
1355	EAOMGH_06775	755.66742404532	0.334375039980371	0.152287841197174	2.19567785157214	0.0281150095481948	0.0531856293399235	1	Cobalt transport protein	ecfT	COG:COG0619, COG:H, RefSeq:WP_015219232.1, SO:0001217, UniParc:UPI0002A06836, UniRef:UniRef100_K9Z513, UniRef:UniRef50_Q8YZH6, UniRef:UniRef90_K9Z513
1356	EAOMGH_06780	43228.7479024792	0.425862765024332	0.129775601606192	3.28153181147736	0.00103244877673405	0.00281583691553869	1	hypothetical protein
1357	EAOMGH_06785	240.599011377952	-0.584587567045531	0.237330050052288	-2.46318393695504	0.0137709249063825	0.0284709502835242	1	hypothetical protein		SO:0001217, UniRef:UniRef50_K9Z431, UniRef:UniRef90_K9Z431
1358	EAOMGH_06790	324.677574058235	-0.40873704212447	0.205660523199047	-1.98743558446011	0.0468741476042586	0.0829210889256856	1	hypothetical protein		SO:0001217, UniRef:UniRef50_K9Z2R9, UniRef:UniRef90_K9Z2R9
1359	EAOMGH_06795	61.5240609822768	-0.371549549809656	0.322665032359171	-1.15150237102876	0.249525620377266	0.338686583190195	1	hypothetical protein
1360	EAOMGH_06800	110.211702567477	-0.266290883947367	0.239880542855314	-1.11009788779736	0.266956847327345	0.358571371043328	1	hypothetical protein
1361	EAOMGH_06805	323.891755447475	-1.89660955655547	0.209290217994343	-9.06210321118179	1.2795903734028e-19	2.8040041072659e-18	4.85092710557001e-16	hypothetical protein
1362	EAOMGH_06810	419.620686171904	-1.21528398240691	0.321053777700684	-3.7852972517891	0.000153524958477638	0.000496598223198572	0.582013117588726	hypothetical protein
1363	EAOMGH_06815	2518.77435158624	-0.888879328460395	0.203880563868794	-4.35980415000435	1.3017890136085e-05	5.34678456185247e-05	0.0493508215058983	hypothetical protein		RefSeq:WP_099435208.1, SO:0001217, UniParc:UPI000C12C5F6, UniRef:UniRef100_A0A3M0YLT9, UniRef:UniRef50_K9Z426, UniRef:UniRef90_K9Z426
1364	EAOMGH_06820	4483.75712536505	-0.291973542487248	0.24032579097563	-1.21490723613953	0.224401473608796	0.309460162404854	1	hypothetical protein
1365	EAOMGH_06825	1326.82329728679	-0.170789089316705	0.113948581464916	-1.49882593640966	0.133918794207288	0.199797776009377	1	amino acid ABC transporter substrate-binding protein	hisJ	COG:COG0834, COG:ET, RefSeq:WP_015219224.1, SO:0001217, UniParc:UPI0002A05B95, UniRef:UniRef100_K9Z4I2, UniRef:UniRef50_K9Z4I2, UniRef:UniRef90_K9Z4I2
1366	EAOMGH_06830	1026.86655636126	0.249588581496046	0.152238415795051	1.63945860965902	0.101117783996228	0.158534954147932	1	Serine/threonine protein kinase	sPS1	COG:COG0515, COG:T, SO:0001217, UniRef:UniRef50_K9Z2W0, UniRef:UniRef90_K9Z2W0
1367	EAOMGH_06835	972.451815523584	-0.118376129487918	0.145668906581907	-0.812638278583887	0.416425478123223	0.515736356604096	1	NUDIX hydrolase		COG:COG4111, COG:S, SO:0001217, UniRef:UniRef50_K9Z503, UniRef:UniRef90_K9Z503
1368	EAOMGH_06840	1313.58899825948	1.55176746513492	0.190717060743451	8.13649003967361	4.0690230789453e-16	6.5087200389374e-15	1.54256664922816e-12	cation ABC transporter substrate-binding protein	znuA	COG:COG0803, COG:P, SO:0001217, UniRef:UniRef50_A0A844GSH3, UniRef:UniRef90_A0A844GSH3
1369	EAOMGH_06845	645.022319211021	0.815000041004168	0.156828313088566	5.19676597263347	2.02785388121974e-07	1.13052853878001e-06	0.000768759406370405	ABC transporter	znuC	COG:COG1121, COG:P, RefSeq:WP_099435204.1, SO:0001217, UniParc:UPI000C12B925, UniRef:UniRef100_A0A844GPK7, UniRef:UniRef50_A0A1V4V8G9, UniRef:UniRef90_K9Z2Q8
1370	EAOMGH_06850	991.62043468461	0.357511309155245	0.158148563579535	2.26060421330003	0.0237837766187941	0.0462144014156065	1	sulfite exporter TauE/SafE family protein	tauE	COG:COG0730, COG:P, SO:0001217, UniRef:UniRef50_K9PGH6, UniRef:UniRef90_K9Z4H7
1371	EAOMGH_06855	9092.02354165399	0.265914807438229	0.188496190538328	1.41071714329505	0.158328034023124	0.230146310192355	1	ABC transporter transmembrane region	mdlB	COG:COG1132, COG:V, RefSeq:WP_099435202.1, SO:0001217, UniParc:UPI000C12E158, UniRef:UniRef100_A0A844GWY0, UniRef:UniRef50_Q3MBQ9, UniRef:UniRef90_K9Z2V5
1372	EAOMGH_06860	3990.64880070639	-0.16185762059001	0.13919798990273	-1.16278705391589	0.24491591100254	0.333744147595481	1	NAD(P)H-quinone oxidoreductase	ndhN	COG:C, COG:COG5673, EC:7.1.1.2, KEGG:K05585, RefSeq:WP_099435201.1, SO:0001217, UniParc:UPI000C12D133, UniRef:UniRef100_UPI000C12D133, UniRef:UniRef50_P74069, UniRef:UniRef90_K9Z4Z7
1373	EAOMGH_06865	15248.0686895595	0.721273795631492	0.185383759746957	3.89070648160339	9.99527811002215e-05	0.000339230969696454	0.37892099315094	hypothetical protein		SO:0001217, UniRef:UniRef50_K9Z416, UniRef:UniRef90_K9Z416
1374	EAOMGH_06870	7023.85264625698	0.544309753137382	0.166332487871176	3.2724199589857	0.00106631059846574	0.0028936173792295	1	alanine dehydrogenase	ald	COG:COG0686, COG:E, EC:1.4.1.1, KEGG:K00259, SO:0001217, UniRef:UniRef50_A0A218QSE1, UniRef:UniRef90_K9Z2Q3
1375	EAOMGH_06875	900.910842385321	0.228479564055891	0.186642903549722	1.22415350227888	0.220894326099166	0.305178713645021	1	ATP-binding protein	tagH	COG:COG1134, COG:G, RefSeq:WP_099435199.1, SO:0001217, UniParc:UPI000C12B432, UniRef:UniRef100_A0A844GRE1, UniRef:UniRef50_A0A068MZJ4, UniRef:UniRef90_K9Z4H1
1376	EAOMGH_06880	6933.0363641384	0.0112496297790834	0.117160193033484	0.0960192151259797	0.923505311610218	0.945645006548746	1	ABC transporter permease	tagG	COG:COG1682, COG:G, SO:0001217, UniRef:UniRef50_P74731, UniRef:UniRef90_K9Z2V0
1377	EAOMGH_06885	10088.5384396182	0.0372328220512267	0.206647158386306	0.180175824056693	0.857014537427659	0.896012716874864	1	response regulator	ompR	COG:COG0745, COG:TK, RefSeq:WP_155083383.1, SO:0001217, UniParc:UPI0012BAD902, UniRef:UniRef100_A0A844GTY0, UniRef:UniRef50_K9Z4Z2, UniRef:UniRef90_K9Z4Z2
1378	EAOMGH_06890	1762.80374422121	0.293417436127674	0.210279034636499	1.39537180506318	0.162903749072545	0.236073437589456	1	hypothetical protein		PFAM:PF00571.31
1379	EAOMGH_06895	678.000104969372	0.0666437117002962	0.145186114080873	0.459022628453114	0.646217916433048	0.728503894704142	1	hypothetical protein		PFAM:PF00989.28, PFAM:PF00989.28, PFAM:PF01590.29, PFAM:PF08447.15, PFAM:PF08447.15, PFAM:PF08447.15, PFAM:PF08448.13, PFAM:PF08448.13, PFAM:PF13188.10, PFAM:PF13188.10, PFAM:PF13426.10, PFAM:PF13426.10, PFAM:PF13426.10
1380	EAOMGH_06900	992.12119351374	0.387181171673567	0.230460597204962	1.68003197236023	0.0929510952069884	0.147623628793336	1	hypothetical protein		PFAM:PF00512.28, PFAM:PF13185.9, PFAM:PF13426.10
1381	EAOMGH_06905	2548.54252892513	1.11647708719874	0.215478900384798	5.18137546277135	2.20255625121635e-07	1.21718524028589e-06	0.000834989074836118	response regulator		SO:0001217, UniRef:UniRef50_UPI001F4FCDE1, UniRef:UniRef90_UPI001F4FCDE1
1382	EAOMGH_06910	6344.41391727917	0.894425214467886	0.207683182511824	4.3066809919333	1.65722338807749e-05	6.69066439212116e-05	0.0628253386420177	bacitracin ABC transporter ATP-binding protein	tauB	COG:COG1116, COG:P, RefSeq:WP_015219209.1, SO:0001217, UniParc:UPI0002A06490, UniRef:UniRef100_K9Z4G6, UniRef:UniRef50_L7E5U3, UniRef:UniRef90_K9Z4G6
1383	EAOMGH_06915	14367.8119888929	0.780255002734308	0.215782281355121	3.61593638659429	0.000299263866117512	0.00091418961841377	1	bacitracin ABC transporter ATP-binding protein	tauB	COG:COG1116, COG:P, EC:7.3.2.4, KEGG:K15578, SO:0001217, UniRef:UniRef50_Q55462, UniRef:UniRef90_K9Z2U6
1384	EAOMGH_06920	5060.3480120685	0.685138716089465	0.267002942448052	2.5660343283399	0.0102868646984155	0.0219580540944218	1	nitrate ABC transporter permease	ntrB	COG:COG0600, COG:P, KEGG:K15577, RefSeq:WP_099435194.1, SO:0001217, UniParc:UPI000C12A9A4, UniRef:UniRef100_A0A844GUK9, UniRef:UniRef50_P38044, UniRef:UniRef90_K9Z4Y8
1385	EAOMGH_06925	17777.146865642	0.711008030150244	0.224125850907462	3.1723606503732	0.00151205104381949	0.00394506917214018	1	bicarbonate-binding protein	tauA	COG:COG0715, COG:P, SO:0001217, UniRef:UniRef50_P73452, UniRef:UniRef90_A0A3M0YPE6
1386	EAOMGH_06930	321.404270096665	0.76862794344173	0.27227127718552	2.82302250676998	0.00475732318011659	0.0111192921784473	1	DUF2993 domain-containing protein		RefSeq:WP_015219205.1, SO:0001217, UniParc:UPI0002A07B1F, UniRef:UniRef100_K9Z2P6, UniRef:UniRef50_K9Z2P6, UniRef:UniRef90_K9Z2P6
1387	EAOMGH_06935	2630.22109603124	-0.340620398797183	0.154610857032493	-2.20308201723245	0.0275889684135115	0.0523996890058228	1	Pseudouridylate synthase RsuA, specific for 16S rRNA U516 and 23S rRNA U2605	rsuA	COG:COG1187, COG:J, EC:5.4.99.22, KEGG:K06178, SO:0001217, UniParc:UPI0002A0872F, UniRef:UniRef100_K9Z4G1, UniRef:UniRef50_K9SIF1, UniRef:UniRef90_K9Z4G1
1388	EAOMGH_06940	5314.13351615186	0.536597905746218	0.204275640201916	2.62683257394674	0.0086183727364183	0.018744837087643	1	DUF4115 domain-containing protein	rodZ	COG:COG1426, COG:D, RefSeq:WP_155083400.1, SO:0001217, UniParc:UPI0012BA827D, UniRef:UniRef100_A0A844GTY9, UniRef:UniRef50_K9Z2U1, UniRef:UniRef90_K9Z2U1
1389	EAOMGH_06945	8619.52180127482	-0.374636141833605	0.222805686192819	-1.68144784917827	0.092675958042431	0.147371877910594	1	YbjN domain-containing protein		RefSeq:WP_015219202.1, SO:0001217, UniParc:UPI0002A05D27, UniRef:UniRef100_K9Z4Y3, UniRef:UniRef50_U5DPI8, UniRef:UniRef90_K9Z4Y3
1390	EAOMGH_06950	1252.84894739295	-0.468094676723209	0.208751301598403	-2.24235572731294	0.0249383907413691	0.0481126917559951	1	tRNA-Arg(cct)	Arg_trna	SO:0001036
1391	EAOMGH_06955	3179.91026388782	0.0240163999818459	0.180058056784557	0.133381423807	0.893891735789272	0.924338153879129	1	DUF6130 domain-containing protein		SO:0001217, UniRef:UniRef50_A0A1E5QTX7, UniRef:UniRef90_A0A844GPM8
1392	EAOMGH_06960	6667.10751029365	0.43342602657151	0.134323799401385	3.22672548351876	0.00125215529405332	0.00334510855530333	1	hypothetical protein		RefSeq:WP_015219200.1, SO:0001217, UniParc:UPI0002A06946, UniRef:UniRef100_K9Z2P0, UniRef:UniRef50_K9Z2P0, UniRef:UniRef90_K9Z2P0
1393	EAOMGH_06965	7504.50445291322	0.118404409041422	0.128825181577377	0.919109195823674	0.358038459827937	0.45670383620717	1	Integral membrane sensor domain MASE1	mASE1	COG:COG3447, COG:T, SO:0001217, UniRef:UniRef50_K9Z4F6, UniRef:UniRef90_K9Z4F6
1394	EAOMGH_06970	3435.21146857017	0.188942728873013	0.212261618173995	0.890140810658161	0.373390281852814	0.472313166000673	1	group 1 glycosyl transferase	rfaB	COG:COG0438, COG:M, SO:0001217, UniRef:UniRef50_K9Z2T7, UniRef:UniRef90_K9Z2T7
1395	EAOMGH_06975	756.703760454926	0.0949008068903507	0.160218200472474	0.592322261831014	0.553634811366115	0.646965725329863	1	isoaspartyl peptidase	iaaA	COG:COG1446, COG:E, RefSeq:WP_015219197.1, SO:0001217, UniParc:UPI0002A066D5, UniRef:UniRef100_K9Z4X6, UniRef:UniRef50_P74383, UniRef:UniRef90_K9Z4X6
1396	EAOMGH_06980	502.131517497633	0.89483484794267	0.186830742290987	4.78954821337151	1.67157233167708e-06	8.07252319667237e-06	0.00633693070938781	DUF2499 domain-containing protein		RefSeq:WP_015219196.1, SO:0001217, UniParc:UPI0002A087E1, UniRef:UniRef100_K9Z3Z7, UniRef:UniRef50_Q8DIZ4, UniRef:UniRef90_K9Z3Z7
1397	EAOMGH_06985	1503.71846016052	0.419597597176518	0.130980828559071	3.20350391574507	0.00135766193775165	0.00357920473297392	1	ABC transporter substrate-binding protein	yadH	COG:COG0842, COG:V, SO:0001217, UniRef:UniRef50_K9Z2N7, UniRef:UniRef90_K9Z2N7
1398	EAOMGH_06990	149.18075703634	-0.526108159944105	0.215877317597879	-2.437070118335	0.0148068078961678	0.0303057152233201	1	hypothetical protein		RefSeq:WP_015219194.1, SO:0001217, UniParc:UPI0002A0648E, UniRef:UniRef100_K9Z4F0, UniRef:UniRef50_K9XXK5, UniRef:UniRef90_K9Z4F0
1399	EAOMGH_06995	927.260277169094	-0.0354398162166567	0.124333710847294	-0.285037870864995	0.775615128088606	0.838186131865423	1	DNA-processing protein DprA	dprA	COG:COG0758, COG:L, SO:0001217, UniRef:UniRef50_P73345, UniRef:UniRef90_A0A844GTZ9
1400	EAOMGH_07000	2637.42793256337	-0.174068156990204	0.21883608210079	-0.795427131207883	0.426365082966556	0.524959411992924	1	DUF4079 domain-containing protein		RefSeq:WP_015219192.1, SO:0001217, UniParc:UPI0002A06679, UniRef:UniRef100_K9Z4X1, UniRef:UniRef50_A1KYN0, UniRef:UniRef90_K9Z4X1
1401	EAOMGH_07005	9217.52789234776	0.781638377322717	0.161610241034975	4.83656464043983	1.32102326492816e-06	6.45360721307042e-06	0.00500799919734265	prephenate dehydratase	pheA	COG:COG0077, COG:E, SO:0001217, UniRef:UniRef50_A0A6M0IXF5, UniRef:UniRef90_K9Z3Z3
1402	EAOMGH_07010	15940.4321144112	0.567663805775016	0.201657189435967	2.81499413615139	0.00487781239188475	0.011365572696764	1	30S ribosomal protein PSRP-3		KEGG:K19032, RefSeq:WP_155083415.1, SO:0001217, UniParc:UPI000F0E0243, UniRef:UniRef100_A0A3M0YGN2, UniRef:UniRef50_Q8YSC1, UniRef:UniRef90_K9Z2N0
1403	EAOMGH_07015	5396.67566772288	1.2166726179008	0.226849922215401	5.36333716149803	8.16983035472512e-08	4.79440044500974e-07	0.000309718268747629	hypothetical protein		RefSeq:WP_015219189.1, SO:0001217, UniParc:UPI0002A07BD3, UniRef:UniRef100_K9Z4E4, UniRef:UniRef50_K9QXG2, UniRef:UniRef90_K9Z4E4
1404	EAOMGH_07020	2162.93241177247	0.0390274915744463	0.158673395681309	0.245961154400653	0.805712303169971	0.859683462233988	1	5'/3'-nucleotidase SurE	surE	COG:COG0496, COG:L, EC:3.1.3.5, EC:3.1.3.6, KEGG:K03787, SO:0001217, UniRef:UniRef50_P74709, UniRef:UniRef90_K9Z2S9
1405	EAOMGH_07025	3803.84077770392	-0.657511414236281	0.116973596805825	-5.62102416434834	1.89828715967288e-08	1.23226140793149e-07	7.1964066223199e-05	YccF domain-containing protein	yccF	COG:COG3304, COG:S, RefSeq:WP_015219187.1, SO:0001217, UniParc:UPI0002A0672E, UniRef:UniRef100_K9Z4W7, UniRef:UniRef50_A0A4Q5Q2Q6, UniRef:UniRef90_K9Z4W7
1406	EAOMGH_07030	4481.83075707532	1.24789276558958	0.194594712097412	6.41277839535999	1.42891157813003e-10	1.26565509175022e-09	5.41700379269094e-07	polyamine ABC transporter substrate-binding protein	potD	COG:COG0687, COG:E, RefSeq:WP_015219186.1, SO:0001217, UniParc:UPI0002A07301, UniRef:UniRef100_K9Z3Y6, UniRef:UniRef50_K9YQN2, UniRef:UniRef90_K9Z3Y6
1407	EAOMGH_07035	19021.8179670343	-0.227895465939118	0.16710465372977	-1.36378886435835	0.172634026012076	0.248558903384649	1	hypothetical protein		RefSeq:WP_155083419.1, SO:0001217, UniParc:UPI0012BAFAA0, UniRef:UniRef100_A0A844GRG7, UniRef:UniRef50_K9Z2M8, UniRef:UniRef90_K9Z2M8
1408	EAOMGH_07040	4530.15151674603	-0.349308293224582	0.138212367954449	-2.5273302121537	0.0114933382125146	0.0242736741858734	1	TIGR00303 family protein	cobT	COG:COG2038, COG:H, SO:0001217, UniRef:UniRef50_P73003, UniRef:UniRef90_K9Z4E1
1409	EAOMGH_07045	719.979464542737	0.00971340780499647	0.135854484465513	0.0714986173861803	0.943000924909653	0.960999060842068	1	Etoposide-induced protein 2-4 (EI24)	cysZ	COG:COG2981, COG:EP, SO:0001217, UniRef:UniRef50_A0A2K8WSM3, UniRef:UniRef90_K9Z2S5
1410	EAOMGH_07050	2926.84809931181	-0.251524996728968	0.144872909888216	-1.73617688029491	0.0825325639015954	0.134399033398174	1	penicillin-binding protein	fHA	COG:COG1716, COG:T, RefSeq:WP_015219182.1, SO:0001217, UniParc:UPI0002A083C8, UniRef:UniRef100_K9Z4W3, UniRef:UniRef50_K9Q2A6, UniRef:UniRef90_K9Z4W3
1411	EAOMGH_07055	753.9550774346	-0.232476268759764	0.205786675204203	-1.12969544082034	0.258604579001114	0.349258980759966	1	Toxin-antitoxin system HicB family antitoxin		SO:0001217, UniRef:UniRef50_A0A844GPQ2, UniRef:UniRef90_A0A844GPQ2
1412	EAOMGH_07060	915.77206649928	0.162346665527469	0.16255273674603	0.998732280841988	0.317924398583134	0.41247481007141	1	hypothetical protein		RefSeq:WP_015219181.1, SO:0001217, UniParc:UPI0002A079EB, UniRef:UniRef100_K9Z3Y1, UniRef:UniRef50_A0A1Y0IGM5, UniRef:UniRef90_K9Z3Y1
1413	EAOMGH_07065	941.683531598355	-0.121063931074855	0.180695190925199	-0.669989779224232	0.502864305694572	0.599295373432292	1	adenosylcobinamide-phosphate synthase CbiB	cbiB	COG:COG1270, COG:H, EC:6.3.1.10, KEGG:K02227, SO:0001217, UniRef:UniRef50_P74475, UniRef:UniRef90_K9Z2M2
1414	EAOMGH_07070	1798.79089074814	-0.0261648571382324	0.116683918481644	-0.224237045504677	0.822572859174868	0.872272366190748	1	quinone-dependent dihydroorotate dehydrogenase	pyrD	COG:COG0167, COG:F, SO:0001217, UniRef:UniRef50_B7KIU7, UniRef:UniRef90_K9Z4D5
1415	EAOMGH_07075	12673.6663430974	1.0448648261746	0.263384786030361	3.967065987077	7.27628517134165e-05	0.000253766302525816	0.275843970845562	hypothetical protein		RefSeq:WP_099436363.1, SO:0001217, UniParc:UPI000C129DF1, UniRef:UniRef100_A0A844GUN1, UniRef:UniRef50_K9Z2S1, UniRef:UniRef90_K9Z2S1
1416	EAOMGH_07080	7871.73492722398	2.33444335420697	0.329547286363182	7.08378873323286	1.4026569573282e-12	1.5778850223238e-11	5.3174725252312e-09	hypothetical protein		RefSeq:WP_015219177.1, SO:0001217, UniParc:UPI0002A06349, UniRef:UniRef100_K9Z4V9, UniRef:UniRef50_K9Z4V9, UniRef:UniRef90_K9Z4V9
1417	EAOMGH_07085	4253.23140643046	0.912610248332964	0.231320559618523	3.94521891974485	7.97271051262824e-05	0.000276204124748901	0.302245455533737	1,4-dihydroxy-2-naphthoyl-CoA synthase	menB	COG:COG0447, COG:H, EC:4.1.3.36, KEGG:K01661, RefSeq:WP_015219176.1, SO:0001217, UniParc:UPI0002A06EAB, UniRef:UniRef100_K9Z3X6, UniRef:UniRef50_K9TTA1, UniRef:UniRef90_K9Z3X6
1418	EAOMGH_07090	1567.91138053471	-0.822749957393151	0.183330581903644	-4.48779439223935	7.19643304303435e-06	3.06191668531349e-05	0.0272816776661432	hypothetical protein		SO:0001217, UniRef:UniRef50_A0A844GRH7, UniRef:UniRef90_A0A844GRH7
1419	EAOMGH_07095	2480.17253125767	0.92619736615081	0.157021066634553	5.89855479906031	3.66699183033452e-09	2.61799736888854e-08	1.39015660287981e-05	mechanosensitive ion channel protein MscS	mscK	COG:COG3264, COG:M, RefSeq:WP_015219174.1, SO:0001217, UniParc:UPI0002A06201, UniRef:UniRef100_K9Z4D0, UniRef:UniRef50_A0A6P0K715, UniRef:UniRef90_K9Z4D0
1420	EAOMGH_07100	16719.5910346696	0.0363412948955803	0.12844520921656	0.282932272190147	0.777228755265475	0.838922647216383	1	mRNA-degrading endonuclease RelE, toxin component of the RelBE toxin-antitoxin system	relE	COG:COG2026, COG:V, SO:0001217, UniRef:UniRef50_K9Z2R6, UniRef:UniRef90_K9Z2R6
1421	EAOMGH_07105	3520.19083872229	-1.06281776307126	0.163219358231304	-6.51159136139416	7.43587793949614e-11	6.842090599182e-10	2.81894132686298e-07	hypothetical protein		RefSeq:WP_015219172.1, SO:0001217, UniParc:UPI0002A07398, UniRef:UniRef100_K9Z4V4, UniRef:UniRef50_B0JLX2, UniRef:UniRef90_K9Z4V4
1422	EAOMGH_07110	278.624874205149	-0.755570135893023	0.199055437008059	-3.79577743391371	0.000147181497678044	0.000477709809672486	0.557965057697464	hypothetical protein		COG:COG2929, COG:S, KEGG:K09803, PFAM:PF04365.16, RefSeq:WP_015219171.1, SO:0001217, UniParc:UPI0002A06681, UniRef:UniRef100_K9Z3X1, UniRef:UniRef50_A0A1V6ED81, UniRef:UniRef90_K9Z3X1
1423	EAOMGH_07115	16379.653660768	1.82409712841488	0.26031160531051	7.00735999164932	2.42856835918877e-12	2.6456042096795e-11	9.20670264968464e-09	chaperonin GroEL	groL	COG:COG0459, COG:O, RefSeq:WP_099436367.1, SO:0001217, UniParc:UPI000C12A98E, UniRef:UniRef100_A0A844GSM5, UniRef:UniRef50_P61490, UniRef:UniRef90_K9Z2L4
1424	EAOMGH_07120	1023.21223887198	0.884658286604374	0.168993190233337	5.23487535434346	1.65096239280119e-07	9.34149019568554e-07	0.000625879843110931	NADH-quinone oxidoreductase subunit M	nuoM	COG:C, COG:COG1008, EC:7.1.1.2, KEGG:K05575, RefSeq:WP_155083432.1, SO:0001217, UniParc:UPI0012BAEDF5, UniRef:UniRef100_A0A844GPR2, UniRef:UniRef50_A0A1Z3HUV5, UniRef:UniRef90_K9Z4C4
1425	EAOMGH_07125	3929.4618207743	-0.0195599326102807	0.141352777204554	-0.138376712485636	0.889942700690744	0.920789513733245	1	NAD(P)H-quinone oxidoreductase subunit F	nuoL	COG:C, COG:COG1009, RefSeq:WP_015219168.1, SO:0001217, UniParc:UPI0002A0706E, UniRef:UniRef100_K9Z2R1, UniRef:UniRef50_B1X5V5, UniRef:UniRef90_K9Z2R1
1426	EAOMGH_07130	554.106450507032	-0.072350637525084	0.183993791735169	-0.393223254125996	0.694154595939383	0.76855726437097	1	bifunctional folylpolyglutamate synthase/dihydrofolate synthase	folC	COG:COG0285, COG:H, EC:6.3.2.12, EC:6.3.2.17, KEGG:K11754, SO:0001217, UniRef:UniRef50_K7WUV6, UniRef:UniRef90_K9Z4V0
1427	EAOMGH_07135	3617.67904250468	-0.474334868881417	0.147977495384327	-3.20545274569944	0.00134850186724275	0.00356248820816534	1	cadmium-translocating P-type ATPase	cadA	COG:COG2217, COG:P, SO:0001217, UniRef:UniRef50_U5QHA8, UniRef:UniRef90_K9Z3W5
1428	EAOMGH_07140	309.08475619378	-0.823343875196113	0.238762049476309	-3.44838669714052	0.000563946017080937	0.00163950870456582	1	Mo-dependent nitrogenase		SO:0001217, UniRef:UniRef50_A0A0D6ACL7, UniRef:UniRef90_K9Z2K9
[truncated: 2,396 more rows]
