# Supplementary material for: Cyanobacteria newly isolated from marine volcanic seeps display rapid sinking and robust, high-density growth
Source: Appl Environ Microbiol. 2024 Oct 29;90(11):e00841-24. doi: 10.1128/aem.00841-24 (PMC11577773; doi:10.1128/aem.00841-24)
Supplement: Supplemental Data 3 — Cell size measurements from light microscopy analysis. [file aem.00841-24-s0003.csv]

measurement	area	mean	min	max	angle	length	strain	image	type	notes		3154
1	0.125	143.393	121.905	161.714	-95.44	2.277	3154	1	length		len_avg	2.495224138			len stderr	0.07	2.5
2	0.16	178.634	147	203.667	6.34	2.932	3154	1	length		wid_avg	0.023484683			widstderr	0.02	1.54
3	0.172	191.364	136	214.528	-49.185	3.138	3154	1	length
4	0.157	172.435	125.029	223.129	10.886	2.858	3154	1	length
5	0.105	152.988	136.333	164.946	-42.709	1.91	3154	1	length
6	0.128	156.317	119.725	183.189	142.595	2.31	3154	1	length
7	0.131	173.007	141.303	207.364	-97.765	2.397	3154	1	length
8	0.134	142.414	110.914	178.395	-122.276	2.426	3154	1	length
9	0.143	172.715	155.333	196.396	-106.928	2.595	3154	1	length
10	0.143	143.051	123.75	165.991	-45	2.595	3154	1	length
11	0.14	170.856	121.421	212.023	129.806	2.529	3154	1	length
12	0.137	128.74	111.099	147.197	-23.199	2.466	3154	1	length
13	0.131	127.986	104.921	142.299	15.945	2.357	3154	1	length
14	0.105	179.316	143.667	205	-30.964	1.888	3154	1	length
15	0.087	165.414	141.667	185.667	-33.69	1.557	3154	1	length
16	0.131	144.795	115.318	190	-92.603	2.377	3154	1	length
1	0.073	157.093	120	173.833	-85.236	1.3	3154	1	width
2	0.084	150.68	88.333	178.143	-81.87	1.526	3154	1	width
3	0.09	161.998	109.667	189.526	-132.274	1.605	3154	1	width
4	0.067	192.636	150	212.636	-79.695	1.207	3154	1	width
5	0.09	193.633	120.333	235.502	23.199	1.644	3154	1	width
6	0.084	147.191	115	157.095	-68.962	1.503	3154	1	width
7	0.076	163.508	136.667	172.542	-104.036	1.335	3154	1	width
8	0.082	135.109	118.667	146.23	-36.027	1.468	3154	1	width
9	0.084	145.365	111.667	156.143	-8.13	1.526	3154	1	width
10	0.079	149.834	130	161.479	-122.471	1.407	3154	1	width
11	0.073	100.709	79.528	160.333	-124.992	1.318	3154	1	width
12	0.09	141.048	129.667	151.2	-66.801	1.644	3154	1	width
13	0.087	156.75	113.333	172.734	-12.095	1.545	3154	1	width
14	0.082	144.08	122.593	166.498	-143.973	1.468	3154	1	width
15	0.082	164.661	134.333	178.897	-138.013	1.452	3154	1	width
16	0.076	180.093	155.333	193.838	-135	1.374	3154	1	width
17	0.073	133.531	118.75	149.306	-131.634	1.3	3154	1	width
18	0.093	129.17	114.966	142.422	-75.069	1.676	3154	1	width
19	0.087	127.619	119.895	134.998	-105.945	1.572	3154	1	width
20	0.084	142.923	127.599	158.342	39.289	1.534	3154	1	width
21	0.108	146.51	109.333	164.056	3.18	1.946	3154	1	width
22	0.093	148.198	106.667	169.63	26.565	1.689	3154	1	width
23	0.082	144.274	131.667	162.33	-17.103	1.468	3154	1	width
1	0.181	143.134	129.902	165.667	-101.31	3.302	3154	2	length
2	0.119	165.769	149.267	187.833	5.711	2.169	3154	2	length
3	0.137	146.653	137.399	157.52	-15.255	2.461	3154	2	length
4	0.157	151.263	136.724	160.416	160.201	2.868	3154	2	length
5	0.134	162.005	133.667	182.842	-48.576	2.447	3154	2	length
6	0.093	151.653	141.421	161.633	121.608	1.648	3154	2	length
7	0.119	150.26	132.333	176.4	-122.905	2.186	3154	2	length
8	0.146	148.44	144.327	152.962	-68.629	2.666	3154	2	length
9	0.175	149.289	126.206	179.712	-28.301	3.187	3154	2	length
10	0.163	138.421	106.667	149.176	-66.251	2.948	3154	2	length
11	0.163	160.591	125.826	207.056	-100.491	2.964	3154	2	length
12	0.111	159.961	145.144	181.353	-12.529	1.99	3154	2	length
13	0.108	152.272	138.173	172.951	160.56	1.946	3154	2	length
14	0.146	141.519	130.962	158.667	-14.036	2.67	3154	2	length
15	0.172	130.135	105.034	159.667	20.323	3.108	3154	2	length
16	0.149	147.2	137.529	164.333	33.69	2.724	3154	2	length
17	0.111	189.881	178.333	200.853	-60.642	1.981	3154	2	length
18	0.125	162.539	129.658	203.333	-31.43	2.277	3154	2	length
19	0.189	151.725	139.635	183	-84.644	3.469	3154	2	length
20	0.125	145.109	133.642	165.297	148.57	2.277	3154	2	length
21	0.146	146.353	132.41	165.941	-55.008	2.635	3154	2	length
22	0.149	141.942	129.933	177	126.87	2.698	3154	2	length
1	0.087	146.88	139.931	155.333	24.775	1.545	3154	2	width
2	0.099	137.093	126.535	164.667	32.735	1.796	3154	2	width
3	0.079	161.705	141.667	179.282	-81.254	1.42	3154	2	width
4	0.079	173.732	150	187.538	-98.746	1.42	3154	2	width
5	0.093	165.742	143	174.245	-101.31	1.651	3154	2	width
6	0.079	150.047	134.615	166.821	-98.746	1.42	3154	2	width
7	0.084	136.067	111	193.333	-81.87	1.526	3154	2	width
8	0.096	168.847	149.542	181.333	-86.424	1.73	3154	2	width
9	0.117	149.625	141.412	166.667	-111.251	2.085	3154	2	width
10	0.096	157.557	133.333	172.958	-86.424	1.73	3154	2	width
11	0.09	137.294	125.301	152.333	-118.301	1.594	3154	2	width
12	0.087	141.564	136.875	145.631	-123.69	1.557	3154	2	width
13	0.079	145.66	135.667	153.41	-85.601	1.407	3154	2	width
14	0.096	154.409	145.375	166.005	-111.801	1.744	3154	2	width
15	0.099	139.26	114.312	190.333	25.017	1.787	3154	2	width
16	0.067	161.302	147.879	172.788	-5.194	1.192	3154	2	width
17	0.084	167.311	151.333	181.071	-30.256	1.5	3154	2	width
18	0.093	128.803	115.885	149	-75.069	1.676	3154	2	width
19	0.082	146.836	136.333	154.834	17.103	1.468	3154	2	width
20	0.07	140.92	136.304	148.481	-30.964	1.259	3154	2	width
21	0.061	173.145	162.8	180.667	36.87	1.079	3154	2	width
22	0.055	144.057	133.123	153	-130.601	0.995	3154	2	width
23	0.099	128.488	101.589	146.556	-57.265	1.796	3154	2	width
24	0.087	147.23	139.063	163.333	-12.095	1.545	3154	2	width
25	0.082	149.821	141.477	157.952	-102.995	1.44	3154	2	width
26	0.082	157.558	150.928	164.021	-107.103	1.468	3154	2	width
27	0.093	147.787	138.933	164.333	-58.392	1.648	3154	2	width
28	0.061	180.744	142	196.72	23.962	1.063	3154	2	width
29	0.084	149.678	140.714	161.714	4.086	1.515	3154	2	width
30	0.076	156.229	143.535	167.713	61.39	1.352	3154	2	width
31	0.093	144.822	115	159.639	-104.931	1.676	3154	2	width
32	0.064	155.842	142	163.323	-41.186	1.147	3154	2	width
33	0.093	114.148	64.443	138.153	-45	1.679	3154	2	width
34	0.093	119.081	89.751	144.551	-45	1.679	3154	2	width
1	0.189	119.696	102.344	148.708	5.356	3.469	3154	3	length
2	0.143	132.619	115.479	146	14.621	2.566	3154	3	length
3	0.119	122.502	99.8	142.566	32.905	2.186	3154	3	length
4	0.131	103.759	84.841	135.333	-149.931	2.37	3154	3	length
5	0.154	106.683	88.977	138.667	-54.462	2.786	3154	3	length
6	0.111	124.297	94	146.312	74.476	2.016	3154	3	length
7	0.102	107.989	93.31	137.667	-35.538	1.857	3154	3	length
8	0.073	119.666	108	126.667	131.634	1.3	3154	3	length
9	0.131	101.962	60.939	130.306	35.838	2.397	3154	3	length
10	0.172	116.208	104.193	126.333	51.953	3.152	3154	3	length
11	0.119	133.137	113	148.5	-8.531	2.183	3154	3	length
12	0.23	99.377	81.187	136	11.889	4.191	3154	3	length
13	0.175	113.849	91.333	130.4	45	3.206	3154	3	length
14	0.175	115.716	99.284	129.251	-54.689	3.175	3154	3	length
15	0.114	105.104	91.227	117.217	-64.799	2.028	3154	3	length
16	0.102	119.016	102.727	138.349	-49.764	1.838	3154	3	length
17	0.108	110.315	90.333	153.667	128.157	1.922	3154	3	length
18	0.134	95.931	77.639	155.667	10.305	2.414	3154	3	length
19	0.09	132.366	116	156.333	0	1.619	3154	3	length
20	0.154	79.702	52	139.667	94.399	2.815	3154	3	length
1	0.09	93.36	59.787	116.333	23.199	1.644	3154	3	width
2	0.096	128.332	104.292	152.275	-71.565	1.707	3154	3	width
3	0.099	104.034	87.02	129	-47.49	1.757	3154	3	width
4	0.076	132.001	123	145.667	-45	1.374	3154	3	width
5	0.076	104.318	98.121	109.827	28.61	1.352	3154	3	width
6	0.105	115.623	44.667	162.332	76.759	1.885	3154	3	width
7	0.076	81.993	67.547	97.013	-71.565	1.365	3154	3	width
8	0.084	122.098	113.238	132.357	-85.914	1.515	3154	3	width
9	0.084	114.157	105.247	121.986	39.289	1.534	3154	3	width
10	0.099	110.777	104.778	127	25.017	1.787	3154	3	width
11	0.108	109.935	89.5	163.333	33.69	1.946	3154	3	width
12	0.084	117.878	106	127.667	-30.256	1.5	3154	3	width
13	0.082	131.782	122	142.868	72.897	1.468	3154	3	width
14	0.073	134.32	124.333	149.333	90	1.295	3154	3	width
15	0.084	140.124	108.333	159.083	158.962	1.503	3154	3	width
16	0.082	140.401	132.918	149.284	53.973	1.468	3154	3	width
17	0.087	103.4	98.173	134.667	105.945	1.572	3154	3	width
18	0.111	71.445	32.333	161.667	77.471	1.99	3154	3	width
19	0.067	122.298	116.807	131.333	-21.801	1.163	3154	3	width
20	0.082	74.411	54.075	99.813	-53.973	1.468	3154	3	width
21	0.111	119.146	109.516	128.618	-49.399	1.99	3154	3	width
22	0.102	127.126	106.118	141.569	173.29	1.848	3154	3	width
23	0.082	104.447	99.004	111.778	41.987	1.452	3154	3	width
24	0.099	114.791	102.333	128.162	-132.51	1.757	3154	3	width
25	0.096	118.784	110.026	126.828	-55.305	1.707	3154	3	width
26	0.082	65.492	52.778	91.667	-63.435	1.448	3154	3	width
27	0.09	112.785	102	124.667	0	1.619	3154	3	width
28	0.099	143.237	97.667	172.37	-75.964	1.78	3154	3	width
1	0.218	95.421	50.917	121.972	-40.601	3.981	aMS_7	1	diameter				0.057566596		3.72	0.06
2	0.213	92.108	48.458	131	-43.877	3.893	aMS_7	1	diameter
3	0.169	102.011	71.331	134.8	60.751	3.093	aMS_7	1	diameter
4	0.207	100.347	60	151.813	-53.13	3.778	aMS_7	1	diameter
5	0.21	86.927	64.781	114.365	-42.709	3.819	aMS_7	1	diameter
6	0.236	98.216	40.513	189.333	17.526	4.301	aMS_7	1	diameter
7	0.21	93.879	54.371	127.268	28.74	3.816	aMS_7	1	diameter
8	0.207	86.69	61.247	112.45	39.174	3.759	aMS_7	1	diameter
9	0.178	102.46	58.044	142.933	-93.814	3.245	aMS_7	1	diameter
10	0.218	95.162	62.333	125.884	-47.203	3.972	aMS_7	1	diameter
11	0.181	92.575	46.206	115.428	-7.595	3.267	aMS_7	1	diameter
12	0.181	95.479	54.45	135.011	-11.31	3.302	aMS_7	1	diameter
13	0.201	96.196	52.316	135.983	-18.97	3.652	aMS_7	1	diameter
14	0.221	88.622	59.942	123.57	-16.991	4.063	aMS_7	1	diameter
1	0.189	60.524	34.273	80.273	57.804	3.444	aMS_7	2	diameter
2	0.233	59.801	44.389	73.329	-42.955	4.277	aMS_7	2	diameter
3	0.224	59.802	35.596	81	66.801	4.11	aMS_7	2	diameter
4	0.236	60.245	44.527	103.333	-26.565	4.344	aMS_7	2	diameter
5	0.204	58.266	39.667	78.054	-46.169	3.741	aMS_7	2	diameter
6	0.192	63.506	39.985	92.154	23.429	3.529	aMS_7	2	diameter
7	0.186	60.744	47.132	77.333	26.565	3.379	aMS_7	2	diameter
8	0.198	65.109	43.995	88.771	-10.305	3.62	aMS_7	2	diameter
9	0.216	59.648	38.699	88.533	9.462	3.939	aMS_7	2	diameter
1	0.21	93.906	61.794	133	-38.157	3.844	aMS_7	3	diameter
2	0.216	100.532	64.882	154.333	-37.185	3.929	aMS_7	3	diameter
3	0.195	97.299	58.628	150	-35.134	3.564	aMS_7	3	diameter
4	0.216	91.06	56.89	124.596	34.992	3.953	aMS_7	3	diameter
5	0.21	90.23	55.44	158.667	-81.87	3.816	aMS_7	3	diameter
6	0.213	88.827	50	137	-56.31	3.892	aMS_7	3	diameter
7	0.175	91.516	61.667	120.983	147.381	3.204	aMS_7	3	diameter
8	0.236	89.119	53.95	151.667	63.435	4.344	aMS_7	3	diameter
9	0.186	88.157	62.637	142.537	-7.352	3.374	aMS_7	3	diameter
10	0.178	97.819	70.2	133.022	1.909	3.24	aMS_7	3	diameter
11	0.183	87.899	68.834	111.781	123.179	3.353	aMS_7	3	diameter
12	0.189	92.123	54.438	123.875	-1.79	3.456	aMS_7	3	diameter
13	0.207	81.669	50.8	135.667	124.592	3.802	aMS_7	3	diameter
1	0.218	76.788	63.706	95.59	-12.529	3.981	aMS_5	3	diameter	aggregated				3.6404
2	0.181	76.642	57.814	90.912	-7.595	3.267	aMS_5	3	diameter	aggregated
3	0.183	72.229	50.889	86.629	42.397	3.362	aMS_5	3	diameter	aggregated
4	0.181	72.88	56	86.866	58.392	3.295	aMS_5	3	diameter	aggregated
5	0.201	75.329	63	90.416	24.305	3.671	aMS_5	3	diameter	aggregated
6	0.186	77.355	51.255	98.255	7.352	3.374	aMS_5	3	diameter	aggregated
7	0.178	82.014	70.2	95.2	-84.289	3.254	aMS_5	3	diameter	aggregated
8	0.172	67.694	50.148	102	-30.964	3.147	aMS_5	3	diameter	aggregated
9	0.192	69.903	57.267	79.333	-62.65	3.524	aMS_5	3	diameter	aggregated
10	0.172	69.201	46.166	86.796	-40.815	3.138	aMS_5	3	diameter	aggregated
11	0.189	68.338	59.333	84.667	-90	3.454	aMS_5	3	diameter	aggregated
12	0.218	71.918	57.485	90.46	38.418	3.995	aMS_5	3	diameter	aggregated
13	0.198	74.616	63	89.039	32.735	3.593	aMS_5	3	diameter	aggregated
14	0.172	87.091	74.348	113.088	-26.565	3.138	aMS_5	3	diameter	aggregated
15	0.213	72.461	42.389	92.722	1.591	3.887	aMS_5	3	diameter	aggregated
16	0.189	84.259	66.361	118.115	-110.136	3.449	aMS_5	3	diameter	aggregated
17	0.169	77.251	66	85.988	-24.775	3.091	aMS_5	3	diameter	aggregated
18	0.183	74.983	56.947	91.241	-69.228	3.348	aMS_5	3	diameter	aggregated
19	0.204	77.563	60.931	92.643	-64.179	3.717	aMS_5	3	diameter	aggregated
20	0.213	86.473	65.788	103.451	-43.877	3.893	aMS_5	3	diameter	aggregated
21	0.239	87.986	61	136	-9.926	4.383	aMS_5	3	diameter	aggregated
22	0.213	92.617	58.25	115.89	-22.989	3.869	aMS_5	3	diameter	aggregated
23	0.216	79.733	61	101.333	-25.866	3.958	aMS_5	3	diameter	aggregated
24	0.198	65.263	50.578	90.667	-72.646	3.619	aMS_5	3	diameter	aggregated
25	0.236	80.084	58.487	100.113	-64.722	4.297	aMS_5	3	diameter	aggregated
26	0.218	72.859	48.98	85.671	-57.171	3.982	aMS_5	3	diameter	aggregated
27	0.21	89.391	61.64	111.333	-49.574	3.828	aMS_5	3	diameter	aggregated
28	0.198	83.356	51.783	115.468	-53.471	3.627	aMS_5	3	diameter	aggregated
29	0.204	79.349	61.192	108.53	48.504	3.747	aMS_5	3	diameter	aggregated
30	0.181	86.391	55.378	110.928	23.199	3.288	aMS_5	3	diameter	aggregated
31	0.192	81.55	65.815	95.603	-40.03	3.524	aMS_5	3	diameter	aggregated
32	0.189	75.331	55.833	95.167	29.745	3.481	aMS_5	3	diameter	aggregated
33	0.163	71.778	56.903	84.675	49.399	2.985	aMS_5	3	diameter	aggregated
34	0.218	80.052	54.333	99	-4.635	4.007	aMS_5	3	diameter	aggregated
35	0.178	78.222	49.109	98.921	50.44	3.22	aMS_5	3	diameter	aggregated
36	0.201	74.648	57.84	91.29	-18.97	3.652	aMS_5	3	diameter	aggregated
37	0.216	81.753	52.498	115.667	-31.504	3.924	aMS_5	3	diameter	aggregated
38	0.221	74.232	61.667	110.667	48.24	4.052	aMS_5	3	diameter	aggregated
39	0.216	70.296	50	86.333	52.815	3.929	aMS_5	3	diameter	aggregated
40	0.201	67.325	47.157	82	86.634	3.676	aMS_5	3	diameter	aggregated
41	0.21	78.109	59.983	113.333	-51.843	3.844	aMS_5	3	diameter	aggregated
42	0.207	71.371	55.56	86.12	-53.13	3.778	aMS_5	3	diameter	aggregated
43	0.192	65.453	49.333	77	-47.49	3.514	aMS_5	3	diameter	aggregated
44	0.201	93.123	63.501	121.054	15.255	3.692	aMS_5	3	diameter	aggregated
45	0.195	74.641	57.667	88.556	-88.264	3.564	aMS_5	3	diameter	aggregated
46	0.224	73.282	63.07	89.105	88.493	4.103	aMS_5	3	diameter	aggregated
47	0.183	73.311	44.899	92.395	45	3.358	aMS_5	3	diameter	aggregated
48	0.195	80.5	47	107.333	5.194	3.577	aMS_5	3	diameter	aggregated
49	0.198	71.27	53.595	85.313	11.976	3.641	aMS_5	3	diameter	aggregated
50	0.236	87.257	66.333	104.333	-2.862	4.323	aMS_5	3	diameter	aggregated
