# Supplementary material for: Cyanobacteria newly isolated from marine volcanic seeps display rapid sinking and robust, high-density growth
Source: Appl Environ Microbiol. 2024 Oct 29;90(11):e00841-24. doi: 10.1128/aem.00841-24 (PMC11577773; doi:10.1128/aem.00841-24)
Supplement: Supplemental Data 4 — Prophage predictions for UTEX 3221, UTEX 3222, and PCC 10605. [file aem.00841-24-s0004.xlsx]

## Sheet: PCC10605 prophage coords
pp1	NC_019776.1	1631876	1643771	1633314	1633328	1644165	1644179	AAATAAATTAAAGA	AAATAAATTAAAGA	Longest Repeat flanking phage and within 2000 bp

## Sheet: UTEX 3222 prophage coords
pp1	contig_1	1686330	1694884	1689872	1689896	1694452	1694476	AAAATTTATCCCGAACTCAGGTTA	AAAATTTATCCCAAACTCAGGTTA	Longest Repeat flanking phage and within 2000 bp
pp2	contig_1	2832140	2854575	2832914	2832927	2853166	2853179	TGGGATTTCTACT	TGGGATTTCTACT	Longest Repeat flanking phage and within 2000 bp

## Sheet: UTEX 3221 prophage coords
pp1	contig_1	374494	407810	373547	373562	408222	408237	AGGACAATTATTAGA	AGGACAATTATTAGA	Longest Repeat flanking phage and within 2000 bp
pp2	contig_1	2580990	2600166	2584761	2584776	2599249	2599264	TGAATAATTAAAAAC	GTTTTTAATTATTCA	Longest Repeat flanking phage and within 2000 bp

## Sheet: PCC10605 physpy log
2023-07-10 13:43:17 INFO Welcome to PhiSpy.py version 4.2.21
2023-07-10 13:43:17 INFO Starting PhiSpy.py with the following arguments
Namespace(infile='/Users/Max_Schubert/Dropbox (HMS)/RLR_althosts_dropbox/20220n_MSreset_notebook/C_bioprospected/c7_aMS5_ams7_16s_seq_polish/PCC10605.fasta', output_dir='phispy_test/10605phispy/', make_training_data=None, training_set='data/trainSet_genericAll.txt', list=False, file_prefix='', evaluate=False, number=5, min_contig_size=5000, window_size=30, nonprophage_genegaps=10, phage_genes=1, …
2023-07-10 13:43:17 INFO Sorry, all of the contigs in /Users/Max_Schubert/Dropbox (HMS)/RLR_althosts_dropbox/20220n_MSreset_notebook/C_bioprospected/c7_aMS5_ams7_16s_seq_polish/PCC10605.fasta are less than 5000bp.
There is no data to process
2023-07-10 13:47:26 INFO Welcome to PhiSpy.py version 4.2.21
2023-07-10 13:47:26 INFO Starting PhiSpy.py with the following arguments
Namespace(infile='/Users/Max_Schubert/Dropbox (HMS)/RLR_althosts_dropbox/20220n_MSreset_notebook/C_bioprospected/c7_aMS5_ams7_16s_seq_polish/NC_019776_PCC10605.gb', output_dir='phispy_test/10605phispy/', make_training_data=None, training_set='data/trainSet_genericAll.txt', list=False, file_prefix='', evaluate=False, number=5, min_contig_size=5000, window_size=30, nonprophage_genegaps=10, phage_ge…
2023-07-10 13:47:27 INFO merging/splitting CYAN10605_RS09780 original location: join{[2348527:2348599](+), [2348600:2349635](+)}
2023-07-10 13:47:27 INFO Created a single CDS feature: CYAN10605_RS09780 loc: [2348527:2349635](+)
2023-07-10 13:47:27 INFO Processing 1 contigs
2023-07-10 13:47:27 INFO Running HMM profiles against /Users/Max_Schubert/Dropbox (HMS)/active_seq_reads/nanopore2022/v4_prokka/all_phrogs.hmm
2023-07-10 13:47:27 INFO hmmsearch: writing the amino acids to temporary file /Users/Max_Schubert/phispy_test/10605phispy/tmpe61mv7eo
2023-07-10 13:47:27 INFO Searching 3447 proteins with hmmsearch.
2023-07-10 13:53:46 INFO Completed running HMM profiles against /Users/Max_Schubert/Dropbox (HMS)/active_seq_reads/nanopore2022/v4_prokka/all_phrogs.hmm
2023-07-10 13:53:46 INFO Making Testing Set...
2023-07-10 13:53:53 INFO Start Classification Algorithm...
2023-07-10 13:53:53 INFO Using training set in data/trainSet_genericAll.txt
2023-07-10 13:53:54 INFO Using all metrics: orf_length_med, shannon_slope, at_skew, gc_skew, max_direction, phmms.
2023-07-10 13:53:54 INFO Running the random forest classifier with 500 trees and 10 threads
2023-07-10 13:54:24 INFO Rank threshold calculated as 0.2611870646393687
2023-07-10 13:54:24 INFO As the training flag is zero, down-weighting unknown functions
2023-07-10 13:54:24 INFO Evaluating...
2023-07-10 13:54:24 INFO Checking prophages we might have found
2023-07-10 13:54:24 INFO Potential prophages (sorted highest to lowest)
2023-07-10 13:54:24 INFO Contig	Start	Stop	Number of potential genes	Status
2023-07-10 13:54:24 INFO NC_019776.1	3559567	3640845	72	Dropped. No genes were identified as phage genes
2023-07-10 13:54:24 INFO NC_019776.1	3433620	3464916	31	Dropped. No genes were identified as phage genes
2023-07-10 13:54:24 INFO NC_019776.1	4086827	4113413	22	Dropped. No genes were identified as phage genes
2023-07-10 13:54:24 INFO NC_019776.1	3733275	3759511	20	Dropped. No genes were identified as phage genes
2023-07-10 13:54:24 INFO NC_019776.1	1112802	1129097	16	Dropped. No genes were identified as phage genes
2023-07-10 13:54:24 INFO NC_019776.1	620084	639273	14	Dropped. No genes were identified as phage genes
2023-07-10 13:54:24 INFO NC_019776.1	1383326	1397122	12	Dropped. No genes were identified as phage genes
2023-07-10 13:54:24 INFO NC_019776.1	1631876	1643771	11	Kept
2023-07-10 13:54:24 INFO NC_019776.1	2281666	2289916	7	Dropped. No genes were identified as phage genes
2023-07-10 13:54:24 INFO NC_019776.1	3387416	3399013	2	Dropped. Region too small (Not enough genes)
2023-07-10 13:54:24 INFO NC_019776.1	3847486	3847821	1	Dropped. Region too small (Not enough genes)
2023-07-10 13:54:24 INFO NC_019776.1	3660545	3660985	1	Dropped. Region too small (Not enough genes)
2023-07-10 13:54:24 INFO NC_019776.1	3127384	3127809	1	Dropped. Region too small (Not enough genes)
2023-07-10 13:54:24 INFO NC_019776.1	2850462	2851499	1	Dropped. Region too small (Not enough genes)
2023-07-10 13:54:24 INFO NC_019776.1	2015724	2015909	1	Dropped. Region too small (Not enough genes)
2023-07-10 13:54:24 INFO NC_019776.1	1493502	1493861	1	Dropped. Region too small (Not enough genes)
2023-07-10 13:54:24 INFO NC_019776.1	1350156	1351211	1	Dropped. Region too small (Not enough genes)
2023-07-10 13:54:24 INFO NC_019776.1	1233906	1234112	1	Dropped. Region too small (Not enough genes)
2023-07-10 13:54:24 INFO NC_019776.1	1183747	1184718	1	Dropped. Region too small (Not enough genes)
2023-07-10 13:54:24 INFO NC_019776.1	804871	805521	1	Dropped. Region too small (Not enough genes)
2023-07-10 13:54:24 INFO NC_019776.1	735079	736254	1	Dropped. Region too small (Not enough genes)
2023-07-10 13:54:24 INFO NC_019776.1	262016	262603	1	Dropped. Region too small (Not enough genes)
2023-07-10 13:54:24 INFO NC_019776.1	207955	208296	1	Dropped. Region too small (Not enough genes)
2023-07-10 13:54:24 INFO PROPHAGE: 1 Contig: NC_019776.1 Start: 1631876 Stop: 1643771
2023-07-10 13:54:24 INFO Creating output files
2023-07-10 13:54:24 INFO Writing GenBank output file
2023-07-10 13:54:25 INFO Writing prophage_coordinates output file
2023-07-10 13:54:25 INFO Done!!! Output is in phispy_test/10605phispy/ and the log is in phispy_test/10605phispy/phispy.log

## Sheet: UTEX 3222 physpy log
2023-06-28 17:30:46 INFO Welcome to PhiSpy.py version 4.2.21
2023-06-28 17:30:46 INFO Starting PhiSpy.py with the following arguments
Namespace(infile='/Users/Max_Schubert/Dropbox (HMS)/RLR_althosts_dropbox/20220n_MSreset_notebook/C_bioprospected/c7_aMS5_ams7_16s_seq_polish/aMS7_polished_fixorigin.gb', output_dir='phispy_test/aMS7_more/', make_training_data=None, training_set='data/trainSet_genericAll.txt', list=False, file_prefix='', evaluate=False, number=5, min_contig_size=5000, window_size=30, nonprophage_genegaps=10, phage…
2023-06-28 17:30:47 INFO Processing 1 contigs
2023-06-28 17:30:47 INFO Running HMM profiles against /Users/Max_Schubert/Dropbox (HMS)/active_seq_reads/nanopore2022/v4_prokka/all_phrogs.hmm
2023-06-28 17:30:47 INFO hmmsearch: writing the amino acids to temporary file /Users/Max_Schubert/phispy_test/aMS7_more/tmprl5rie2q
2023-06-28 17:30:47 INFO Searching 3761 proteins with hmmsearch.
2023-06-28 17:36:12 INFO Completed running HMM profiles against /Users/Max_Schubert/Dropbox (HMS)/active_seq_reads/nanopore2022/v4_prokka/all_phrogs.hmm
2023-06-28 17:36:12 INFO Making Testing Set...
2023-06-28 17:36:17 INFO Start Classification Algorithm...
2023-06-28 17:36:17 INFO Using training set in data/trainSet_genericAll.txt
2023-06-28 17:36:18 INFO Using all metrics: orf_length_med, shannon_slope, at_skew, gc_skew, max_direction, phmms.
2023-06-28 17:36:18 INFO Running the random forest classifier with 500 trees and 10 threads
2023-06-28 17:36:38 INFO Rank threshold calculated as 0.289312
2023-06-28 17:36:38 INFO As the training flag is zero, down-weighting unknown functions
2023-06-28 17:36:38 INFO Evaluating...
2023-06-28 17:36:38 INFO Checking prophages we might have found
2023-06-28 17:36:38 INFO Potential prophages (sorted highest to lowest)
2023-06-28 17:36:38 INFO Contig	Start	Stop	Number of potential genes	Status
2023-06-28 17:36:38 INFO contig_1	793521	860186	57	Dropped. No genes were identified as phage genes
2023-06-28 17:36:38 INFO contig_1	972051	1024746	52	Dropped. No genes were identified as phage genes
2023-06-28 17:36:38 INFO contig_1	3017734	3048422	28	Dropped. No genes were identified as phage genes
2023-06-28 17:36:38 INFO contig_1	4077353	4102975	23	Dropped. No genes were identified as phage genes
2023-06-28 17:36:38 INFO contig_1	2832140	2854575	20	Kept
2023-06-28 17:36:38 INFO contig_1	1064006	1090298	19	Dropped. No genes were identified as phage genes
2023-06-28 17:36:38 INFO contig_1	406954	425955	9	Dropped. No genes were identified as phage genes
2023-06-28 17:36:38 INFO contig_1	576000	583123	8	Dropped. No genes were identified as phage genes
2023-06-28 17:36:38 INFO contig_1	2494460	2505111	7	Dropped. No genes were identified as phage genes
2023-06-28 17:36:38 INFO contig_1	1686330	1694884	6	Kept
2023-06-28 17:36:38 INFO contig_1	2751495	2753763	4	Dropped. Region too small (Not enough genes)
2023-06-28 17:36:38 INFO contig_1	3383809	3387709	2	Dropped. Region too small (Not enough genes)
2023-06-28 17:36:38 INFO contig_1	1561573	1563584	2	Dropped. Region too small (Not enough genes)
2023-06-28 17:36:38 INFO contig_1	4129411	4130481	1	Dropped. Region too small (Not enough genes)
2023-06-28 17:36:38 INFO contig_1	3993460	3993819	1	Dropped. Region too small (Not enough genes)
2023-06-28 17:36:38 INFO contig_1	3973788	3974090	1	Dropped. Region too small (Not enough genes)
2023-06-28 17:36:38 INFO contig_1	3715766	3717250	1	Dropped. Region too small (Not enough genes)
2023-06-28 17:36:38 INFO contig_1	3368674	3368940	1	Dropped. Region too small (Not enough genes)
2023-06-28 17:36:38 INFO contig_1	2867104	2868180	1	Dropped. Region too small (Not enough genes)
2023-06-28 17:36:38 INFO contig_1	2803405	2803707	1	Dropped. Region too small (Not enough genes)
2023-06-28 17:36:38 INFO contig_1	2603794	2604969	1	Dropped. Region too small (Not enough genes)
2023-06-28 17:36:38 INFO contig_1	1534951	1536027	1	Dropped. Region too small (Not enough genes)
2023-06-28 17:36:38 INFO contig_1	1208125	1209489	1	Dropped. Region too small (Not enough genes)
2023-06-28 17:36:38 INFO contig_1	1151347	1152123	1	Dropped. Region too small (Not enough genes)
2023-06-28 17:36:38 INFO contig_1	697234	697569	1	Dropped. Region too small (Not enough genes)
2023-06-28 17:36:38 INFO PROPHAGE: 1 Contig: contig_1 Start: 1686330 Stop: 1694884
2023-06-28 17:36:39 INFO PROPHAGE: 2 Contig: contig_1 Start: 2832140 Stop: 2854575
2023-06-28 17:36:39 INFO Creating output files
2023-06-28 17:36:39 INFO Writing GenBank output file
2023-06-28 17:36:39 INFO Writing prophage_coordinates output file
2023-06-28 17:36:39 INFO Done!!! Output is in phispy_test/aMS7_more/ and the log is in phispy_test/aMS7_more/phispy.log

## Sheet: UTEX 3221 physpy log
2023-06-28 17:43:38 INFO Welcome to PhiSpy.py version 4.2.21
2023-06-28 17:43:38 INFO Starting PhiSpy.py with the following arguments
Namespace(infile='/Users/Max_Schubert/Dropbox (HMS)/RLR_althosts_dropbox/20220n_MSreset_notebook/C_bioprospected/c7_aMS5_ams7_16s_seq_polish/aMS5_polished_fixorigin.gb', output_dir='phispy_test/aMS5_more/', make_training_data=None, training_set='data/trainSet_genericAll.txt', list=False, file_prefix='', evaluate=False, number=5, min_contig_size=5000, window_size=30, nonprophage_genegaps=10, phage…
2023-06-28 17:43:39 INFO Processing 1 contigs
2023-06-28 17:43:39 INFO Running HMM profiles against /Users/Max_Schubert/Dropbox (HMS)/active_seq_reads/nanopore2022/v4_prokka/all_phrogs.hmm
2023-06-28 17:43:39 INFO hmmsearch: writing the amino acids to temporary file /Users/Max_Schubert/phispy_test/aMS5_more/tmp88glq2e8
2023-06-28 17:43:39 INFO Searching 3603 proteins with hmmsearch.
2023-06-28 17:48:52 INFO Completed running HMM profiles against /Users/Max_Schubert/Dropbox (HMS)/active_seq_reads/nanopore2022/v4_prokka/all_phrogs.hmm
2023-06-28 17:48:52 INFO Making Testing Set...
2023-06-28 17:48:57 INFO Start Classification Algorithm...
2023-06-28 17:48:57 INFO Using training set in data/trainSet_genericAll.txt
2023-06-28 17:48:58 INFO Using all metrics: orf_length_med, shannon_slope, at_skew, gc_skew, max_direction, phmms.
2023-06-28 17:48:58 INFO Running the random forest classifier with 500 trees and 10 threads
2023-06-28 17:49:22 INFO Rank threshold calculated as 0.28141326312803405
2023-06-28 17:49:22 INFO As the training flag is zero, down-weighting unknown functions
2023-06-28 17:49:22 INFO Evaluating...
2023-06-28 17:49:22 INFO Checking prophages we might have found
2023-06-28 17:49:22 INFO Potential prophages (sorted highest to lowest)
2023-06-28 17:49:22 INFO Contig	Start	Stop	Number of potential genes	Status
2023-06-28 17:49:22 INFO contig_1	1897263	1951717	54	Dropped. No genes were identified as phage genes
2023-06-28 17:49:22 INFO contig_1	197558	233167	36	Dropped. No genes were identified as phage genes
2023-06-28 17:49:22 INFO contig_1	799219	837305	34	Dropped. No genes were identified as phage genes
2023-06-28 17:49:22 INFO contig_1	374494	407810	30	Kept
2023-06-28 17:49:22 INFO contig_1	2456220	2481889	28	Dropped. No genes were identified as phage genes
2023-06-28 17:49:22 INFO contig_1	2580990	2600166	21	Kept
2023-06-28 17:49:22 INFO contig_1	1767274	1789579	20	Dropped. No genes were identified as phage genes
2023-06-28 17:49:22 INFO contig_1	463987	481673	19	Dropped. No genes were identified as phage genes
2023-06-28 17:49:22 INFO contig_1	726969	741080	10	Dropped. No genes were identified as phage genes
2023-06-28 17:49:22 INFO contig_1	3999219	4005014	8	Dropped. No genes were identified as phage genes
2023-06-28 17:49:22 INFO contig_1	3886443	3890397	2	Dropped. Region too small (Not enough genes)
2023-06-28 17:49:22 INFO contig_1	3905270	3905536	1	Dropped. Region too small (Not enough genes)
2023-06-28 17:49:22 INFO contig_1	3563774	3565258	1	Dropped. Region too small (Not enough genes)
2023-06-28 17:49:22 INFO contig_1	3293068	3293427	1	Dropped. Region too small (Not enough genes)
2023-06-28 17:49:22 INFO contig_1	3162231	3163301	1	Dropped. Region too small (Not enough genes)
2023-06-28 17:49:22 INFO contig_1	2442016	2443092	1	Dropped. Region too small (Not enough genes)
2023-06-28 17:49:22 INFO contig_1	2116174	2117538	1	Dropped. Region too small (Not enough genes)
2023-06-28 17:49:22 INFO contig_1	2066648	2067424	1	Dropped. Region too small (Not enough genes)
2023-06-28 17:49:22 INFO contig_1	1672690	1673025	1	Dropped. Region too small (Not enough genes)
2023-06-28 17:49:22 INFO contig_1	628143	629318	1	Dropped. Region too small (Not enough genes)
2023-06-28 17:49:22 INFO PROPHAGE: 1 Contig: contig_1 Start: 374494 Stop: 407810
2023-06-28 17:49:22 INFO PROPHAGE: 2 Contig: contig_1 Start: 2580990 Stop: 2600166
2023-06-28 17:49:22 INFO Creating output files
2023-06-28 17:49:22 INFO Writing GenBank output file
2023-06-28 17:49:23 INFO Writing prophage_coordinates output file
2023-06-28 17:49:23 INFO Done!!! Output is in phispy_test/aMS5_more/ and the log is in phispy_test/aMS5_more/phispy.log
