# Supplementary material for: Cyanobacteria newly isolated from marine volcanic seeps display rapid sinking and robust, high-density growth
Source: Appl Environ Microbiol. 2024 Oct 29;90(11):e00841-24. doi: 10.1128/aem.00841-24 (PMC11577773; doi:10.1128/aem.00841-24)
Supplement: Supplemental Data 5 — Biosynthetic gene cluster predictions from antiSMASH. [file aem.00841-24-s0005.xlsx]

## Sheet: Sheet1
NC_019776.1 (Cyanobacterium aponinum PCC 10605)
Region	Type	From	To	Most similar known cluster	Similarity
1	terpene	1058949	1079294
2	arylpolyene	1143728	1184855
3	lanthipeptide-class-ii	1257925	1281281
4	NI-siderophore	1546753	1563767	schizokinen	Other	0.87
5	terpene	1963020	1983996
6	terpene	2379042	2399854
UTEX3221
Region	Type	From	To	Most similar known cluster	Similarity
1	terpene	11043	29527
2	arylpolyene	151120	192247
3	terpene	256337	276637
4	lanthipeptide-class-ii	3060798	3084154
5	NI-siderophore	3349027	3366038	schizokinen	Other	0.87
6	terpene	3813359	3835281
UTEX3222
Region	Type	From	To	Most similar known cluster	Similarity
1	terpene	14978	27555
2	terpene	2968432	2988445
3	arylpolyene	3058252	3099379
4	lanthipeptide-class-ii	3168718	3192074
5	terpene	3439352	3461274
6	NI-siderophore	3918050	3935057	schizokinen	Other	0.87
