# Supplementary material for: Cyanobacteria newly isolated from marine volcanic seeps display rapid sinking and robust, high-density growth
Source: Appl Environ Microbiol. 2024 Oct 29;90(11):e00841-24. doi: 10.1128/aem.00841-24 (PMC11577773; doi:10.1128/aem.00841-24)
Supplement: Supplemental Data 6 — Biomass composition (CHN and carbohydrates) data for UTEX 3222 and UTEX 3154. [file aem.00841-24-s0006.xlsx]

## Sheet: CHN composition
		C	H	N	Protein*
Sample ID	Replicates	%	%	%	%	* conversion value of 4.78 for N to protein content for microalgae
1	duplicate	28.87	4.52	5.17	24.69
2	duplicate	29.13	4.48	5.61	26.82
3	duplicate	30.24	4.73	5.07	24.23
4	duplicate	26.24	4.14	7.18	34.32
5	duplicate	26.54	4.11	6.41	30.64
6	duplicate	27.15	4.19	6.06	28.94
ASU Nannochloropsis QC, Bag 12, Vial 3	triplicate	43.18	6.59	6.74	32.22

## Sheet: carbohydrate_composition
			carbohydrate expressed as % of oven dry biomass weight											Total	Total
			Mannitol	Fucose	Rhamnose	Galactosamine	Arabinose	Glucosamine	Galactose	Glucose	Mannose	Xylose	Ribose	Carbs*	Carbs
Strain ID	Sample ID	Replicates	%	%	%	%	%	%	%	%	%	%	%	%	% Stdev	Percent carbohydrates digesting to glucose
UTEX 3222	1	singlet	N/D	0.291685	0.380027	N/D	0.213798	0.352844	1.53788	17.8649	0.34814	0.830622	N/D	21.8199	N/A	81.8744
UTEX 3222	2	singlet	N/D	0.292101	0.410712	N/D	0.231911	0.369995	1.57617	15.3498	0.395369	0.814342	N/D	19.4404	N/A	78.9582
UTEX 3222	3	singlet	N/D	0.283108	0.390448	N/D	0.212667	0.374347	1.44372	20.6045	0.421308	0.920438	N/D	24.6506	N/A	83.5864
UTEX 3154	4	singlet	N/D	<loq	N/D	N/D	<loq	0.294887	0.429676	5.33092	0.360221	0.177756	0.316665	6.91013	N/A	77.1465
UTEX 3154	5	singlet	N/D	0.136215	N/D	N/D	<loq	0.318012	0.51253	10.9417	0.558112	0.294161	0.122435	12.8832	N/A	84.9303
UTEX 3154	6	singlet	N/D	0.21813	N/D	N/D	0.178618	0.36319	0.53423	12.2543	0.640859	0.407573	0.178077	14.7749	N/A	82.9395
Nannochloropsis QC	7	triplicate	1.75554	0.14913	0.577617	<loq	<loq	0.178271	1.39959	4.99951	0.535177	0.202121	0.423606	10.2206	0.0585265
	Notes:
	<loq = monomers were present but below limit of quantitation
	N/D - monomer was not detected
	Sugars were analyzed on an HPAEC-PAD system with PA-1 column/guard
	* Carbohydrates are reported on an oven dry biomass weight (corrected for moisture)
