# Supplementary material for: Cyanobacteria newly isolated from marine volcanic seeps display rapid sinking and robust, high-density growth
Source: Appl Environ Microbiol. 2024 Oct 29;90(11):e00841-24. doi: 10.1128/aem.00841-24 (PMC11577773; doi:10.1128/aem.00841-24)
Supplement: Supplemental Data 7 — Metabolomics peak areas for UTEX 3222, UTEX 2973, and UTEX 3154 biomass. [file aem.00841-24-s0007.csv]

Sample	031023RMSMetabolite1	031023RMSMetabolite2	031023RMSMetabolite3	031023RMSMetabolite4	031023RMSMetabolite5	031023RMSMetabolite6	031023RMSMetabolite7	031023RMSMetabolite8	031023RMSMetabolite9	031023RMSMetabolite10	031023RMSMetabolite11	031023RMSMetabolite12
Strain	UTEX 3222	UTEX 3222	UTEX 3222	UTEX 3154	UTEX 3154	UTEX 3154	UTEX 3222	UTEX 3222	UTEX 3222	UTEX 2973	UTEX 2973	UTEX 2973
Condition	High Density	High Density	High Density	High Density	High Density	High Density	Low density	Low density	Low density	Low density	Low density	Low density
Urea	33965.1534	18813.68566	20531.18767	N/A	24831.87654	19241.23945	48841.72852	38999.5976	N/A	33099.21978	17102.05125	73819.25359
ethanolamine	N/A	N/A	5597.821891	4080.640432	N/A	N/A	7593.520083	N/A	N/A	N/A	N/A	N/A
glycine	9867.005088	10690.86488	6576.225382	12333.37055	4109.464716	9869.617164	6578.773687	6578.713893	5754.845823	N/A	N/A	N/A
alanine	421757.7894	425000.7202	429884.3276	777963.3171	641150.0154	705509.063	991343.9461	1416035.711	1167555.443	144851.2211	142041.4021	137951.1222
betaine aldehyde	10542.02409	7423.121404	3116.823973	N/A	6952.947848	12758.92799	N/A	15939.91637	13396.82862	17447.21064	N/A	10578.0798
choline	15018.59174	90841.68914	79320.34177	34656.58383	37817.04234	9132.663786	79986.49771	38028.15344	6582.353451	35815.92176	67352.24124	28548.26409
4-aminobutyrate	25485.54074	34536.14019	56742.16903	7399.316182	8217.38793	10665.78777	35385.99737	21500.07864	27957.27918	N/A	N/A	N/A
dimethylglycine	8569.126704	12467.91016	10665.77292	11503.60449	16205.13251	10387.32036	N/A	N/A	12489.19292	55326.32889	5123.511813	17576.27743
serine	309231.629	225793.4459	208341.4889	855002.9123	790501.2428	750919.5771	501546.2582	540005.8836	776065.949	659414.6545	689469.8791	500274.4004
cytosine	446652.1349	257420.666	337806.0703	211222.7841	162601.6167	257101.8377	287049.6256	313403.319	353284.1931	802145.7666	1044048.901	795331.8066
Creatinine	20625.54273	16733.15947	12351.52005	28545.19678	53918.56	20551.99215	16137.96265	15324.55343	18612.64219	25904.40403	N/A	N/A
proline	2325781.418	2327373.93	2776773.393	1558385.802	1373863.336	1594819.603	5290308.939	5172164.839	5082380.312	3499170.936	3343888.911	3158701.087
indole	45905.73428	39185.19215	49684.09109	31938.69303	22696.82075	28786.39801	140470.1453	170620.2827	62750.71964	40358.42217	41934.76465	40324.01798
betaine	999923.0894	1257645.561	990739.7106	1575453.061	1423637.58	1881741.967	1694175.853	1508377.677	1647029.404	2938537.677	2275147.708	2766637.835
valine	4664.226937	5921.360444	25720.20474	20516.85886	14169.74566	18972.04314	14848.9467	22197.96513	18977.87766	21771.8333	29941.30385	27348.08382
threonine	647388.4555	1355096.034	656610.2335	1515052.371	1459544.665	1446490.714	787405.2107	1633330.49	773767.3744	892535.7205	832919.1901	838794.9769
homoserine	22198.34915	14797.41274	13154.71898	25487.96212	22199.81515	22203.90798	14783.13296	20669.87637	32890.87193	8211.477476	10691.00861	8221.431768
purine	60873.21484	48838.61838	51136.40611	10935.60466	9866.766916	11546.04863	219922.5453	221229.8697	249553.0641	85540.36819	85143.41682	88117.5585
cysteine	8307.901331	4940.587001	6583.72101	18088.15394	14808.00792	23844.25867	7392.284075	8952.508488	4937.577804	12327.1048	15622.68261	10990.2099
creatine	10687.36993	10233.7025	N/A	10545.60475	4929.05763	13874.95652	4911.986699	15517.61336	31927.53205	17998.0226	8214.818536	17266.48812
nicotinamide	1459430.486	1275883.655	1460201.704	2909666.721	1152918.242	2656090.862	887640.8238	982801.829	1104025.59	867044.3801	1026365.885	802123.8528
Imidazoleacetic acid	6616473.33	6676154.024	7210723.54	7029045.487	6616333.918	6445291.087	4367147.061	4302024.118	4372613.991	147117.9224	187790.1208	173178.8629
thymine	77934.50895	85750.1671	78674.44518	28776.14845	10989.81485	21565.78047	134733.764	137918.5018	177859.5586	69974.84782	14466.13034	45852.99185
DL-Pipecolic acid	4575218.592	4752763.084	4944689.83	6736912.602	5783967.061	6883079.871	4547474.316	3639439.718	3431516.893	6817620.108	8237049.007	7800830.864
N-Acetylputrescine	6665.295304	9852.520109	17787.38117	15486.58822	7643.515264	5854.275008	13904.02562	19133.37324	N/A	5449.765537	12547.71766	N/A
hydroxyproline	35117.47573	29340.15542	38454.75051	113459.6935	69888.81823	87101.24629	50991.40762	56055.92615	32765.8418	37743.82939	32725.1781	33413.61197
leucine-isoleucine	2838138.586	2573219.389	2961727.909	8174046.64	6797520.018	7108192.364	5863619.306	7261376.427	3661747.314	3682846.499	3260696.161	3061190.151
ornithine	467289.932	670196.4121	917074.0642	897304.1254	1164546.903	1021186.451	76420.95492	61486.18299	86464.92604	N/A	4923.764277	N/A
asparagine	170025.7182	188526.2935	204924.963	78119.25898	96216.5999	66013.1851	265825.7636	241011.9994	138114.866	228809.9288	200583.0572	146410.9856
aspartate	1324008.054	1368880.162	1414174.91	629142.6671	869641.7312	813154.4018	540920.9777	497602.8202	630124.1751	617221.0198	739439.2784	358666.8365
adenine	1611029.848	1362654.799	1498147.621	2112813.614	2028797.981	2080963.372	1946867.648	2192411.768	2692086.542	1685170.039	2624062.685	2189919.613
Methylcysteine	793895.214	486402.5108	847396.3217	807017.9438	662688.4723	601050.9222	1216776.145	950409.8124	1191519.349	708218.0638	642133.0172	718048.7873
homocysteine	36134.73708	22001.52228	17442.20618	41017.85162	18902.50866	34831.47182	57822.23659	26058.19526	54648.21522	24450.84923	28447.31851	31152.73975
methylnicotinamide	12283.18082	8789.147202	43109.33202	7137.953519	4554.933138	5152.678777	44933.7613	10530.20845	11805.57622	4101.612081	25078.44748	5394.092681
histidinol	N/A	N/A	N/A	2466.784389	2466.708265	N/A	N/A	N/A	4109.731947	N/A	4932.518027	N/A
lysine	89594.11788	88447.72112	124805.2713	187591.4894	239475.3312	193603.0434	197920.5353	117560.8932	153973.7336	49162.41668	43157.40301	38440.17481
glutamine	983994.418	952986.415	695527.981	258351.0968	193928.8866	291762.6826	894492.1452	739122.9902	646691.9624	1850239.546	1935259.021	2705458.09
O-acetyl-L-serine	3469.489562	6473.89692	N/A	N/A	4111.901811	N/A	N/A	8992.018128	N/A	N/A	N/A	N/A
glutamate	145414953.5	131084669.8	138081091.5	143916553.5	132027360.5	131373110	106149518	123581830.4	107726115	49115016.67	53679373.71	47035808.2
methionine	61794.51587	193068.4155	202367.8173	440206.438	401795.9063	524979.572	189356.6974	209017.1056	153659.1716	1511232.039	1322781.126	1196583.937
guanine	154440.9177	112899.9726	121114.8283	36592.47252	46449.44362	49285.21182	191434.6184	240846.6724	236727.6225	357629.9342	348937.1682	370718.3882
histidine	845057.3714	678518.211	763615.9645	701812.0223	647333.7422	637110.0824	1329602.272	819990.753	966136.0338	1389701.593	1520481.029	1246819.408
2-Aminooctanoic acid	63774.38842	40712.96136	61604.43056	28803.19468	13155.97036	25440.58718	18621.34772	4931.222618	14326.50051	173363.5252	175812.8988	147247.6039
carnitine	79746.10336	51055.28802	56075.77775	210118.3857	247247.7648	280873.6195	95501.68956	149071.4769	1150528.923	2043877.833	2080241.626	1627662.466
Methionine sulfoxide	9005.292309	7398.580626	4931.077186	15615.58419	13092.18753	32128.52695	36165.67276	60968.67692	50295.96626	42635.11493	38922.43666	42428.4856
phenylalanine	446689.3316	537561.7739	498805.5176	463889.0257	362938.3286	530346.8095	926288.8964	945334.5801	392713.7966	960673.7423	841061.1202	704303.0123
Pyridoxamine	2466.78788	4942.716354	N/A	N/A	1645.055983	5660.430144	4109.639685	4927.305856	2466.250349	1644.104988	2408.628739	2466.497961
pyridoxine	3397.002171	N/A	5463.540632	N/A	N/A	N/A	2464.532061	6515.705269	4270.391801	N/A	N/A	7400.290634
1-Methyl-Histidine	139314.9646	181157.2389	79995.74355	43082.58809	20244.5453	30755.88481	243936.3037	164380.4399	146779.3284	24827.14157	51201.69261	19764.74489
N-acetyl-L-ornithine	N/A	N/A	N/A	7139.303165	6554.345952	N/A	3795.368972	N/A	5117.614203	3813.46757	7420.063496	8565.021792
arginine	16769466.25	16343060.25	17565690.84	16924287.35	14119840.58	15493910.34	8185546.747	10897011	6513787.063	1141594.202	N/A	N/A
citrulline	541597.3575	344785.2357	371125.2279	367450.8578	521061.6281	549031.1072	325724.6553	360087.8658	265073.3405	74030.9585	87374.12243	122403.1121
N-carbamoyl-L-aspartate	196610.1054	150537	189120.461	149135.2401	137681.9197	137144.1743	205284.6112	152107.5373	183952.5982	66338.68624	74021.29069	49334.04749
glucosamine	250063.1453	294881.3338	309996.1483	317606.6314	306384.2566	168753.958	267290.8043	69427.84251	967457.0574	2434436.904	3787497.276	2115961.828
tyrosine	418384.9571	371741.8186	526413.3912	408564.8495	372235.1178	407147.1938	705522.8176	625025.8304	537344.6836	521547.6689	356995.3076	426785.3868
Phosphorylcholine	36575.74578	51345.62168	16009.85028	44761.68216	23778.95162	10494.59181	5077.720034	24793.77738	100516.8744	78807.92272	204359.4967	83387.00876
3-phospho-serine	N/A	4940.745558	1645.227228	N/A	2466.653914	N/A	2465.992479	N/A	N/A	2056.008402	N/A	N/A
N6-Acetyl-L-lysine	1972033.361	1853390.27	2031676.815	5318628.406	4988259.04	4858924.924	1226583.757	516957.5319	1211927.326	55155052.53	64448253.35	51328747.21
Acetyllysine	2074325.426	1904791.281	2190718.352	5242700.875	4514056.901	5252891.644	1218023.113	692151.8474	1106072.552	57902296.58	68226779.56	50579520.98
N-acetyl-glutamine	48603.96939	50001.08334	45306.23866	30471.3176	24706.85409	32223.44992	30834.76694	36156.28127	72386.3014	4264.719148	9297.29074	54930.78931
N-acetyl-glutamate	1054816.477	836647.4836	1047281.27	1513704.932	1512872.625	1178834.181	1286370.981	1061984.123	805725.6802	216088.5612	267277.5104	248692.1223
Ng,NG-dimethyl-L-arginine	2785902.54	2599244.111	2609153.168	3358025.73	2865362.097	3347135.274	1225238.031	703222.1465	842791.6269	1450609.587	1271529.234	1260591.334
Acetylcarnitine DL	74008.34262	48938.15082	41425.5143	79697.77336	87209.58299	45861.69985	24799.35872	23144.80328	38211.77875	7362.663918	10945.65498	4854.648411
tryptophan	156377.8737	103383.2337	126246.1521	77321.08358	68833.56902	98644.01295	431381.1229	362504.9409	275977.6697	240336.2606	154834.5539	163663.2537
Kynurenine	N/A	2414.797435	N/A	N/A	3288.106738	N/A	N/A	N/A	N/A	N/A	6550.605806	4931.098171
N-acetyl-glucosamine	19649.70706	N/A	17528.59425	13055.43247	6403.799956	12607.32992	N/A	14797.32795	13004.05466	21201.51582	39858.20912	17530.04069
Flavone	180910.1142	130217.934	143770.5024	102864.8922	85562.01353	80548.93065	299253.7424	120486.8881	312026.6872	426893.2116	498678.4764	723424.4863
cystathionine	4932.873507	4109.533173	2466.594055	N/A	N/A	3290.434754	N/A	N/A	8221.489895	N/A	N/A	2462.865123
5-methoxytryptophan	6489.324417	1609.096965	3299.931147	3284.016572	1641.477945	N/A	20550.18187	16428.28	16281.53037	7401.354003	8955.143932	12313.75965
Cystine	8093.495998	5652.549093	10439.41863	N/A	5754.986829	4109.438719	30310.34087	35007.19271	19724.63067	N/A	11444.78771	2432.827784
cytidine	239022.3342	219846.4935	248092.8926	80568.75313	74831.51604	72357.37168	241096.9157	218025.3603	298277.6647	469045.1837	622404.004	318411.8956
biotin	1064458.469	980276.0408	918820.2411	892846.1878	908875.4028	873724.387	805313.3258	682976.386	9711059.814	24563007.07	30798554.65	26580732.91
deoxyadenosine	13794.6278	28481.12035	N/A	24327.15195	20069.22632	32436.95829	36682.38959	28342.41793	N/A	N/A	96889.21808	18387.08431
Glycerophosphocholine	23845.9003	65778.25627	13952.22251	21373.71729	18090.62422	27869.92988	31297.9665	18935.79181	53450.59	11511.38821	11511.28429	13157.42134
acadesine	N/A	N/A	N/A	30416.72736	21370.95633	4125.363326	4960.521022	5752.369644	N/A	9054.480741	N/A	4940.003911
D-glucosamine-6-phosphate	7162.423069	4123.287314	12264.2002	120965.3661	8022.954999	30710.93905	6722.046653	696037.9618	911890.356	3165.67742	198172.554	14482.85445
D-glucosamine-1-phosphate	N/A	8219.945037	12333.31806	N/A	9864.806113	N/A	N/A	4932.269475	N/A	N/A	N/A	N/A
thiamine	7391.179728	127452.9818	90442.77724	75647.19088	155415.3498	99442.91677	167702.4689	46066.84516	34529.65008	20652.02975	7387.390649	13144.43598
S-ribosyl-L-homocysteine-posi	N/A	N/A	N/A	N/A	N/A	2449.221618	N/A	N/A	N/A	N/A	N/A	N/A
deoxyguanosine	15619.31768	14000.00097	18190.48657	39531.22668	59202.72682	49300.09202	13594.45605	22993.6581	24661.63579	55942.56536	48509.76253	18193.50241
adenosine	311138.3006	1087227.864	297656.1796	2465025.419	2347590.263	2474622.007	1925155.315	1368849.792	1993131.027	179978.2748	208116.818	216826.7471
1-Methyladenosine	10674.15533	4086.215815	22217.07503	97979.95854	95366.45329	126647.3513	3286.216709	2513.069986	14825.99436	6577.806864	2395.276459	N/A
guanosine	8268.713408	24667.49395	22940.60632	18910.9485	27952.3525	36175.7138	41935.59397	35404.50122	39475.63059	37821.47087	43341.12033	27958.65627
L-arginino-succinate	140667.1019	84581.30843	187584.676	1398472.513	872443.9754	1410512.542	104081.002	237832.538	36059.64266	6543.308129	4159.596993	N/A
S-methyl-5-thioadenosine	N/A	23558.80678	503905.7315	N/A	N/A	N/A	1480540.612	1643185.129	1684480.845	642448.7698	620259.667	783430.3516
7-methylguanosine	22156.82938	3331.640973	22974.24608	23846.24423	18086.78885	29599.48756	13975.74083	41475.02375	8989.288651	13150.21254	11501.33437	20556.82217
dCMP	13316.4229	5542.884435	6458.669444	28672.53097	23109.38808	26338.0898	15685.37706	14982.35363	43453.13664	56640.7281	36863.38446	32065.96491
glutathione	5816467.238	4850624.481	5176868.865	6243802.793	5233905.969	5520279.898	2855327.329	2900822.844	2449896.884	857013.2784	808581.5314	655398.8701
dTMP	45788.46559	36571.24526	42721.6644	41836.16309	33072.75242	57168.94534	234796.133	302996.542	185420.7247	63137.62136	58093.29966	10609.07459
CMP	274400.5371	127459.6052	165975.366	788486.12	581300.0544	812531.272	131477.0231	172306.7708	414601.4945	1686034.292	1947166.125	1346147.95
UMP	451987.0757	207697.5415	256181.504	450276.404	317940.4689	484795.7985	316249.8804	436959.0092	524107.1371	1345536.642	1342877.545	1079962.096
dAMP	162006.3793	131402.9753	146203.9004	352477.0231	348080.8629	348801.0491	184205.2302	217866.6675	202060.6619	285000.7241	259209.5248	182170.0392
Nicotinamide ribotide	38595.51926	26512.07636	28526.35624	53435.30225	48180.80386	23013.97212	34519.67793	35505.77874	35281.39604	22168.99981	18887.16988	21721.2654
aminoimidazole carboxamide ribonucleotide	5753.999541	9048.764925	9864.778167	5767.048531	8219.170667	14769.51304	3308.353594	22197.56928	N/A	13980.35075	11507.74902	18910.04883
thiamine-phosphate	N/A	N/A	N/A	N/A	N/A	N/A	N/A	N/A	N/A	N/A	N/A	N/A
dGMP	3265.008755	6578.576884	8229.86799	3400.066457	8130.020712	8221.419335	13155.21867	7399.890155	10615.22431	11288.67597	3981.657524	13257.2436
AMP	8579125.332	6621317.44	9733612.137	24877056.9	17713789.55	21814689.25	9300989.296	10563082.76	17209443.2	35617925.27	36257990.88	30709318.68
IMP	682932.9736	523857.5502	644730.0163	1806122.458	1287390.234	1653155.041	837080.8904	772979.0772	1524534.432	3167075.804	3359863.002	2351068.771
S-adenosyl-L-methioninamine	N/A	2440.92295	N/A	N/A	N/A	N/A	N/A	N/A	N/A	N/A	2414.91595	N/A
GMP	546155.2914	309259.1887	398470.6107	2007754.708	1249849.982	1828587.042	330228.275	553264.1957	1024417.203	3990822.722	4251050.872	2667387.593
xanthosine-5-phosphate	35236.99891	31343.38631	23843.57202	52139.36944	47685.21912	76267.49843	34441.15908	61564.99462	26361.47785	589023.9573	718835.2394	547774.8919
riboflavin	20559.01815	4908.978043	11532.13692	6556.758895	4014.08024	10368.83525	13148.62664	23031.1449	13177.23784	6590.604163	16505.16217	22224.24202
S-adenosyl-L-homoCysteine-posi	172741.1177	129946.3564	143945.5301	335769.7042	96269.4532	250900.6298	134902.8475	117613.3808	157979.9161	853554.9943	507070.8289	865047.3813
S-adenosyl-L-methionine	3130845.135	3527229.809	3992752.564	4741363.827	4329774.78	3056776.705	9730447.84	11106148.51	8878614.401	2353018.637	2159829.111	2906504.87
folate	8233.716161	14797.5273	3286.658883	6574.55438	12334.04766	9043.007777	N/A	4930.90473	8245.486755	10688.6996	N/A	4999.279315
7,8-dihydrofolate	N/A	N/A	N/A	9044.734468	N/A	N/A	N/A	N/A	4109.446111	N/A	4923.495731	5754.765793
5-methyl-THF	14555.21615	18088.05222	24665.89704	39499.90427	23021.42623	18106.66031	61670.24198	65791.02971	33711.61523	23846.32858	27140.0644	23847.71109
Diiodothyronine	N/A	N/A	N/A	N/A	2466.648049	N/A	N/A	N/A	N/A	3313.842741	N/A	N/A
glutathione disulfide-posi	24827482.39	25557661.4	27605106.14	13001284.88	10788425.27	10805579.75	19201571.87	21532621.46	19200082.61	4233452.53	3935691.445	3749768.625
NAD+_posi	7751075.751	6132263.712	8810571.607	7831874.404	8012425.138	6298865.635	9461451.389	7698247.3	7850793.667	748773.3709	783154.8125	545349.0182
NADH	N/A	N/A	N/A	142314.2209	104462.1123	165221.7651	N/A	N/A	N/A	N/A	4999.455615	2466.64903
dephospho-CoA-posi	N/A	N/A	2466.765305	N/A	2466.827485	8215.923255	N/A	N/A	2488.825943	2466.685303	N/A	N/A
NADP+_posi	3105228.729	2713948.625	3108993.484	1810734.486	1564202.214	1856763.83	3785170.723	4832959.627	3367622.538	5499636.128	5241606.553	4310028.628
NADPH	56929.07624	32775.62651	39438.78066	799954.3288	939236.5083	538127.1571	37310.90949	47777.99043	7344.426266	21805.55642	10688.92282	20949.65281
coenzyme A-posi	51105.23586	24488.45686	39882.38769	144635.0565	73935.4825	118868.7611	44305.75051	12260.64603	17377.06396	25544.16424	23912.11428	13152.26715
FAD	665804.8856	492309.9383	697273.912	681348.4855	656612.811	511331.8801	860593.212	1199127.093	545302.9144	272376.0274	280649.1852	241898.4035
acetyl-CoA-posi	947024.7851	1059662.653	1132949.597	298850.6625	860966.4574	255573.337	1683180.933	1797908.85	436345.4825	209781.2743	118060.6495	256470.662
propionyl-CoA-posi	N/A	3288.170527	N/A	18769.12164	39584.50952	17262.90698	2466.297373	4109.438949	N/A	6464.511388	18909.92166	20563.58627
acetoacetyl-CoA-posi	N/A	N/A	N/A	N/A	N/A	N/A	N/A	N/A	N/A	N/A	N/A	N/A
malonyl-CoA-posi	N/A	N/A	N/A	N/A	N/A	N/A	N/A	N/A	6578.868484	N/A	N/A	N/A
succinyl-CoA-posi	N/A	N/A	4111.941812	N/A	N/A	N/A	N/A	N/A	N/A	2461.158061	3290.723719	N/A
sarcosine	352336.8536	437830.0968	378304.124	732841.4001	564686.8126	665948.7947	1021656.159	1135688.033	1025870.939	141059.0172	126871.039	154974.4849
putrescine	45730.39784	23202.49575	20439.62265	14239.8989	10071.46403	11727.2121	18729.47311	16842.78923	21972.5884	13844.66674	15772.7823	20864.14993
spermidine	3261251.61	3342323.298	3155088.172	1018812.707	1208912.802	1851021.041	1173352.59	1850127.602	2486109.881	2048520.294	908075.0095	1761163.104
spermine	3128942.671	3329764.998	3656667.093	2200624.177	2572816.616	2322920.316	2769069.624	2594335.069	411361.1033	695090.7581	656326.2847	498582.1599
N-acetyl spermine	490909.2812	517148.4413	581148.1604	438351.3464	415502.5757	140483.5079	605959.1306	540509.0222	58288.91231	18592.54602	19483.25415	24898.46926
N-acetyl spermidine	75729.78169	55889.55258	35506.66268	10127.02456	34736.0531	32896.88516	16134.43436	11639.19679	21589.31963	9188.004635	3999.401484	2391.758597
Nicotinamide Riboside	N/A	108428.7692	48959.03293	39915.64872	4350.253508	5218.689861	4205.651956	23139.12224	15648.96681	3148.62348	4519.917018	6209.445832
Adenylosuccinate	N/A	N/A	N/A	8221.853391	12333.9775	9867.227406	4112.5492	N/A	N/A	N/A	N/A	N/A
cholesterol	271408.2698	304950.3248	333957.9621	529988.7374	284539.7166	339715.1707	346925.6956	432178.1192	282773.9722	359540.2367	361821.1141	399741.2023
arginosuccinic acid	84509.45896	68249.53224	98677.40009	1025642.356	798825.0677	892243.4038	81477.11082	208101.8951	27801.6173	8197.180692	8219.433983	N/A
phosphocreatine	25706.71853	33270.13662	36881.45592	10064.56907	33447.76672	26492.86261	11420.19242	7608.766782	19139.58056	4963.334124	10661.00214	N/A
retinoic acid	6783.039991	3096.721864	N/A	7384.13763	16034.0012	12938.27468	30475.30778	6736.207358	17909.03193	152342.5879	173357.6266	160343.473
N-acetyl-L-alanine	17213.21505	4865.717955	N/A	4906.830442	8342.615551	10588.18536	N/A	22316.01725	27181.36293	13979.06353	N/A	6538.055166
cysteine sulfinate	N/A	N/A	N/A	N/A	N/A	N/A	N/A	N/A	N/A	N/A	N/A	N/A
HMG-CoA_pos	N/A	N/A	N/A	N/A	N/A	N/A	N/A	2466.70397	N/A	N/A	N/A	N/A
N-acetyl-aspartylglutamic acid	3290.017314	3288.070915	N/A	7400.00022	3290.016463	8237.751211	N/A	6578.652196	4933.489487	N/A	3288.310608	N/A
N-acetyl-L-aspartic acid	23952.34833	19613.94753	15332.3169	3238.461329	6549.197922	9875.145748	10272.33944	11578.45704	11557.36502	5794.884378	4110.237865	N/A
mevalonate	12471.76657	11100.04419	16034.65547	5550.914275	N/A	N/A	17794.13553	17264.48755	10483.50492	15417.19071	29512.78672	27129.14232
glyoxylate	N/A	9045.215792	3267.688542	19320.16344	14145.40204	20154.26781	4103.369311	2457.814638	4930.82548	N/A	N/A	N/A
glycolate	N/A	N/A	N/A	N/A	N/A	N/A	N/A	N/A	N/A	N/A	N/A	N/A
pyruvate	N/A	35359.25421	2468.12411	3273.537578	N/A	N/A	39786.8503	11261.02774	N/A	N/A	N/A	N/A
lactate	169174.0288	174665.4315	223148.6124	176191.8984	137575.8933	139413.5425	5258.011278	263246.3748	54226.06428	19694.95889	8066.719277	13934.29055
2-oxobutanoate	7642.662685	17250.10947	31747.17875	96495.05195	94642.82098	96072.7535	15183.02716	29902.14201	30194.97836	14281.72895	4330.171703	26709.64661
acetoacetate	34611.62847	22172.29041	17966.54039	90332.55784	110007.3146	92893.59772	17272.88926	33721.43743	26331.639	11730.57094	30521.48519	19257.50909
glycerate	N/A	N/A	N/A	6576.291926	10690.60362	6571.572657	N/A	N/A	N/A	N/A	N/A	N/A
uracil	7331.586407	3336.383124	3262.384859	2432.956658	10669.88273	2434.363945	6576.178644	5872.478515	11656.13778	8222.371869	11687.16682	8983.066356
fumarate	59609.85663	72518.4527	56453.82859	134875.2003	133409.3737	143424.4539	47972.79647	59718.34489	60346.70602	45977.75279	60533.9335	69044.94935
Maleic acid	52980.69053	82186.32185	78974.4581	113755.4224	143796.0693	116045.9136	44217.40919	64697.05103	75120.50675	29416.90933	41446.7927	29980.77686
2-keto-isovalerate	71858.82637	101054.2705	71766.27327	123365.4093	140012.9995	169767.3005	79474.21207	67024.78641	46403.38987	55501.25438	67700.51469	137178.3023
Guanidoacetic acid	9589.697119	33321.95214	27032.31182	15578.02003	7400.263801	18036.79157	62498.00081	83049.63195	N/A	N/A	2466.677193	N/A
succinate	124691.0437	93014.50958	146274.7605	2023160.974	2164616.278	2244724.054	304131.9117	520148.9181	224733.3216	92010.07868	115959.0052	165783.6573
Methylmalonic acid	186843.3188	165683.2057	222724.0494	3431744.466	3094513.483	3437972.773	411313.8828	695462.5392	446365.9552	66230.08066	263108.9108	104878.594
3-S-methylthiopropionate	N/A	N/A	N/A	N/A	N/A	N/A	N/A	N/A	N/A	N/A	N/A	N/A
nicotinate	14648.92381	13366.33662	5834.385685	9884.210596	9045.666467	N/A	6788.48318	5513.588151	4781.313344	18353.64805	8984.556298	15536.55116
taurine	108371.6336	88632.94845	120572.3864	175088.0534	186629.2484	185914.0837	21717.46923	21435.44109	22136.06622	177685.1446	165030.9345	169184.3187
Pyroglutamic acid	102690.7556	103625.9769	108582.1476	124938.7376	137804.2472	128370.2904	91888.58555	97967.19983	74025.0011	89526.63899	80110.18529	76543.33529
Citraconic acid	752010.891	533409.609	634526.7013	2474272.33	2195718.934	2630267.76	738480.2815	1263705.769	546583.1487	31138.42677	47612.34404	30258.99744
2-ketohaxanoic acid	25527.80595	24668.86695	38647.11599	145571.8053	149681.5003	150338.6078	23041.29375	28347.83287	20973.98475	9866.661468	8224.1445	13126.92693
oxaloacetate	1568308.946	1770628.017	1445417.963	51397.99088	27701.20219	48455.91033	1977766.521	1585973.945	1450279.4	23727.80271	21471.0418	20318.93042
Hydroxyisocaproic acid	16233.49192	31242.04526	34225.95702	29575.03967	38807.85495	24371.93197	21378.14861	18684.71306	7989.68523	6576.215903	9043.446606	10688.24135
malate	106025.6631	155036.8312	164257.9073	827091.9947	948647.9022	1130352.195	236311.5068	306839.2099	246247.2637	N/A	N/A	N/A
hypoxanthine	4975.123581	10043.65688	5727.307788	N/A	N/A	N/A	11541.39133	12313.36507	2533.54693	3694.930564	9499.921084	2419.548452
anthranilate	104073.6344	112713.8947	141535.1848	71303.00783	61545.55178	70616.58557	130359.9175	153641.6817	153855.0783	125805.115	124461.5214	120387.0316
p-aminobenzoate	130051.5357	126351.8934	120152.9103	52207.31425	58754.85386	78795.60187	129070.3974	124785.2121	128099.2612	108247.2246	128050.8452	142137.5751
p-hydroxybenzoate	155405.9166	199837.2979	165156.2613	156903.091	148814.3493	133270.5431	184722.9459	230302.2269	102010.1331	56427.45651	44846.62433	37115.14289
acetylphosphate	112872.8928	68728.90672	107500.9622	448872.8342	203590.3795	221680.6046	235771.7552	N/A	131611.703	25197.29486	99065.74884	75577.93232
Carbamoyl phosphate	N/A	N/A	N/A	N/A	N/A	N/A	N/A	N/A	6576.176316	N/A	N/A	3407.725142
a-ketoglutarate	19854.08706	24251.65043	30807.49341	14645.70279	7850.635677	5449.755573	32082.56702	19775.59167	10653.36408	43781.37697	36548.7637	42287.37448
Phenylpropiolic acid	159054.7519	111962.9731	155355.5198	138097.4062	143030.9602	190240.6018	141051.7107	113608.02	67918.46055	96282.33177	38376.88149	47193.09245
2-oxo-4-methylthiobutanoate	8221.832197	N/A	3291.68801	8221.451454	9866.902875	13974.50347	4117.652062	N/A	7399.92138	N/A	N/A	N/A
2-Hydroxy-2-methylbutanedioic acid	100574.5263	95587.04409	110580.7165	510640.7002	521696.1207	609406.5949	45485.6465	57698.54088	36853.40368	10052.25788	19778.10365	9890.865099
3-methylphenylacetic acid	5026.340057	7286.853163	5713.00028	15615.19079	12170.615	9190.072035	9024.662608	6571.856777	4933.439604	2447.867524	N/A	N/A
xanthine	10895.72653	23602.79793	15554.59193	17890.6646	11926.32063	2509.440743	8030.176988	12053.29675	6410.183316	24733.71449	36967.27905	50229.64302
Hydroxyphenylacetic acid	11394.31263	7025.665859	5249.617419	6508.391839	16252.54414	9886.39369	13584.29093	13563.37901	7187.8386	4774.138833	8160.91078	7983.379514
2,3-dihydroxybenzoic acid	205941.5943	111844.0174	159191.6073	217202.78	144608.2089	163654.0387	101611.2984	8243.322835	704098.9463	695215.1641	1112525.837	763091.6377
orotate	267859.2255	211333.1836	276469.3629	3993426.033	3655445.315	4197668.599	139312.8303	223046.728	176969.9527	11103.55289	37263.97936	19326.72838
dihydroorotate	4914465.112	5328972.569	4740628.583	436605.3489	500060.5338	359853.5611	403248.1369	370841.0436	6063391.922	1391442.562	4052816.212	2446806.124
allantoin	N/A	N/A	N/A	N/A	N/A	N/A	3287.867571	N/A	N/A	N/A	N/A	N/A
Aminoadipic acid	223611.9636	173400.2089	207247.7645	206499.3076	161323.1086	85537.56485	74490.76298	85347.7329	413026.3475	538168.705	621293.1776	731380.83
Indole-3-carboxylic acid	193833.426	171325.5697	160156.4335	159857.2977	185421.1617	156353.7697	192212.8051	83382.26669	193343.8807	233230.6009	467824.4864	514235.0179
phenylpyruvate	N/A	2486.769078	N/A	3288.120469	N/A	3288.046026	6578.712408	12333.34832	N/A	N/A	N/A	N/A
Atrolactic acid	4085.065137	N/A	5755.239369	N/A	N/A	3292.038618	4845.268451	3287.90773	N/A	N/A	N/A	N/A
Phenyllactic acid	N/A	N/A	N/A	N/A	N/A	N/A	N/A	7400.295743	N/A	N/A	N/A	N/A
quinolinate	40224.71399	46765.12159	58025.75554	52354.25952	44566.88952	33581.64029	41758.34957	52103.85515	19381.55491	5591.936275	22659.31002	17436.40371
phosphoenolpyruvate	108589.8782	49349.18106	92954.40781	359347.428	289447.8565	226214.0471	134266.794	122010.988	343284.8972	61626.8223	73996.84711	41917.82942
Uric acid	107752.3145	6915.111594	10954.93211	10516.82384	6578.373098	13157.48441	363812.4917	502196.6075	71058.70423	12330.86208	17212.71632	12326.56949
dihydroxy-acetone-phosphate	214046.4653	112852.66	213262.1793	68524.70678	107239.3834	55051.47746	387317.1482	313779.3745	282456.1247	8201.319225	27069.02095	18923.89912
D-glyceraldehdye-3-phosphate	399677.0034	160514.0675	269441.9051	120599.1747	156491.9086	85636.68365	556512.9972	491972.8768	416621.6548	20855.43698	17228.41214	34542.08456
sn-glycerol-3-phosphate	785887.8205	475390.0011	888280.6417	1244522.432	1143832.2	1655415.757	189164.0263	138721.2237	84697.94916	55912.38458	66871.86615	55088.30667
shikimate	46891.275	13978.55283	15620.38148	3288.242913	4112.047745	N/A	547628.1965	496743.4788	886119.9242	N/A	N/A	N/A
aconitate	242018.4852	216306.0012	198222.3828	980531.6748	980138.5069	1133155.002	600269.2489	766585.9063	345535.9466	10390.16755	30252.71345	11542.48107
allantoate	9866.918637	5772.375261	5749.631915	18909.60624	28779.76346	23020.32797	12260.09818	39425.228	6554.206716	9864.407677	13161.08485	N/A
Ascorbic acid	3126349.78	3372083.302	3525964.971	14599.75545	7859.056933	27931.39	3835884	3349169.827	3106752.69	18113.90466	10559.08215	11097.70031
2-Isopropylmalic acid	368573.7094	344112.9394	320412.5255	214011.0421	301102.4433	243190.1306	290914.6363	260845.4354	242811.667	117212.5854	60023.65627	263109.1808
N-carbamoyl-L-aspartate-nega	N/A	N/A	N/A	27957.032	13155.07133	10686.16134	4785.041441	18093.7947	4128.01318	5786.220757	4931.094548	N/A
Pyrophosphate	1159575.317	1097790.87	832951.1864	1049299.766	806940.6478	967703.9425	1008838.658	980389.2328	4095068.026	1901520.856	1517987.075	3862990.533
glucono-?-lactone	3275.130163	N/A	5754.600988	N/A	3288.02616	4100.295664	1636.014083	5023.826478	N/A	N/A	N/A	N/A
myo-inositol	48150.26786	28629.06344	69731.00443	22916.91944	42109.16892	15933.66772	30278.5	4927.386741	104439.9151	43728.92003	29058.27626	72047.66123
hydroxyphenylpyruvate	8220.508134	3297.559703	4921.452558	2579.755426	N/A	4111.837967	4933.472555	3297.388861	5755.227665	N/A	N/A	N/A
homocysteic acid	155440.4798	146391.9438	151383.5757	84693.25154	86291.13508	73942.51187	97026.4262	89776.33889	73217.08267	7399.983735	4931.009391	11512.0351
4-Pyridoxic acid	66328.76183	57209.25944	78024.3903	63118.98682	53083.73306	34173.52821	38786.51237	37158.9077	65921.79802	70506.27268	74556.99667	91558.63161
3-phosphoglycerate	198464.4389	82547.64522	110446.7479	918054.136	1188017.404	654442.8839	474553.3109	398927.397	1084534.59	632241.1098	738132.64	703827.1993
Indoleacrylic acid	56297.96605	47132.63754	52436.11649	52396.96313	43799.66375	51390.32839	346448.6147	481282.4804	61305.9898	116264.8876	118050.7761	89690.4618
Kynurenic acid	1106758.747	1255036.327	1430759.816	1479179.54	1457584.864	1481391.981	1311822.114	1088780.004	506137.2047	180049.8299	196668.1941	155141.738
citrate-isocitrate	10488658.15	8044884.035	11223457.22	29661041.9	28091517.85	32997964.98	21395177.86	27889917.45	14410410.22	217315.6925	237621.6832	167765.8942
isocitrate	141574.068	123884.24	147846.48	8873454.883	8769980.309	8982455.516	387609.2677	330438.9377	245004.5927	22507.10254	N/A	10627.16937
citrate	3145995.153	2179950.578	3096269.868	692671.8779	630935.8111	785359.6751	6931003.193	7382569.444	2984426.674	60672.26435	42344.98393	42347.21568
2-dehydro-D-gluconate	7198.929083	13150.2867	10848.83479	10171.47723	9058.89233	7318.969396	5870.118046	N/A	N/A	N/A	2466.703424	5750.84123
D-gluconate	14090.85101	25488.27778	10839.61929	15576.84006	22926.94325	19760.64117	10658.21541	19487.00259	16439.72492	12333.37324	10688.5859	18088.20002
D-erythrose-4-phosphate	212203.0393	142463.9096	156268.3076	263766.1444	245058.9054	260543.5844	756558.3174	717684.7076	195178.1472	101444.6862	82341.74492	99529.61911
Xanthurenic acid	154025.7367	133936.0172	125143.4165	93916.67885	76118.65274	85872.65796	101359.2787	61651.57588	266666.2956	475595.9081	501975.1283	539840.8475
lipoate	N/A	N/A	N/A	10691.29355	5789.135053	17266.85055	N/A	N/A	N/A	N/A	N/A	N/A
D-glucarate	N/A	N/A	N/A	N/A	N/A	N/A	N/A	N/A	N/A	N/A	N/A	N/A
deoxyribose-phosphate	38646.90893	45214.88384	55002.77743	96195.49553	90227.54781	94252.6487	25976.0812	19798.90914	16425.94553	32029.12298	20555.34553	13155.18834
pantothenate	27738.2113	20536.74336	24421.70257	49855.91948	48631.45006	60140.19495	5441.253036	16603.67898	12164.972	4947.212734	3188.600809	N/A
prephenate	N/A	N/A	N/A	N/A	N/A	N/A	N/A	N/A	N/A	N/A	N/A	N/A
deoxyuridine	3307.699972	N/A	N/A	11811.34125	4035.182466	6578.54089	2462.781365	N/A	N/A	N/A	N/A	N/A
ribose-phosphate	82232.54477	73186.57828	87181.70384	376054.5407	417114.8332	405104.0488	282831.7316	297711.6516	192417.4393	75647.13125	62494.82617	59069.42556
thymidine	3291.489456	N/A	4933.349956	N/A	2490.600883	N/A	N/A	N/A	N/A	2410.945511	N/A	N/A
uridine	6621.765668	11535.38876	3862.221099	19602.32583	9008.193964	9044.810207	31431.44849	27086.86684	35359.52944	26012.05482	28343.34477	21012.67274
deoxyinosine	9789.021784	5777.055359	6305.315906	17262.73741	N/A	15745.16628	5314.37009	N/A	4037.832259	4933.517055	5103.59589	8197.1272
shikimate-3-phosphate	1005613.392	943669.4222	990779.523	901470.8481	978971.0438	913932.8475	541350.92	575755.0844	578574.5362	N/A	N/A	N/A
D-glucono-?-lactone-6-phosphate	N/A	2453.794285	N/A	8342.526882	9867.41753	11512.10832	7294.879138	6540.521319	7390.022553	N/A	N/A	N/A
hexose-phosphate	692753.7826	493122.5039	653794.3887	900088.6314	756913.4039	1018305.01	1100716.242	1830927.061	1198563.656	267396.2629	339925.1095	265221.232
glucose-1-phosphate	2754718.084	2937907.232	2618714.081	5319920.061	5028793.029	5232958.68	5584637.814	6750159.99	3707302.058	6841464.743	6459317.941	5625615.768
glucose-6-phosphate	243214.5883	182514.6503	234252.7551	407443.7597	294961.8743	396617.6805	811907.4213	655210.4387	379492.5548	114696.8401	156471.6997	133944.7685
fructose-6-phosphate	294226.3945	218699.1575	286364.468	319075.2325	234413.1944	348660.4019	890723.6656	357257.0271	429852.8018	93158.26628	66643.7331	100613.8472
1,3-diphopshateglycerate	4110.284757	7431.477772	13976.29989	5409.968928	14812.73765	23019.73931	4109.558337	9045.606142	8942.860673	8238.222617	10574.79214	4942.618573
2,3-Diphosphoglyceric acid	N/A	N/A	N/A	8212.950383	9864.407188	9039.058094	4108.743907	3287.585864	4111.834375	2382.307527	8221.769564	2466.631577
S-ribosyl-L-homocysteine-nega	N/A	5747.654684	N/A	11509.08659	5752.553333	7397.752454	N/A	20557.6074	11511.87432	15623.8536	12328.82585	5754.4938
inosine	6576.166238	12234.14186	N/A	4420.789432	11473.43158	9178.521568	13039.89889	6458.515149	12384.54412	N/A	N/A	N/A
6-phospho-D-gluconate	7407.527468	2457.276762	3272.07301	9005.710156	5764.146329	11451.72332	24087.5166	15723.5928	N/A	2475.663681	N/A	N/A
xanthosine	9869.231555	4919.65303	8111.098483	12654.35812	7040.400946	13968.96596	10584.46528	5649.332771	4884.524056	14072.02261	11352.82528	12966.17288
D-sedoheptulose-1-7-phosphate	309967.5903	223314.4958	313040.2698	481137.0755	380014.1086	456145.4878	809247.839	633990.4604	435642.6726	295303.7331	218728.9742	291841.5113
N-acetyl-glucosamine-1-phosphate	4107.070465	2466.291767	8221.674655	10780.21537	12323.46213	14796.70755	15202.81301	13127.03411	8225.677201	19733.33808	11612.52676	8946.245658
glutathione-nega	1317047.601	1159391.65	1025226.667	740545.907	836576.6571	865408.596	614795.3627	465445.3077	399466.4622	386736.3867	277713.8948	300973.8295
dUMP-nega	N/A	9042.885345	6569.182198	8223.967636	N/A	N/A	22637.65903	22205.82283	30424.10654	15624.73006	11509.8555	7400.039582
Geranyl-PP	N/A	N/A	8227.715014	10695.83951	5756.473209	20576.52852	9129.768194	5764.080662	2476.079162	N/A	N/A	N/A
O8P-O1P	20443.15457	21364.49625	30179.08078	51389.90897	31924.73939	39058.90343	83562.49757	57935.49203	78948.04647	56735.79299	59738.78838	53443.23397
dTMP-nega	180066.0489	61682.52761	67372.27864	80583.56598	74815.27177	70286.61763	37841.22126	36018.7956	79198.85872	232144.8131	204616.6355	182616.8919
cyclic-AMP	N/A	5019.284761	3292.796487	6650.00603	7417.995205	16900.60018	N/A	4111.796613	2461.735412	N/A	N/A	N/A
fructose-1,6-bisphosphate	364701.0932	199618.2994	179392.0045	559796.91	526578.4116	566975.9862	1599840.779	2430575.104	2061611.21	16628.22555	5040.014299	4922.050825
trehalose-sucrose	7807.869936	6764.677423	5011.838444	43787.78771	75888.64746	63871.20803	6568.860638	10150.38786	24226.81766	10765.62832	13082.46698	14595.46574
Cellobiose	2432.9363	N/A	N/A	N/A	2466.842062	2468.177152	5545.371034	2466.695336	4948.201035	3291.347347	N/A	N/A
orotidine-5-phosphate	2661.933735	8105.510616	7312.458059	7438.553278	14818.33628	3860.574917	5654.84045	12403.80125	N/A	25067.8285	4819.668	5636.410138
SBP	88343.18584	46779.39022	117603.7434	78212.07373	48451.58164	81726.02384	738688.0488	869187.9608	626309.9062	14697.07586	22200.82616	8219.452327
trans, trans-farnesyl diphosphate	N/A	N/A	N/A	N/A	N/A	N/A	N/A	3288.088853	N/A	N/A	N/A	N/A
S-adenosyl-L-homocysteine-nega	158751.9643	137356.0149	190715.5544	381813.6249	162867.2263	299577.7537	112671.0528	135664.5315	101217.9849	346074.5287	342347.3403	486721.3964
dCDP-nega	11492.22054	3185.176757	8948.964237	41103.17708	28779.22978	31245.84402	57563.73806	52631.24841	67444.62311	24672.22065	17266.67004	18088.20006
5-phosphoribosyl-1-pyrophosphate	4075.41885	4231.310127	15599.71414	366161.8499	362514.7975	309093.4584	413024.4701	163812.7549	221119.2703	7390.913106	8950.556692	8249.748116
Deoxycholic acid	N/A	N/A	N/A	N/A	N/A	N/A	N/A	N/A	N/A	3288.035133	4075.771772	N/A
OBP	66093.61759	69083.94126	86710.59926	40109.00603	7716.132809	8303.344264	34496.01291	35440.09958	40918.02141	N/A	6572.080143	4931.158483
dTDP-nega	28009.14022	27857.97136	26197.85019	138177.4296	78930.97786	84813.53389	67840.09924	78120.32001	63115.94902	78147.37786	69920.67701	82634.94174
CDP-nega	103214.5824	84511.6372	130702.1649	230872.1868	234066.0785	282648.8684	264505.2389	301197.9837	178862.7973	221027.1035	69988.93318	151237.9195
UDP-nega	452927.6789	420711.4569	476686.6098	951674.3949	796838.4431	953022.3793	784607.5331	1082964.129	896666.9489	1538893.325	1572813.1	1238490.849
Cholic acid	N/A	N/A	N/A	N/A	7179.099009	N/A	N/A	3288.192463	3290.215161	3610.194444	8014.391997	9064.120389
trehalose-6-Phosphate	4105.51691	6578.702827	8221.876119	48503.10789	26991.33565	52111.70754	6490.292932	10687.48947	3287.989421	12331.33993	6574.07223	N/A
Thiamine pyrophosphate	N/A	30902.53746	2339.469615	6966.032911	13088.41391	55518.0086	N/A	2073.926884	2450.652146	19080.41539	16398.1939	118062.2668
adenosine 5-phosphosulfate	49312.51498	38972.11102	73989.25387	89524.91756	81376.79889	101962.7075	64973.7523	79760.1202	66913.94255	35440.67258	52626.29971	51803.34523
ADP-nega	2529341.558	2056407.358	2504423.789	3659617.672	3021853.164	3763224.93	3024005.922	3474726.243	2761811.952	1807696.119	1873290.595	1649197.015
dGDP-nega	2539638.403	1990245.778	2389921.252	3482062.825	2982366.26	3543667.254	3186026.175	3474379.25	3143777.487	1827867.741	1832667.692	1611864.839
IDP-nega	343335.1098	232029.5995	316864.2501	473490.9086	386272.0865	464375.3296	379889.1936	454129.8224	370929.1481	257342.7059	233174.751	175827.8562
GDP-nega	73574.1212	67339.3162	66516.9169	153796.1688	149756.0262	131493.2985	102796.478	35342.07524	20681.85997	69809.56949	63166.33205	72776.85813
CDP-ethanolamine	N/A	N/A	4933.447603	8440.379313	4841.194693	N/A	N/A	N/A	N/A	N/A	4251.6644	N/A
FMN	13976.41235	4111.976851	17288.96438	9868.05338	7397.613369	9867.398675	10921.84751	18065.82229	9042.751847	13154.7163	8224.387239	18090.5844
cholesteryl sulfate	34531.68185	11487.26309	N/A	15617.92932	9867.288109	12330.90269	15621.60485	13976.3685	20557.09992	4112.094949	9063.270076	N/A
dCTP-nega	29688.12089	24654.22878	33693.33507	70746.96891	89948.78726	66620.55154	116741.8173	136987.0777	93759.59888	7681.07592	11489.01133	6503.023601
dUTP-nega	3243.952708	N/A	4229.06455	6578.467997	6566.683722	11509.46019	17263.53345	14800.43541	13202.77243	N/A	4933.020569	N/A
dTTP-nega	174427.7589	152628.0493	171152.4317	306972.1947	310325.3827	315573.2305	377075.3984	308432.6498	217712.0037	69827.23211	46158.72023	72178.36665
CTP-nega	355626.8304	351527.5725	360798.7166	354401.2754	414646.3603	239681.3293	404351.0911	360996.5696	162098.3939	120917.066	102102.7138	87365.12921
UTP-nega	1693634.947	1496313.808	1698481.009	1832641.436	2039409.719	1646384.056	2535659.026	2464071.672	1104775.392	788010.0979	599906.2976	595018.2582
CDP-choline	N/A	N/A	2394.614933	N/A	N/A	N/A	N/A	N/A	5757.242169	N/A	N/A	N/A
dATP-nega	46874.20626	41828.13727	62500.40059	119038.4565	147531.3402	126787.4325	113179.3576	118227.862	60033.86262	18083.95094	24666.60084	14797.64197
Taurodeoxycholic acid	N/A	N/A	N/A	N/A	N/A	N/A	N/A	N/A	N/A	N/A	N/A	N/A
ATP-nega	8331531.967	6377107.105	8019423.421	7981389.867	7941130.334	9533228.499	10407309.76	11667016.96	4428701.069	1221519.659	1077736.126	1160881.873
dGTP	7776567.513	7043874.809	8220756.962	8595757.526	7771198.091	8392641.932	11387066.23	11027216.06	6049595.139	1188319.26	1065156.444	998644.4508
GTP-nega	425482.7514	390344.0591	192789.5482	491482.4328	469547.154	504603.8935	682362.9651	785559.1173	338331.155	193929.6387	134014.5559	152383.1874
UDP-D-glucose	3231992.658	2416323.368	3003538.535	1218639.306	1198661.13	970216.7182	3600824.847	3819579.121	2748676.995	449647.8745	429842.2231	357270.2646
UDP-D-glucuronate	964910.5389	1047585.488	1288236.682	772441.1681	799673.137	795577.4858	1605915.141	1586119.107	975002.2222	N/A	N/A	N/A
ADP-D-glucose	165250.1167	92970.46082	138215.199	142317.2922	137384.7939	139181.1658	311198.8922	227088.8285	102007.4195	23845.29736	22210.85932	27956.51921
guanosine 5-diphosphate,3-diphosphate	N/A	N/A	6576.461719	N/A	N/A	N/A	6578.577219	N/A	N/A	31245.98615	29185.90934	3269.749583
UDP-N-acetyl-glucosamine	78959.70232	45228.58891	102005.5871	176897.8345	170290.6384	173610.7766	234559.1899	384545.2678	215588.3023	78134.29854	87179.7325	123385.795
glutathione disulfide-nega	28987663.73	30963443.84	29530721.55	9962330.205	12297295.36	10594247.51	23657733.31	19074517.14	18237206.48	6426508.37	4879978.033	5822381.547
NAD+_nega	1007566.839	1034314.673	1396050.598	1729369.646	1507685.37	1365208.417	1676019.526	1581444.157	1290198.519	188401.8407	174442.7973	168633.7113
NADH-nega	2414.758309	2466.591783	N/A	38598.6683	27960.98776	40272.76227	N/A	3289.815913	4931.393779	N/A	N/A	2486.769078
dephospho-CoA-nega	N/A	N/A	N/A	7397.65669	N/A	8221.800291	N/A	3280.657984	N/A	2466.674978	N/A	N/A
cyclic bis(3->5) dimeric GMP	25493.55117	26311.93955	24670.69422	23022.31636	18909.59581	23025.49424	27957.16572	27959.69496	11509.3798	7400.008449	N/A	7400.022381
NADP+_nega	2593871.569	2686096.334	2584439.672	1768858.5	1474275.787	1654627.307	3496879.931	3947676.662	3012313.253	5495616.949	6277428.134	4138765.716
NADPH-nega	3288.253588	N/A	11491.08852	28779.07385	37104.81199	32078.55072	13155.08561	5754.618693	N/A	13154.80264	20565.61748	9866.583671
2-hydroxygluterate	1366671.48	1521114.145	1440796.701	3645505.116	3325554.341	3874555.3	1349852.226	1210136.838	1126350.296	569251.5591	454036.9432	527215.7963
2-deoxyglucose-6-phosphate	11297.30844	16446.76671	9860.572548	10568.35368	16176.35569	12630.22857	8204.056948	4047.358203	3257.708651	4107.706138	9878.173519	N/A
4-phosphopantothenate	3288.084315	1644.815856	8224.352109	23851.2643	25497.12339	35369.94861	3294.52371	3287.99164	2466.559273	N/A	N/A	N/A
dehydroascorbic acid	11306.85393	6961.695773	7483.937589	15379.11689	11577.02216	5234.616848	4737.471235	9997.683049	14106.14856	17269.77784	7787.658406	19002.26707
3-hydroxybuterate	6111.243	15478.56755	10062.64668	8720.270545	16676.68224	12566.86404	17433.96805	2546.378326	10660.9592	1921.290702	12105.48103	9697.047895
itaconic acid	259053.7153	247524.1772	279252.3421	1139383.966	1068059.689	1283358.623	240232.4306	510567.3941	262955.6714	27687.76701	17278.99049	24678.83599
glycerol 3-phosphate	1255733.004	837748.1138	1423185.923	2593084.907	1884850.48	2706052.485	203667.0959	375917.1364	174349.8279	110191.401	109366.1327	95247.63436
sorbitol	5754.727935	2464.153002	4933.517835	5755.048246	3262.14473	N/A	N/A	4109.505004	8221.444022	N/A	N/A	N/A
gluterate	N/A	N/A	N/A	N/A	N/A	4109.500453	N/A	N/A	N/A	N/A	N/A	2466.650264
